# Supplementary material for: Hedgehog proteins create a dynamic cholesterol interface
Source: PLoS One. 2021 Feb 25;16(2):e0246814. doi: 10.1371/journal.pone.0246814 (PMC7906309; doi:10.1371/journal.pone.0246814)
Supplement: S2 File — (PDB) [file pone.0246814.s011.pdb]

REMARK    GENERATED BY TRJCONV
TITLE     Title t= 400000.00000 step= 200000000
REMARK    THIS IS A SIMULATION BOX
CRYST1   81.150   81.150  138.809  90.00  90.00  90.00 P 1           1
MODEL        1
ATOM      1  N   SER A 195      51.805  32.628  78.064  1.00  0.00           N
ATOM      2  H1  SER A 195      51.271  31.736  78.074  1.00  0.00           H
ATOM      3  H2  SER A 195      52.449  32.563  77.250  1.00  0.00           H
ATOM      4  H3  SER A 195      52.388  32.723  78.921  1.00  0.00           H
ATOM      5  CA  SER A 195      51.021  33.880  77.911  1.00  0.00           C
ATOM      6  HA  SER A 195      51.786  34.584  77.618  1.00  0.00           H
ATOM      7  CB  SER A 195      50.009  33.827  76.706  1.00  0.00           C
ATOM      8  HB1 SER A 195      49.499  32.845  76.809  1.00  0.00           H
ATOM      9  HB2 SER A 195      49.332  34.696  76.844  1.00  0.00           H
ATOM     10  OG  SER A 195      50.625  34.013  75.436  1.00  0.00           O
ATOM     11  HG1 SER A 195      50.043  34.609  74.960  1.00  0.00           H
ATOM     12  C   SER A 195      50.338  34.226  79.206  1.00  0.00           C
ATOM     13  O   SER A 195      50.214  33.353  80.127  1.00  0.00           O
ATOM     14  N   GLY A 196      49.863  35.468  79.465  1.00  0.00           N
ATOM     15  HN  GLY A 196      49.609  35.450  80.429  1.00  0.00           H
ATOM     16  CA  GLY A 196      49.862  36.692  78.620  1.00  0.00           C
ATOM     17  HA1 GLY A 196      49.178  36.586  77.791  1.00  0.00           H
ATOM     18  HA2 GLY A 196      49.571  37.430  79.352  1.00  0.00           H
ATOM     19  C   GLY A 196      51.194  37.090  78.139  1.00  0.00           C
ATOM     20  O   GLY A 196      52.224  36.549  78.514  1.00  0.00           O
ATOM     21  N   GLS A 197      51.161  38.098  77.197  1.00  0.00           N
ATOM     22  HN  GLS A 197      50.291  38.482  76.897  1.00  0.00           H
ATOM     23  CA  GLS A 197      52.320  38.674  76.536  1.00  0.00           C
ATOM     24  HA1 GLS A 197      52.160  39.733  76.405  1.00  0.00           H
ATOM     25  HA2 GLS A 197      53.174  38.456  77.160  1.00  0.00           H
ATOM     26  C   GLS A 197      52.433  37.920  75.202  1.00  0.00           C
ATOM     27  O   GLS A 197      52.952  36.830  75.192  1.00  0.00           O
ATOM     28  N   MCY A 198      49.362  36.974  71.788  1.00  0.00           N
ATOM     29  HN1 MCY A 198      48.431  37.130  71.353  1.00  0.00           H
ATOM     30  HN2 MCY A 198      49.694  36.156  71.238  1.00  0.00           H
ATOM     31  CA  MCY A 198      50.352  38.140  71.668  1.00  0.00           C
ATOM     32  HA  MCY A 198      49.675  38.918  71.990  1.00  0.00           H
ATOM     33  CB  MCY A 198      51.582  37.878  72.642  1.00  0.00           C
ATOM     34  HB1 MCY A 198      51.970  36.845  72.512  1.00  0.00           H
ATOM     35  HB2 MCY A 198      52.404  38.583  72.391  1.00  0.00           H
ATOM     36  SG  MCY A 198      50.974  38.201  74.361  1.00  0.00           S
ATOM     37  C   MCY A 198      50.878  38.515  70.294  1.00  0.00           C
ATOM     38  O   MCY A 198      50.902  37.733  69.336  1.00  0.00           O
ATOM     39  N   PHE A 199      51.133  39.779  70.220  1.00  0.00           N
ATOM     40  HN  PHE A 199      50.945  40.474  70.909  1.00  0.00           H
ATOM     41  CA  PHE A 199      51.779  40.319  69.049  1.00  0.00           C
ATOM     42  HA  PHE A 199      51.871  39.540  68.306  1.00  0.00           H
ATOM     43  CB  PHE A 199      50.919  41.406  68.351  1.00  0.00           C
ATOM     44  HB1 PHE A 199      50.745  42.234  69.071  1.00  0.00           H
ATOM     45  HB2 PHE A 199      51.422  41.930  67.510  1.00  0.00           H
ATOM     46  CG  PHE A 199      49.575  41.016  67.788  1.00  0.00           C
ATOM     47  CD1 PHE A 199      48.416  41.420  68.385  1.00  0.00           C
ATOM     48  HD1 PHE A 199      48.373  41.872  69.366  1.00  0.00           H
ATOM     49  CE1 PHE A 199      47.135  40.887  67.975  1.00  0.00           C
ATOM     50  HE1 PHE A 199      46.288  41.120  68.602  1.00  0.00           H
ATOM     51  CZ  PHE A 199      47.119  40.037  66.844  1.00  0.00           C
ATOM     52  HZ  PHE A 199      46.123  39.780  66.513  1.00  0.00           H
ATOM     53  CD2 PHE A 199      49.552  40.301  66.630  1.00  0.00           C
ATOM     54  HD2 PHE A 199      50.494  40.037  66.175  1.00  0.00           H
ATOM     55  CE2 PHE A 199      48.303  39.811  66.121  1.00  0.00           C
ATOM     56  HE2 PHE A 199      48.213  39.160  65.264  1.00  0.00           H
ATOM     57  C   PHE A 199      53.152  40.836  69.410  1.00  0.00           C
ATOM     58  O   PHE A 199      53.453  41.188  70.548  1.00  0.00           O
ATOM     59  N   PRO A 200      53.969  40.954  68.299  1.00  0.00           N
ATOM     60  CD  PRO A 200      53.936  40.253  67.041  1.00  0.00           C
ATOM     61  HD1 PRO A 200      53.199  40.692  66.335  1.00  0.00           H
ATOM     62  HD2 PRO A 200      53.695  39.179  67.189  1.00  0.00           H
ATOM     63  CA  PRO A 200      55.185  41.800  68.417  1.00  0.00           C
ATOM     64  HA  PRO A 200      55.833  41.484  69.221  1.00  0.00           H
ATOM     65  CB  PRO A 200      55.845  41.737  67.004  1.00  0.00           C
ATOM     66  HB1 PRO A 200      55.657  42.573  66.297  1.00  0.00           H
ATOM     67  HB2 PRO A 200      56.951  41.756  67.106  1.00  0.00           H
ATOM     68  CG  PRO A 200      55.325  40.344  66.418  1.00  0.00           C
ATOM     69  HG1 PRO A 200      55.207  40.443  65.318  1.00  0.00           H
ATOM     70  HG2 PRO A 200      55.813  39.418  66.791  1.00  0.00           H
ATOM     71  C   PRO A 200      54.953  43.249  68.695  1.00  0.00           C
ATOM     72  O   PRO A 200      53.976  43.780  68.226  1.00  0.00           O
ATOM     73  N   GLY A 201      55.926  43.937  69.272  1.00  0.00           N
ATOM     74  HN  GLY A 201      56.604  43.408  69.777  1.00  0.00           H
ATOM     75  CA  GLY A 201      56.081  45.317  69.427  1.00  0.00           C
ATOM     76  HA1 GLY A 201      55.228  45.675  69.983  1.00  0.00           H
ATOM     77  HA2 GLY A 201      56.979  45.506  69.996  1.00  0.00           H
ATOM     78  C   GLY A 201      56.180  46.094  68.119  1.00  0.00           C
ATOM     79  O   GLY A 201      55.616  47.192  68.056  1.00  0.00           O
ATOM     80  N   SER A 202      56.964  45.527  67.102  1.00  0.00           N
ATOM     81  HN  SER A 202      57.223  44.568  67.018  1.00  0.00           H
ATOM     82  CA  SER A 202      57.275  46.278  65.947  1.00  0.00           C
ATOM     83  HA  SER A 202      57.252  47.350  66.075  1.00  0.00           H
ATOM     84  CB  SER A 202      58.659  45.939  65.413  1.00  0.00           C
ATOM     85  HB1 SER A 202      58.981  46.571  64.559  1.00  0.00           H
ATOM     86  HB2 SER A 202      59.457  46.104  66.168  1.00  0.00           H
ATOM     87  OG  SER A 202      58.697  44.540  65.065  1.00  0.00           O
ATOM     88  HG1 SER A 202      58.913  44.070  65.874  1.00  0.00           H
ATOM     89  C   SER A 202      56.256  45.977  64.865  1.00  0.00           C
ATOM     90  O   SER A 202      56.418  46.298  63.725  1.00  0.00           O
ATOM     91  N   ALA A 203      55.101  45.328  65.233  1.00  0.00           N
ATOM     92  HN  ALA A 203      54.909  45.309  66.211  1.00  0.00           H
ATOM     93  CA  ALA A 203      53.866  45.143  64.460  1.00  0.00           C
ATOM     94  HA  ALA A 203      54.146  44.698  63.516  1.00  0.00           H
ATOM     95  CB  ALA A 203      52.794  44.200  65.207  1.00  0.00           C
ATOM     96  HB1 ALA A 203      52.366  44.580  66.160  1.00  0.00           H
ATOM     97  HB2 ALA A 203      51.876  44.079  64.593  1.00  0.00           H
ATOM     98  HB3 ALA A 203      53.251  43.212  65.428  1.00  0.00           H
ATOM     99  C   ALA A 203      53.222  46.478  64.190  1.00  0.00           C
ATOM    100  O   ALA A 203      53.299  47.417  65.037  1.00  0.00           O
ATOM    101  N   THR A 204      52.482  46.655  63.107  1.00  0.00           N
ATOM    102  HN  THR A 204      52.353  45.863  62.515  1.00  0.00           H
ATOM    103  CA  THR A 204      52.073  48.041  62.721  1.00  0.00           C
ATOM    104  HA  THR A 204      52.486  48.685  63.483  1.00  0.00           H
ATOM    105  CB  THR A 204      52.498  48.458  61.281  1.00  0.00           C
ATOM    106  HB  THR A 204      51.991  49.368  60.896  1.00  0.00           H
ATOM    107  OG1 THR A 204      52.370  47.372  60.353  1.00  0.00           O
ATOM    108  HG1 THR A 204      51.425  47.205  60.380  1.00  0.00           H
ATOM    109  CG2 THR A 204      54.004  48.799  61.257  1.00  0.00           C
ATOM    110 1HG2 THR A 204      54.241  49.652  61.927  1.00  0.00           H
ATOM    111 2HG2 THR A 204      54.627  47.920  61.527  1.00  0.00           H
ATOM    112 3HG2 THR A 204      54.258  49.216  60.258  1.00  0.00           H
ATOM    113  C   THR A 204      50.538  48.230  62.886  1.00  0.00           C
ATOM    114  O   THR A 204      49.794  47.423  62.278  1.00  0.00           O
ATOM    115  N   VAL A 205      50.043  49.272  63.560  1.00  0.00           N
ATOM    116  HN  VAL A 205      50.748  49.830  63.992  1.00  0.00           H
ATOM    117  CA  VAL A 205      48.650  49.618  63.527  1.00  0.00           C
ATOM    118  HA  VAL A 205      48.034  48.894  63.015  1.00  0.00           H
ATOM    119  CB  VAL A 205      48.035  49.581  64.969  1.00  0.00           C
ATOM    120  HB  VAL A 205      47.078  50.142  64.916  1.00  0.00           H
ATOM    121  CG1 VAL A 205      47.765  48.181  65.523  1.00  0.00           C
ATOM    122 1HG1 VAL A 205      48.708  47.598  65.593  1.00  0.00           H
ATOM    123 2HG1 VAL A 205      47.173  48.211  66.463  1.00  0.00           H
ATOM    124 3HG1 VAL A 205      47.160  47.577  64.814  1.00  0.00           H
ATOM    125  CG2 VAL A 205      48.884  50.324  65.984  1.00  0.00           C
ATOM    126 1HG2 VAL A 205      49.038  51.349  65.583  1.00  0.00           H
ATOM    127 2HG2 VAL A 205      48.411  50.298  66.989  1.00  0.00           H
ATOM    128 3HG2 VAL A 205      49.851  49.809  66.165  1.00  0.00           H
ATOM    129  C   VAL A 205      48.378  50.950  62.808  1.00  0.00           C
ATOM    130  O   VAL A 205      49.199  51.862  62.645  1.00  0.00           O
ATOM    131  N   HSD A 206      47.091  51.064  62.298  1.00  0.00           N
ATOM    132  HN  HSD A 206      46.308  50.462  62.439  1.00  0.00           H
ATOM    133  CA  HSD A 206      46.579  52.146  61.477  1.00  0.00           C
ATOM    134  HA  HSD A 206      47.445  52.685  61.121  1.00  0.00           H
ATOM    135  CB  HSD A 206      45.703  51.774  60.313  1.00  0.00           C
ATOM    136  HB1 HSD A 206      44.863  51.140  60.670  1.00  0.00           H
ATOM    137  HB2 HSD A 206      45.271  52.615  59.731  1.00  0.00           H
ATOM    138  ND1 HSD A 206      47.358  51.404  58.462  1.00  0.00           N
ATOM    139  HD1 HSD A 206      47.553  52.383  58.402  1.00  0.00           H
ATOM    140  CG  HSD A 206      46.401  50.955  59.285  1.00  0.00           C
ATOM    141  CE1 HSD A 206      47.672  50.332  57.649  1.00  0.00           C
ATOM    142  HE1 HSD A 206      48.541  50.264  56.994  1.00  0.00           H
ATOM    143  NE2 HSD A 206      46.902  49.320  57.908  1.00  0.00           N
ATOM    144  CD2 HSD A 206      46.027  49.699  58.946  1.00  0.00           C
ATOM    145  HD2 HSD A 206      45.287  49.017  59.346  1.00  0.00           H
ATOM    146  C   HSD A 206      45.844  53.077  62.373  1.00  0.00           C
ATOM    147  O   HSD A 206      45.000  52.761  63.209  1.00  0.00           O
ATOM    148  N   LEU A 207      45.964  54.420  62.167  1.00  0.00           N
ATOM    149  HN  LEU A 207      46.618  54.738  61.486  1.00  0.00           H
ATOM    150  CA  LEU A 207      45.467  55.547  62.932  1.00  0.00           C
ATOM    151  HA  LEU A 207      44.916  55.201  63.794  1.00  0.00           H
ATOM    152  CB  LEU A 207      46.654  56.449  63.528  1.00  0.00           C
ATOM    153  HB1 LEU A 207      47.205  56.799  62.629  1.00  0.00           H
ATOM    154  HB2 LEU A 207      46.211  57.239  64.171  1.00  0.00           H
ATOM    155  CG  LEU A 207      47.801  55.842  64.426  1.00  0.00           C
ATOM    156  HG  LEU A 207      48.366  55.071  63.860  1.00  0.00           H
ATOM    157  CD1 LEU A 207      48.789  56.962  64.697  1.00  0.00           C
ATOM    158 1HD1 LEU A 207      49.493  56.614  65.483  1.00  0.00           H
ATOM    159 2HD1 LEU A 207      49.410  57.278  63.831  1.00  0.00           H
ATOM    160 3HD1 LEU A 207      48.351  57.798  65.282  1.00  0.00           H
ATOM    161  CD2 LEU A 207      47.262  55.353  65.781  1.00  0.00           C
ATOM    162 1HD2 LEU A 207      48.083  55.324  66.530  1.00  0.00           H
ATOM    163 2HD2 LEU A 207      46.587  56.132  66.196  1.00  0.00           H
ATOM    164 3HD2 LEU A 207      46.760  54.369  65.659  1.00  0.00           H
ATOM    165  C   LEU A 207      44.534  56.407  62.236  1.00  0.00           C
ATOM    166  O   LEU A 207      44.484  56.561  60.989  1.00  0.00           O
ATOM    167  N   GLU A 208      43.671  57.066  63.015  1.00  0.00           N
ATOM    168  HN  GLU A 208      43.698  57.139  64.009  1.00  0.00           H
ATOM    169  CA  GLU A 208      42.614  57.862  62.505  1.00  0.00           C
ATOM    170  HA  GLU A 208      42.135  57.087  61.925  1.00  0.00           H
ATOM    171  CB  GLU A 208      41.654  58.287  63.689  1.00  0.00           C
ATOM    172  HB1 GLU A 208      41.393  57.420  64.333  1.00  0.00           H
ATOM    173  HB2 GLU A 208      42.118  59.082  64.312  1.00  0.00           H
ATOM    174  CG  GLU A 208      40.246  58.844  63.208  1.00  0.00           C
ATOM    175  HG1 GLU A 208      40.313  59.842  62.725  1.00  0.00           H
ATOM    176  HG2 GLU A 208      39.874  58.027  62.554  1.00  0.00           H
ATOM    177  CD  GLU A 208      39.334  59.012  64.370  1.00  0.00           C
ATOM    178  OE1 GLU A 208      38.130  58.645  64.270  1.00  0.00           O
ATOM    179  OE2 GLU A 208      39.766  59.518  65.424  1.00  0.00           O
ATOM    180  C   GLU A 208      42.770  59.078  61.541  1.00  0.00           C
ATOM    181  O   GLU A 208      41.976  59.313  60.646  1.00  0.00           O
ATOM    182  N   GLN A 209      43.805  59.886  61.732  1.00  0.00           N
ATOM    183  HN  GLN A 209      44.431  59.721  62.490  1.00  0.00           H
ATOM    184  CA  GLN A 209      44.042  61.010  60.739  1.00  0.00           C
ATOM    185  HA  GLN A 209      43.121  61.558  60.597  1.00  0.00           H
ATOM    186  CB  GLN A 209      45.011  62.059  61.289  1.00  0.00           C
ATOM    187  HB1 GLN A 209      45.853  61.523  61.777  1.00  0.00           H
ATOM    188  HB2 GLN A 209      45.433  62.612  60.423  1.00  0.00           H
ATOM    189  CG  GLN A 209      44.274  62.959  62.280  1.00  0.00           C
ATOM    190  HG1 GLN A 209      43.522  63.663  61.864  1.00  0.00           H
ATOM    191  HG2 GLN A 209      43.743  62.408  63.086  1.00  0.00           H
ATOM    192  CD  GLN A 209      45.325  63.775  63.076  1.00  0.00           C
ATOM    193  OE1 GLN A 209      46.257  63.271  63.732  1.00  0.00           O
ATOM    194  NE2 GLN A 209      45.105  65.110  63.081  1.00  0.00           N
ATOM    195 1HE2 GLN A 209      44.481  65.524  62.418  1.00  0.00           H
ATOM    196 2HE2 GLN A 209      45.765  65.707  63.538  1.00  0.00           H
ATOM    197  C   GLN A 209      44.483  60.554  59.385  1.00  0.00           C
ATOM    198  O   GLN A 209      44.197  61.251  58.369  1.00  0.00           O
ATOM    199  N   GLY A 210      45.107  59.309  59.287  1.00  0.00           N
ATOM    200  HN  GLY A 210      45.003  58.724  60.087  1.00  0.00           H
ATOM    201  CA  GLY A 210      45.777  58.718  58.176  1.00  0.00           C
ATOM    202  HA1 GLY A 210      45.174  58.028  57.604  1.00  0.00           H
ATOM    203  HA2 GLY A 210      46.029  59.608  57.620  1.00  0.00           H
ATOM    204  C   GLY A 210      47.052  58.078  58.532  1.00  0.00           C
ATOM    205  O   GLY A 210      47.549  57.276  57.714  1.00  0.00           O
ATOM    206  N   GLY A 211      47.699  58.305  59.732  1.00  0.00           N
ATOM    207  HN  GLY A 211      47.377  59.085  60.263  1.00  0.00           H
ATOM    208  CA  GLY A 211      48.908  57.647  60.048  1.00  0.00           C
ATOM    209  HA1 GLY A 211      49.585  57.787  59.218  1.00  0.00           H
ATOM    210  HA2 GLY A 211      49.263  58.133  60.944  1.00  0.00           H
ATOM    211  C   GLY A 211      48.913  56.171  60.335  1.00  0.00           C
ATOM    212  O   GLY A 211      47.942  55.421  60.115  1.00  0.00           O
ATOM    213  N   THR A 212      50.100  55.698  60.799  1.00  0.00           N
ATOM    214  HN  THR A 212      50.800  56.406  60.844  1.00  0.00           H
ATOM    215  CA  THR A 212      50.389  54.293  61.260  1.00  0.00           C
ATOM    216  HA  THR A 212      49.553  53.896  61.817  1.00  0.00           H
ATOM    217  CB  THR A 212      50.578  53.371  60.036  1.00  0.00           C
ATOM    218  HB  THR A 212      49.561  53.380  59.588  1.00  0.00           H
ATOM    219  OG1 THR A 212      50.856  51.979  60.426  1.00  0.00           O
ATOM    220  HG1 THR A 212      50.180  51.853  61.095  1.00  0.00           H
ATOM    221  CG2 THR A 212      51.741  53.807  59.069  1.00  0.00           C
ATOM    222 1HG2 THR A 212      51.514  54.804  58.635  1.00  0.00           H
ATOM    223 2HG2 THR A 212      52.728  53.872  59.574  1.00  0.00           H
ATOM    224 3HG2 THR A 212      51.815  52.949  58.366  1.00  0.00           H
ATOM    225  C   THR A 212      51.529  54.402  62.192  1.00  0.00           C
ATOM    226  O   THR A 212      52.433  55.196  62.025  1.00  0.00           O
ATOM    227  N   LYS A 213      51.578  53.537  63.216  1.00  0.00           N
ATOM    228  HN  LYS A 213      50.917  52.799  63.325  1.00  0.00           H
ATOM    229  CA  LYS A 213      52.726  53.583  64.114  1.00  0.00           C
ATOM    230  HA  LYS A 213      53.647  53.783  63.587  1.00  0.00           H
ATOM    231  CB  LYS A 213      52.460  54.676  65.213  1.00  0.00           C
ATOM    232  HB1 LYS A 213      53.399  54.692  65.807  1.00  0.00           H
ATOM    233  HB2 LYS A 213      52.244  55.625  64.676  1.00  0.00           H
ATOM    234  CG  LYS A 213      51.239  54.463  66.035  1.00  0.00           C
ATOM    235  HG1 LYS A 213      50.358  54.553  65.364  1.00  0.00           H
ATOM    236  HG2 LYS A 213      51.206  53.458  66.508  1.00  0.00           H
ATOM    237  CD  LYS A 213      51.061  55.503  67.206  1.00  0.00           C
ATOM    238  HD1 LYS A 213      51.376  56.528  66.918  1.00  0.00           H
ATOM    239  HD2 LYS A 213      49.987  55.554  67.484  1.00  0.00           H
ATOM    240  CE  LYS A 213      51.944  55.119  68.399  1.00  0.00           C
ATOM    241  HE1 LYS A 213      51.653  54.102  68.739  1.00  0.00           H
ATOM    242  HE2 LYS A 213      53.011  55.194  68.100  1.00  0.00           H
ATOM    243  NZ  LYS A 213      51.754  56.010  69.566  1.00  0.00           N
ATOM    244  HZ1 LYS A 213      52.459  55.889  70.320  1.00  0.00           H
ATOM    245  HZ2 LYS A 213      51.703  56.982  69.200  1.00  0.00           H
ATOM    246  HZ3 LYS A 213      50.845  55.697  69.963  1.00  0.00           H
ATOM    247  C   LYS A 213      52.823  52.159  64.687  1.00  0.00           C
ATOM    248  O   LYS A 213      51.935  51.382  64.363  1.00  0.00           O
ATOM    249  N   LEU A 214      53.870  51.831  65.474  1.00  0.00           N
ATOM    250  HN  LEU A 214      54.555  52.509  65.733  1.00  0.00           H
ATOM    251  CA  LEU A 214      54.108  50.576  66.059  1.00  0.00           C
ATOM    252  HA  LEU A 214      53.952  49.796  65.328  1.00  0.00           H
ATOM    253  CB  LEU A 214      55.610  50.462  66.433  1.00  0.00           C
ATOM    254  HB1 LEU A 214      55.754  51.247  67.205  1.00  0.00           H
ATOM    255  HB2 LEU A 214      55.842  49.461  66.857  1.00  0.00           H
ATOM    256  CG  LEU A 214      56.684  50.786  65.295  1.00  0.00           C
ATOM    257  HG  LEU A 214      56.649  51.869  65.051  1.00  0.00           H
ATOM    258  CD1 LEU A 214      58.082  50.528  65.807  1.00  0.00           C
ATOM    259 1HD1 LEU A 214      58.055  49.435  66.005  1.00  0.00           H
ATOM    260 2HD1 LEU A 214      58.808  50.765  65.000  1.00  0.00           H
ATOM    261 3HD1 LEU A 214      58.198  51.105  66.749  1.00  0.00           H
ATOM    262  CD2 LEU A 214      56.322  49.904  64.051  1.00  0.00           C
ATOM    263 1HD2 LEU A 214      55.241  50.054  63.844  1.00  0.00           H
ATOM    264 2HD2 LEU A 214      56.975  50.079  63.169  1.00  0.00           H
ATOM    265 3HD2 LEU A 214      56.356  48.826  64.319  1.00  0.00           H
ATOM    266  C   LEU A 214      53.355  50.287  67.271  1.00  0.00           C
ATOM    267  O   LEU A 214      53.074  51.133  68.139  1.00  0.00           O
ATOM    268  N   VAL A 215      53.069  48.995  67.484  1.00  0.00           N
ATOM    269  HN  VAL A 215      53.362  48.382  66.754  1.00  0.00           H
ATOM    270  CA  VAL A 215      52.388  48.529  68.728  1.00  0.00           C
ATOM    271  HA  VAL A 215      51.499  49.139  68.783  1.00  0.00           H
ATOM    272  CB  VAL A 215      52.055  47.096  68.447  1.00  0.00           C
ATOM    273  HB  VAL A 215      52.912  46.529  68.025  1.00  0.00           H
ATOM    274  CG1 VAL A 215      51.823  46.398  69.825  1.00  0.00           C
ATOM    275 1HG1 VAL A 215      51.232  46.963  70.576  1.00  0.00           H
ATOM    276 2HG1 VAL A 215      51.343  45.431  69.562  1.00  0.00           H
ATOM    277 3HG1 VAL A 215      52.768  46.067  70.307  1.00  0.00           H
ATOM    278  CG2 VAL A 215      50.861  46.997  67.478  1.00  0.00           C
ATOM    279 1HG2 VAL A 215      50.924  46.024  66.946  1.00  0.00           H
ATOM    280 2HG2 VAL A 215      49.841  47.095  67.908  1.00  0.00           H
ATOM    281 3HG2 VAL A 215      50.933  47.689  66.612  1.00  0.00           H
ATOM    282  C   VAL A 215      53.152  48.804  70.073  1.00  0.00           C
ATOM    283  O   VAL A 215      52.547  49.219  71.047  1.00  0.00           O
ATOM    284  N   LYS A 216      54.471  48.624  70.138  1.00  0.00           N
ATOM    285  HN  LYS A 216      54.901  48.247  69.321  1.00  0.00           H
ATOM    286  CA  LYS A 216      55.303  48.851  71.331  1.00  0.00           C
ATOM    287  HA  LYS A 216      54.778  48.397  72.158  1.00  0.00           H
ATOM    288  CB  LYS A 216      56.800  48.371  71.207  1.00  0.00           C
ATOM    289  HB1 LYS A 216      57.258  48.468  72.214  1.00  0.00           H
ATOM    290  HB2 LYS A 216      56.762  47.268  71.083  1.00  0.00           H
ATOM    291  CG  LYS A 216      57.671  48.860  70.067  1.00  0.00           C
ATOM    292  HG1 LYS A 216      58.660  48.357  70.009  1.00  0.00           H
ATOM    293  HG2 LYS A 216      57.057  48.650  69.166  1.00  0.00           H
ATOM    294  CD  LYS A 216      57.940  50.301  70.006  1.00  0.00           C
ATOM    295  HD1 LYS A 216      57.112  50.756  69.422  1.00  0.00           H
ATOM    296  HD2 LYS A 216      57.817  50.888  70.942  1.00  0.00           H
ATOM    297  CE  LYS A 216      59.327  50.649  69.498  1.00  0.00           C
ATOM    298  HE1 LYS A 216      60.030  50.256  70.263  1.00  0.00           H
ATOM    299  HE2 LYS A 216      59.535  50.351  68.448  1.00  0.00           H
ATOM    300  NZ  LYS A 216      59.496  52.098  69.492  1.00  0.00           N
ATOM    301  HZ1 LYS A 216      59.400  52.520  68.546  1.00  0.00           H
ATOM    302  HZ2 LYS A 216      58.886  52.628  70.147  1.00  0.00           H
ATOM    303  HZ3 LYS A 216      60.493  52.231  69.754  1.00  0.00           H
ATOM    304  C   LYS A 216      55.252  50.281  71.768  1.00  0.00           C
ATOM    305  O   LYS A 216      55.373  50.675  72.936  1.00  0.00           O
ATOM    306  N   ASP A 217      54.849  51.205  70.796  1.00  0.00           N
ATOM    307  HN  ASP A 217      54.449  50.760  69.999  1.00  0.00           H
ATOM    308  CA  ASP A 217      54.704  52.637  70.971  1.00  0.00           C
ATOM    309  HA  ASP A 217      55.357  52.857  71.802  1.00  0.00           H
ATOM    310  CB  ASP A 217      55.157  53.517  69.736  1.00  0.00           C
ATOM    311  HB1 ASP A 217      54.651  53.097  68.840  1.00  0.00           H
ATOM    312  HB2 ASP A 217      54.967  54.598  69.905  1.00  0.00           H
ATOM    313  CG  ASP A 217      56.669  53.400  69.710  1.00  0.00           C
ATOM    314  OD1 ASP A 217      57.235  53.742  68.629  1.00  0.00           O
ATOM    315  OD2 ASP A 217      57.343  53.255  70.718  1.00  0.00           O
ATOM    316  C   ASP A 217      53.275  53.090  71.361  1.00  0.00           C
ATOM    317  O   ASP A 217      53.013  54.242  71.555  1.00  0.00           O
ATOM    318  N   LEU A 218      52.268  52.197  71.425  1.00  0.00           N
ATOM    319  HN  LEU A 218      52.508  51.242  71.271  1.00  0.00           H
ATOM    320  CA  LEU A 218      50.894  52.623  71.627  1.00  0.00           C
ATOM    321  HA  LEU A 218      50.702  53.453  70.963  1.00  0.00           H
ATOM    322  CB  LEU A 218      49.890  51.524  71.428  1.00  0.00           C
ATOM    323  HB1 LEU A 218      50.241  50.601  71.937  1.00  0.00           H
ATOM    324  HB2 LEU A 218      48.897  51.757  71.869  1.00  0.00           H
ATOM    325  CG  LEU A 218      49.745  51.027  69.974  1.00  0.00           C
ATOM    326  HG  LEU A 218      50.754  51.106  69.515  1.00  0.00           H
ATOM    327  CD1 LEU A 218      49.190  49.590  69.894  1.00  0.00           C
ATOM    328 1HD1 LEU A 218      48.173  49.596  70.341  1.00  0.00           H
ATOM    329 2HD1 LEU A 218      49.036  49.256  68.845  1.00  0.00           H
ATOM    330 3HD1 LEU A 218      49.781  48.819  70.433  1.00  0.00           H
ATOM    331  CD2 LEU A 218      48.883  52.131  69.219  1.00  0.00           C
ATOM    332 1HD2 LEU A 218      49.134  53.203  69.364  1.00  0.00           H
ATOM    333 2HD2 LEU A 218      48.883  52.022  68.113  1.00  0.00           H
ATOM    334 3HD2 LEU A 218      47.832  52.028  69.566  1.00  0.00           H
ATOM    335  C   LEU A 218      50.690  53.146  73.058  1.00  0.00           C
ATOM    336  O   LEU A 218      51.109  52.539  74.022  1.00  0.00           O
ATOM    337  N   SER A 219      50.115  54.361  73.101  1.00  0.00           N
ATOM    338  HN  SER A 219      49.945  54.893  72.275  1.00  0.00           H
ATOM    339  CA  SER A 219      49.968  55.135  74.372  1.00  0.00           C
ATOM    340  HA  SER A 219      50.475  54.647  75.191  1.00  0.00           H
ATOM    341  CB  SER A 219      50.437  56.633  74.132  1.00  0.00           C
ATOM    342  HB1 SER A 219      51.277  56.759  73.416  1.00  0.00           H
ATOM    343  HB2 SER A 219      49.615  57.227  73.679  1.00  0.00           H
ATOM    344  OG  SER A 219      50.682  57.144  75.418  1.00  0.00           O
ATOM    345  HG1 SER A 219      51.549  57.553  75.460  1.00  0.00           H
ATOM    346  C   SER A 219      48.442  55.202  74.630  1.00  0.00           C
ATOM    347  O   SER A 219      47.773  55.366  73.595  1.00  0.00           O
ATOM    348  N   PRO A 220      47.834  54.975  75.848  1.00  0.00           N
ATOM    349  CD  PRO A 220      48.597  54.509  77.016  1.00  0.00           C
ATOM    350  HD1 PRO A 220      49.323  55.248  77.419  1.00  0.00           H
ATOM    351  HD2 PRO A 220      49.216  53.641  76.702  1.00  0.00           H
ATOM    352  CA  PRO A 220      46.397  55.134  76.132  1.00  0.00           C
ATOM    353  HA  PRO A 220      45.851  54.332  75.658  1.00  0.00           H
ATOM    354  CB  PRO A 220      46.366  55.085  77.665  1.00  0.00           C
ATOM    355  HB1 PRO A 220      46.429  56.091  78.133  1.00  0.00           H
ATOM    356  HB2 PRO A 220      45.463  54.567  78.052  1.00  0.00           H
ATOM    357  CG  PRO A 220      47.525  54.164  78.077  1.00  0.00           C
ATOM    358  HG1 PRO A 220      47.806  54.404  79.125  1.00  0.00           H
ATOM    359  HG2 PRO A 220      47.241  53.091  78.124  1.00  0.00           H
ATOM    360  C   PRO A 220      45.716  56.380  75.471  1.00  0.00           C
ATOM    361  O   PRO A 220      46.234  57.511  75.539  1.00  0.00           O
ATOM    362  N   GLY A 221      44.661  56.152  74.798  1.00  0.00           N
ATOM    363  HN  GLY A 221      44.227  55.255  74.767  1.00  0.00           H
ATOM    364  CA  GLY A 221      44.150  57.150  73.812  1.00  0.00           C
ATOM    365  HA1 GLY A 221      43.086  57.004  73.694  1.00  0.00           H
ATOM    366  HA2 GLY A 221      44.334  58.147  74.186  1.00  0.00           H
ATOM    367  C   GLY A 221      44.601  57.052  72.336  1.00  0.00           C
ATOM    368  O   GLY A 221      44.089  57.761  71.506  1.00  0.00           O
ATOM    369  N   ASP A 222      45.535  56.148  71.970  1.00  0.00           N
ATOM    370  HN  ASP A 222      45.920  55.494  72.617  1.00  0.00           H
ATOM    371  CA  ASP A 222      45.854  55.938  70.566  1.00  0.00           C
ATOM    372  HA  ASP A 222      45.930  56.939  70.166  1.00  0.00           H
ATOM    373  CB  ASP A 222      47.052  55.015  70.323  1.00  0.00           C
ATOM    374  HB1 ASP A 222      47.102  54.228  71.106  1.00  0.00           H
ATOM    375  HB2 ASP A 222      47.191  54.627  69.291  1.00  0.00           H
ATOM    376  CG  ASP A 222      48.338  55.850  70.613  1.00  0.00           C
ATOM    377  OD1 ASP A 222      48.275  57.129  70.675  1.00  0.00           O
ATOM    378  OD2 ASP A 222      49.471  55.265  70.513  1.00  0.00           O
ATOM    379  C   ASP A 222      44.683  55.345  69.796  1.00  0.00           C
ATOM    380  O   ASP A 222      44.123  54.381  70.261  1.00  0.00           O
ATOM    381  N   ARG A 223      44.293  55.982  68.661  1.00  0.00           N
ATOM    382  HN  ARG A 223      44.773  56.789  68.327  1.00  0.00           H
ATOM    383  CA  ARG A 223      43.146  55.705  67.897  1.00  0.00           C
ATOM    384  HA  ARG A 223      42.293  55.416  68.493  1.00  0.00           H
ATOM    385  CB  ARG A 223      42.772  56.983  67.085  1.00  0.00           C
ATOM    386  HB1 ARG A 223      43.607  57.362  66.457  1.00  0.00           H
ATOM    387  HB2 ARG A 223      41.954  56.708  66.385  1.00  0.00           H
ATOM    388  CG  ARG A 223      42.225  58.120  67.948  1.00  0.00           C
ATOM    389  HG1 ARG A 223      42.976  58.302  68.746  1.00  0.00           H
ATOM    390  HG2 ARG A 223      42.271  59.122  67.470  1.00  0.00           H
ATOM    391  CD  ARG A 223      40.889  57.929  68.656  1.00  0.00           C
ATOM    392  HD1 ARG A 223      40.904  56.982  69.237  1.00  0.00           H
ATOM    393  HD2 ARG A 223      40.586  58.705  69.391  1.00  0.00           H
ATOM    394  NE  ARG A 223      39.839  57.722  67.563  1.00  0.00           N
ATOM    395  HE  ARG A 223      39.860  58.375  66.807  1.00  0.00           H
ATOM    396  CZ  ARG A 223      38.584  57.337  67.800  1.00  0.00           C
ATOM    397  NH1 ARG A 223      38.319  56.683  68.935  1.00  0.00           N
ATOM    398 1HH1 ARG A 223      38.963  56.612  69.697  1.00  0.00           H
ATOM    399 2HH1 ARG A 223      37.373  56.465  69.176  1.00  0.00           H
ATOM    400  NH2 ARG A 223      37.689  57.661  66.961  1.00  0.00           N
ATOM    401 1HH2 ARG A 223      38.006  58.078  66.109  1.00  0.00           H
ATOM    402 2HH2 ARG A 223      36.737  57.391  67.101  1.00  0.00           H
ATOM    403  C   ARG A 223      43.413  54.574  66.965  1.00  0.00           C
ATOM    404  O   ARG A 223      43.808  54.843  65.843  1.00  0.00           O
ATOM    405  N   VAL A 224      43.166  53.300  67.320  1.00  0.00           N
ATOM    406  HN  VAL A 224      42.831  53.040  68.222  1.00  0.00           H
ATOM    407  CA  VAL A 224      43.557  52.249  66.375  1.00  0.00           C
ATOM    408  HA  VAL A 224      44.326  52.641  65.726  1.00  0.00           H
ATOM    409  CB  VAL A 224      44.173  51.008  66.887  1.00  0.00           C
ATOM    410  HB  VAL A 224      44.405  50.230  66.129  1.00  0.00           H
ATOM    411  CG1 VAL A 224      45.533  51.333  67.610  1.00  0.00           C
ATOM    412 1HG1 VAL A 224      46.280  51.550  66.817  1.00  0.00           H
ATOM    413 2HG1 VAL A 224      45.424  52.157  68.347  1.00  0.00           H
ATOM    414 3HG1 VAL A 224      45.828  50.379  68.097  1.00  0.00           H
ATOM    415  CG2 VAL A 224      43.299  50.437  67.961  1.00  0.00           C
ATOM    416 1HG2 VAL A 224      42.505  49.844  67.460  1.00  0.00           H
ATOM    417 2HG2 VAL A 224      43.796  49.716  68.645  1.00  0.00           H
ATOM    418 3HG2 VAL A 224      42.916  51.199  68.673  1.00  0.00           H
ATOM    419  C   VAL A 224      42.351  51.866  65.521  1.00  0.00           C
ATOM    420  O   VAL A 224      41.199  51.847  65.969  1.00  0.00           O
ATOM    421  N   LEU A 225      42.649  51.461  64.281  1.00  0.00           N
ATOM    422  HN  LEU A 225      43.560  51.581  63.895  1.00  0.00           H
ATOM    423  CA  LEU A 225      41.684  50.871  63.371  1.00  0.00           C
ATOM    424  HA  LEU A 225      40.762  51.432  63.378  1.00  0.00           H
ATOM    425  CB  LEU A 225      42.108  50.984  61.880  1.00  0.00           C
ATOM    426  HB1 LEU A 225      42.446  51.991  61.555  1.00  0.00           H
ATOM    427  HB2 LEU A 225      42.949  50.301  61.635  1.00  0.00           H
ATOM    428  CG  LEU A 225      41.127  50.597  60.784  1.00  0.00           C
ATOM    429  HG  LEU A 225      40.998  49.496  60.718  1.00  0.00           H
ATOM    430  CD1 LEU A 225      39.780  51.359  60.962  1.00  0.00           C
ATOM    431 1HD1 LEU A 225      40.000  52.441  61.085  1.00  0.00           H
ATOM    432 2HD1 LEU A 225      39.104  51.409  60.082  1.00  0.00           H
ATOM    433 3HD1 LEU A 225      39.264  50.896  61.831  1.00  0.00           H
ATOM    434  CD2 LEU A 225      41.735  51.031  59.456  1.00  0.00           C
ATOM    435 1HD2 LEU A 225      42.635  50.489  59.093  1.00  0.00           H
ATOM    436 2HD2 LEU A 225      40.972  50.962  58.651  1.00  0.00           H
ATOM    437 3HD2 LEU A 225      42.111  52.075  59.503  1.00  0.00           H
ATOM    438  C   LEU A 225      41.477  49.402  63.660  1.00  0.00           C
ATOM    439  O   LEU A 225      42.368  48.564  63.822  1.00  0.00           O
ATOM    440  N   ALA A 226      40.143  49.090  63.803  1.00  0.00           N
ATOM    441  HN  ALA A 226      39.496  49.825  63.615  1.00  0.00           H
ATOM    442  CA  ALA A 226      39.702  47.933  64.455  1.00  0.00           C
ATOM    443  HA  ALA A 226      40.438  47.158  64.297  1.00  0.00           H
ATOM    444  CB  ALA A 226      39.516  48.385  65.938  1.00  0.00           C
ATOM    445  HB1 ALA A 226      39.140  47.582  66.609  1.00  0.00           H
ATOM    446  HB2 ALA A 226      40.514  48.603  66.375  1.00  0.00           H
ATOM    447  HB3 ALA A 226      38.877  49.290  66.012  1.00  0.00           H
ATOM    448  C   ALA A 226      38.348  47.636  63.802  1.00  0.00           C
ATOM    449  O   ALA A 226      37.850  48.402  63.057  1.00  0.00           O
ATOM    450  N   ALA A 227      37.709  46.521  64.119  1.00  0.00           N
ATOM    451  HN  ALA A 227      38.103  45.851  64.743  1.00  0.00           H
ATOM    452  CA  ALA A 227      36.383  46.286  63.617  1.00  0.00           C
ATOM    453  HA  ALA A 227      35.902  47.192  63.279  1.00  0.00           H
ATOM    454  CB  ALA A 227      36.534  45.372  62.433  1.00  0.00           C
ATOM    455  HB1 ALA A 227      35.595  44.998  61.974  1.00  0.00           H
ATOM    456  HB2 ALA A 227      37.215  45.866  61.706  1.00  0.00           H
ATOM    457  HB3 ALA A 227      37.142  44.508  62.777  1.00  0.00           H
ATOM    458  C   ALA A 227      35.456  45.634  64.631  1.00  0.00           C
ATOM    459  O   ALA A 227      35.710  44.878  65.620  1.00  0.00           O
ATOM    460  N   ASP A 228      34.201  45.865  64.281  1.00  0.00           N
ATOM    461  HN  ASP A 228      34.063  46.553  63.573  1.00  0.00           H
ATOM    462  CA  ASP A 228      33.057  45.015  64.731  1.00  0.00           C
ATOM    463  HA  ASP A 228      33.198  44.662  65.742  1.00  0.00           H
ATOM    464  CB  ASP A 228      31.786  45.920  64.794  1.00  0.00           C
ATOM    465  HB1 ASP A 228      32.015  46.924  65.210  1.00  0.00           H
ATOM    466  HB2 ASP A 228      31.356  46.157  63.797  1.00  0.00           H
ATOM    467  CG  ASP A 228      30.626  45.285  65.578  1.00  0.00           C
ATOM    468  OD1 ASP A 228      29.495  45.903  65.599  1.00  0.00           O
ATOM    469  OD2 ASP A 228      30.778  44.198  66.231  1.00  0.00           O
ATOM    470  C   ASP A 228      32.835  43.875  63.693  1.00  0.00           C
ATOM    471  O   ASP A 228      33.520  43.722  62.728  1.00  0.00           O
ATOM    472  N   ASP A 229      31.872  42.949  63.988  1.00  0.00           N
ATOM    473  HN  ASP A 229      31.461  42.946  64.897  1.00  0.00           H
ATOM    474  CA  ASP A 229      31.524  41.784  63.232  1.00  0.00           C
ATOM    475  HA  ASP A 229      32.366  41.108  63.280  1.00  0.00           H
ATOM    476  CB  ASP A 229      30.454  40.924  63.940  1.00  0.00           C
ATOM    477  HB1 ASP A 229      29.552  41.565  64.047  1.00  0.00           H
ATOM    478  HB2 ASP A 229      30.008  40.048  63.421  1.00  0.00           H
ATOM    479  CG  ASP A 229      30.790  40.489  65.339  1.00  0.00           C
ATOM    480  OD1 ASP A 229      29.833  40.059  66.004  1.00  0.00           O
ATOM    481  OD2 ASP A 229      31.953  40.498  65.794  1.00  0.00           O
ATOM    482  C   ASP A 229      31.052  42.000  61.827  1.00  0.00           C
ATOM    483  O   ASP A 229      30.322  42.898  61.453  1.00  0.00           O
ATOM    484  N   GLN A 230      31.616  41.131  60.970  1.00  0.00           N
ATOM    485  HN  GLN A 230      32.234  40.448  61.352  1.00  0.00           H
ATOM    486  CA  GLN A 230      31.347  41.019  59.575  1.00  0.00           C
ATOM    487  HA  GLN A 230      31.658  39.997  59.417  1.00  0.00           H
ATOM    488  CB  GLN A 230      29.859  41.155  59.049  1.00  0.00           C
ATOM    489  HB1 GLN A 230      29.529  42.213  59.118  1.00  0.00           H
ATOM    490  HB2 GLN A 230      29.986  41.090  57.947  1.00  0.00           H
ATOM    491  CG  GLN A 230      28.965  40.025  59.467  1.00  0.00           C
ATOM    492  HG1 GLN A 230      29.573  39.111  59.299  1.00  0.00           H
ATOM    493  HG2 GLN A 230      28.753  40.088  60.556  1.00  0.00           H
ATOM    494  CD  GLN A 230      27.588  40.034  58.768  1.00  0.00           C
ATOM    495  OE1 GLN A 230      27.337  39.265  57.806  1.00  0.00           O
ATOM    496  NE2 GLN A 230      26.698  40.942  59.058  1.00  0.00           N
ATOM    497 1HE2 GLN A 230      26.710  41.516  59.876  1.00  0.00           H
ATOM    498 2HE2 GLN A 230      25.870  40.928  58.497  1.00  0.00           H
ATOM    499  C   GLN A 230      32.305  41.982  58.822  1.00  0.00           C
ATOM    500  O   GLN A 230      32.001  42.474  57.718  1.00  0.00           O
ATOM    501  N   GLY A 231      33.434  42.432  59.401  1.00  0.00           N
ATOM    502  HN  GLY A 231      33.650  42.173  60.339  1.00  0.00           H
ATOM    503  CA  GLY A 231      34.473  43.176  58.770  1.00  0.00           C
ATOM    504  HA1 GLY A 231      35.421  43.012  59.260  1.00  0.00           H
ATOM    505  HA2 GLY A 231      34.492  42.871  57.734  1.00  0.00           H
ATOM    506  C   GLY A 231      34.106  44.623  58.717  1.00  0.00           C
ATOM    507  O   GLY A 231      34.500  45.310  57.770  1.00  0.00           O
ATOM    508  N   ARG A 232      33.353  45.174  59.674  1.00  0.00           N
ATOM    509  HN  ARG A 232      33.083  44.663  60.487  1.00  0.00           H
ATOM    510  CA  ARG A 232      32.911  46.571  59.689  1.00  0.00           C
ATOM    511  HA  ARG A 232      33.018  46.944  58.681  1.00  0.00           H
ATOM    512  CB  ARG A 232      31.437  46.720  60.087  1.00  0.00           C
ATOM    513  HB1 ARG A 232      31.414  46.288  61.110  1.00  0.00           H
ATOM    514  HB2 ARG A 232      31.018  47.749  60.074  1.00  0.00           H
ATOM    515  CG  ARG A 232      30.502  45.869  59.174  1.00  0.00           C
ATOM    516  HG1 ARG A 232      30.917  45.996  58.151  1.00  0.00           H
ATOM    517  HG2 ARG A 232      30.632  44.786  59.382  1.00  0.00           H
ATOM    518  CD  ARG A 232      29.057  46.281  59.366  1.00  0.00           C
ATOM    519  HD1 ARG A 232      28.622  46.018  60.354  1.00  0.00           H
ATOM    520  HD2 ARG A 232      28.957  47.351  59.085  1.00  0.00           H
ATOM    521  NE  ARG A 232      28.253  45.580  58.375  1.00  0.00           N
ATOM    522  HE  ARG A 232      28.657  45.182  57.551  1.00  0.00           H
ATOM    523  CZ  ARG A 232      27.131  44.961  58.627  1.00  0.00           C
ATOM    524  NH1 ARG A 232      26.395  45.194  59.715  1.00  0.00           N
ATOM    525 1HH1 ARG A 232      26.655  45.934  60.336  1.00  0.00           H
ATOM    526 2HH1 ARG A 232      25.464  44.836  59.791  1.00  0.00           H
ATOM    527  NH2 ARG A 232      26.619  44.207  57.661  1.00  0.00           N
ATOM    528 1HH2 ARG A 232      27.107  44.062  56.800  1.00  0.00           H
ATOM    529 2HH2 ARG A 232      25.909  43.537  57.878  1.00  0.00           H
ATOM    530  C   ARG A 232      33.754  47.454  60.627  1.00  0.00           C
ATOM    531  O   ARG A 232      33.644  47.503  61.867  1.00  0.00           O
ATOM    532  N   LEU A 233      34.645  48.174  59.887  1.00  0.00           N
ATOM    533  HN  LEU A 233      34.455  48.232  58.910  1.00  0.00           H
ATOM    534  CA  LEU A 233      35.726  48.894  60.507  1.00  0.00           C
ATOM    535  HA  LEU A 233      36.175  48.187  61.188  1.00  0.00           H
ATOM    536  CB  LEU A 233      36.656  49.450  59.321  1.00  0.00           C
ATOM    537  HB1 LEU A 233      36.041  50.180  58.752  1.00  0.00           H
ATOM    538  HB2 LEU A 233      37.531  50.052  59.645  1.00  0.00           H
ATOM    539  CG  LEU A 233      37.079  48.492  58.227  1.00  0.00           C
ATOM    540  HG  LEU A 233      36.205  48.008  57.741  1.00  0.00           H
ATOM    541  CD1 LEU A 233      37.823  49.291  57.160  1.00  0.00           C
ATOM    542 1HD1 LEU A 233      38.340  48.577  56.485  1.00  0.00           H
ATOM    543 2HD1 LEU A 233      37.227  49.928  56.472  1.00  0.00           H
ATOM    544 3HD1 LEU A 233      38.501  50.023  57.650  1.00  0.00           H
ATOM    545  CD2 LEU A 233      37.942  47.252  58.673  1.00  0.00           C
ATOM    546 1HD2 LEU A 233      37.353  46.608  59.360  1.00  0.00           H
ATOM    547 2HD2 LEU A 233      38.383  46.714  57.807  1.00  0.00           H
ATOM    548 3HD2 LEU A 233      38.930  47.504  59.116  1.00  0.00           H
ATOM    549  C   LEU A 233      35.237  50.106  61.290  1.00  0.00           C
ATOM    550  O   LEU A 233      34.209  50.781  60.997  1.00  0.00           O
ATOM    551  N   LEU A 234      35.946  50.408  62.345  1.00  0.00           N
ATOM    552  HN  LEU A 234      36.716  49.837  62.619  1.00  0.00           H
ATOM    553  CA  LEU A 234      35.743  51.570  63.193  1.00  0.00           C
ATOM    554  HA  LEU A 234      35.667  52.385  62.488  1.00  0.00           H
ATOM    555  CB  LEU A 234      34.519  51.421  64.138  1.00  0.00           C
ATOM    556  HB1 LEU A 234      34.317  52.260  64.838  1.00  0.00           H
ATOM    557  HB2 LEU A 234      33.662  51.501  63.436  1.00  0.00           H
ATOM    558  CG  LEU A 234      34.363  50.201  65.129  1.00  0.00           C
ATOM    559  HG  LEU A 234      34.519  49.222  64.628  1.00  0.00           H
ATOM    560  CD1 LEU A 234      35.430  50.354  66.245  1.00  0.00           C
ATOM    561 1HD1 LEU A 234      36.463  50.155  65.888  1.00  0.00           H
ATOM    562 2HD1 LEU A 234      35.471  51.343  66.750  1.00  0.00           H
ATOM    563 3HD1 LEU A 234      35.123  49.584  66.985  1.00  0.00           H
ATOM    564  CD2 LEU A 234      32.961  50.234  65.795  1.00  0.00           C
ATOM    565 1HD2 LEU A 234      32.791  51.233  66.252  1.00  0.00           H
ATOM    566 2HD2 LEU A 234      32.205  49.994  65.017  1.00  0.00           H
ATOM    567 3HD2 LEU A 234      32.819  49.546  66.656  1.00  0.00           H
ATOM    568  C   LEU A 234      37.031  52.049  63.896  1.00  0.00           C
ATOM    569  O   LEU A 234      38.027  51.385  64.032  1.00  0.00           O
ATOM    570  N   TYR A 235      36.972  53.256  64.494  1.00  0.00           N
ATOM    571  HN  TYR A 235      36.133  53.788  64.413  1.00  0.00           H
ATOM    572  CA  TYR A 235      38.181  53.763  65.078  1.00  0.00           C
ATOM    573  HA  TYR A 235      39.012  53.090  64.928  1.00  0.00           H
ATOM    574  CB  TYR A 235      38.507  55.197  64.648  1.00  0.00           C
ATOM    575  HB1 TYR A 235      37.699  55.954  64.732  1.00  0.00           H
ATOM    576  HB2 TYR A 235      39.269  55.683  65.295  1.00  0.00           H
ATOM    577  CG  TYR A 235      39.007  55.196  63.231  1.00  0.00           C
ATOM    578  CD1 TYR A 235      38.268  55.621  62.159  1.00  0.00           C
ATOM    579  HD1 TYR A 235      37.239  55.911  62.310  1.00  0.00           H
ATOM    580  CE1 TYR A 235      38.928  55.716  60.956  1.00  0.00           C
ATOM    581  HE1 TYR A 235      38.292  55.885  60.100  1.00  0.00           H
ATOM    582  CZ  TYR A 235      40.245  55.267  60.760  1.00  0.00           C
ATOM    583  OH  TYR A 235      40.933  55.318  59.477  1.00  0.00           O
ATOM    584  HH  TYR A 235      40.287  55.623  58.835  1.00  0.00           H
ATOM    585  CD2 TYR A 235      40.394  54.800  63.115  1.00  0.00           C
ATOM    586  HD2 TYR A 235      40.892  54.379  63.975  1.00  0.00           H
ATOM    587  CE2 TYR A 235      40.971  54.741  61.797  1.00  0.00           C
ATOM    588  HE2 TYR A 235      41.968  54.374  61.606  1.00  0.00           H
ATOM    589  C   TYR A 235      37.928  53.692  66.547  1.00  0.00           C
ATOM    590  O   TYR A 235      36.824  54.051  66.998  1.00  0.00           O
ATOM    591  N   SER A 236      38.847  53.032  67.249  1.00  0.00           N
ATOM    592  HN  SER A 236      39.785  52.818  66.987  1.00  0.00           H
ATOM    593  CA  SER A 236      38.588  52.562  68.653  1.00  0.00           C
ATOM    594  HA  SER A 236      37.715  53.088  69.010  1.00  0.00           H
ATOM    595  CB  SER A 236      38.347  51.024  68.636  1.00  0.00           C
ATOM    596  HB1 SER A 236      37.539  50.785  67.912  1.00  0.00           H
ATOM    597  HB2 SER A 236      39.269  50.513  68.286  1.00  0.00           H
ATOM    598  OG  SER A 236      38.144  50.523  69.923  1.00  0.00           O
ATOM    599  HG1 SER A 236      38.977  50.490  70.399  1.00  0.00           H
ATOM    600  C   SER A 236      39.707  52.981  69.563  1.00  0.00           C
ATOM    601  O   SER A 236      40.918  52.949  69.105  1.00  0.00           O
ATOM    602  N   ASP A 237      39.411  53.312  70.806  1.00  0.00           N
ATOM    603  HN  ASP A 237      38.479  53.485  71.114  1.00  0.00           H
ATOM    604  CA  ASP A 237      40.453  53.745  71.712  1.00  0.00           C
ATOM    605  HA  ASP A 237      41.219  54.343  71.241  1.00  0.00           H
ATOM    606  CB  ASP A 237      39.791  54.449  72.959  1.00  0.00           C
ATOM    607  HB1 ASP A 237      39.093  53.741  73.455  1.00  0.00           H
ATOM    608  HB2 ASP A 237      40.482  54.843  73.734  1.00  0.00           H
ATOM    609  CG  ASP A 237      38.983  55.654  72.470  1.00  0.00           C
ATOM    610  OD1 ASP A 237      37.877  55.965  72.886  1.00  0.00           O
ATOM    611  OD2 ASP A 237      39.536  56.343  71.521  1.00  0.00           O
ATOM    612  C   ASP A 237      41.184  52.549  72.276  1.00  0.00           C
ATOM    613  O   ASP A 237      40.649  51.625  72.883  1.00  0.00           O
ATOM    614  N   PHE A 238      42.576  52.422  71.951  1.00  0.00           N
ATOM    615  HN  PHE A 238      42.942  53.199  71.446  1.00  0.00           H
ATOM    616  CA  PHE A 238      43.526  51.566  72.661  1.00  0.00           C
ATOM    617  HA  PHE A 238      43.071  50.587  72.658  1.00  0.00           H
ATOM    618  CB  PHE A 238      44.954  51.389  71.892  1.00  0.00           C
ATOM    619  HB1 PHE A 238      44.822  50.558  71.166  1.00  0.00           H
ATOM    620  HB2 PHE A 238      45.251  52.385  71.500  1.00  0.00           H
ATOM    621  CG  PHE A 238      46.104  50.999  72.809  1.00  0.00           C
ATOM    622  CD1 PHE A 238      46.810  51.968  73.574  1.00  0.00           C
ATOM    623  HD1 PHE A 238      46.502  52.987  73.396  1.00  0.00           H
ATOM    624  CE1 PHE A 238      47.790  51.605  74.494  1.00  0.00           C
ATOM    625  HE1 PHE A 238      48.271  52.392  75.056  1.00  0.00           H
ATOM    626  CZ  PHE A 238      48.250  50.292  74.557  1.00  0.00           C
ATOM    627  HZ  PHE A 238      49.059  50.120  75.252  1.00  0.00           H
ATOM    628  CD2 PHE A 238      46.634  49.725  72.780  1.00  0.00           C
ATOM    629  HD2 PHE A 238      46.241  48.982  72.103  1.00  0.00           H
ATOM    630  CE2 PHE A 238      47.678  49.329  73.675  1.00  0.00           C
ATOM    631  HE2 PHE A 238      47.997  48.299  73.622  1.00  0.00           H
ATOM    632  C   PHE A 238      43.617  52.022  74.161  1.00  0.00           C
ATOM    633  O   PHE A 238      43.614  53.225  74.478  1.00  0.00           O
ATOM    634  N   LEU A 239      43.567  51.042  75.127  1.00  0.00           N
ATOM    635  HN  LEU A 239      43.473  50.096  74.828  1.00  0.00           H
ATOM    636  CA  LEU A 239      43.467  51.356  76.513  1.00  0.00           C
ATOM    637  HA  LEU A 239      43.189  52.394  76.614  1.00  0.00           H
ATOM    638  CB  LEU A 239      42.344  50.475  77.063  1.00  0.00           C
ATOM    639  HB1 LEU A 239      42.739  49.441  76.963  1.00  0.00           H
ATOM    640  HB2 LEU A 239      42.215  50.555  78.164  1.00  0.00           H
ATOM    641  CG  LEU A 239      41.101  50.584  76.209  1.00  0.00           C
ATOM    642  HG  LEU A 239      41.165  50.374  75.120  1.00  0.00           H
ATOM    643  CD1 LEU A 239      40.031  49.609  76.744  1.00  0.00           C
ATOM    644 1HD1 LEU A 239      40.306  48.535  76.667  1.00  0.00           H
ATOM    645 2HD1 LEU A 239      39.889  49.915  77.802  1.00  0.00           H
ATOM    646 3HD1 LEU A 239      39.208  49.653  76.000  1.00  0.00           H
ATOM    647  CD2 LEU A 239      40.507  52.008  76.157  1.00  0.00           C
ATOM    648 1HD2 LEU A 239      39.762  52.246  76.945  1.00  0.00           H
ATOM    649 2HD2 LEU A 239      41.256  52.824  76.068  1.00  0.00           H
ATOM    650 3HD2 LEU A 239      39.891  51.977  75.233  1.00  0.00           H
ATOM    651  C   LEU A 239      44.757  51.129  77.340  1.00  0.00           C
ATOM    652  O   LEU A 239      44.839  51.773  78.427  1.00  0.00           O
ATOM    653  N   THR A 240      45.642  50.237  76.951  1.00  0.00           N
ATOM    654  HN  THR A 240      45.424  49.749  76.109  1.00  0.00           H
ATOM    655  CA  THR A 240      46.817  49.760  77.703  1.00  0.00           C
ATOM    656  HA  THR A 240      47.657  50.390  77.449  1.00  0.00           H
ATOM    657  CB  THR A 240      46.763  49.626  79.208  1.00  0.00           C
ATOM    658  HB  THR A 240      46.344  50.564  79.631  1.00  0.00           H
ATOM    659  OG1 THR A 240      48.127  49.596  79.738  1.00  0.00           O
ATOM    660  HG1 THR A 240      48.158  50.009  80.604  1.00  0.00           H
ATOM    661  CG2 THR A 240      45.907  48.457  79.697  1.00  0.00           C
ATOM    662 1HG2 THR A 240      46.232  47.469  79.308  1.00  0.00           H
ATOM    663 2HG2 THR A 240      45.889  48.253  80.789  1.00  0.00           H
ATOM    664 3HG2 THR A 240      44.895  48.673  79.292  1.00  0.00           H
ATOM    665  C   THR A 240      47.119  48.373  77.126  1.00  0.00           C
ATOM    666  O   THR A 240      46.244  47.786  76.526  1.00  0.00           O
ATOM    667  N   PHE A 241      48.322  47.830  77.294  1.00  0.00           N
ATOM    668  HN  PHE A 241      48.897  48.326  77.940  1.00  0.00           H
ATOM    669  CA  PHE A 241      48.454  46.455  77.171  1.00  0.00           C
ATOM    670  HA  PHE A 241      47.931  46.149  76.277  1.00  0.00           H
ATOM    671  CB  PHE A 241      49.927  46.064  76.876  1.00  0.00           C
ATOM    672  HB1 PHE A 241      50.433  46.133  77.862  1.00  0.00           H
ATOM    673  HB2 PHE A 241      50.077  45.022  76.520  1.00  0.00           H
ATOM    674  CG  PHE A 241      50.612  46.927  75.847  1.00  0.00           C
ATOM    675  CD1 PHE A 241      51.520  47.887  76.323  1.00  0.00           C
ATOM    676  HD1 PHE A 241      51.774  48.006  77.366  1.00  0.00           H
ATOM    677  CE1 PHE A 241      52.021  48.808  75.400  1.00  0.00           C
ATOM    678  HE1 PHE A 241      52.585  49.671  75.722  1.00  0.00           H
ATOM    679  CZ  PHE A 241      51.902  48.651  74.036  1.00  0.00           C
ATOM    680  HZ  PHE A 241      52.364  49.292  73.299  1.00  0.00           H
ATOM    681  CD2 PHE A 241      50.319  46.859  74.473  1.00  0.00           C
ATOM    682  HD2 PHE A 241      49.504  46.244  74.119  1.00  0.00           H
ATOM    683  CE2 PHE A 241      50.980  47.685  73.575  1.00  0.00           C
ATOM    684  HE2 PHE A 241      50.884  47.619  72.502  1.00  0.00           H
ATOM    685  C   PHE A 241      47.789  45.537  78.264  1.00  0.00           C
ATOM    686  O   PHE A 241      47.789  45.881  79.482  1.00  0.00           O
ATOM    687  N   LEU A 242      47.189  44.393  77.856  1.00  0.00           N
ATOM    688  HN  LEU A 242      46.991  44.162  76.907  1.00  0.00           H
ATOM    689  CA  LEU A 242      46.678  43.388  78.769  1.00  0.00           C
ATOM    690  HA  LEU A 242      46.069  43.822  79.548  1.00  0.00           H
ATOM    691  CB  LEU A 242      46.020  42.258  77.893  1.00  0.00           C
ATOM    692  HB1 LEU A 242      45.115  42.691  77.415  1.00  0.00           H
ATOM    693  HB2 LEU A 242      46.735  41.924  77.112  1.00  0.00           H
ATOM    694  CG  LEU A 242      45.569  40.920  78.526  1.00  0.00           C
ATOM    695  HG  LEU A 242      46.478  40.358  78.831  1.00  0.00           H
ATOM    696  CD1 LEU A 242      44.599  41.122  79.660  1.00  0.00           C
ATOM    697 1HD1 LEU A 242      43.605  41.534  79.383  1.00  0.00           H
ATOM    698 2HD1 LEU A 242      44.317  40.206  80.221  1.00  0.00           H
ATOM    699 3HD1 LEU A 242      45.013  41.815  80.424  1.00  0.00           H
ATOM    700  CD2 LEU A 242      44.876  40.123  77.412  1.00  0.00           C
ATOM    701 1HD2 LEU A 242      45.584  40.027  76.562  1.00  0.00           H
ATOM    702 2HD2 LEU A 242      44.679  39.099  77.795  1.00  0.00           H
ATOM    703 3HD2 LEU A 242      43.982  40.705  77.101  1.00  0.00           H
ATOM    704  C   LEU A 242      47.824  42.882  79.624  1.00  0.00           C
ATOM    705  O   LEU A 242      47.904  42.905  80.834  1.00  0.00           O
ATOM    706  N   ASP A 243      48.872  42.356  78.886  1.00  0.00           N
ATOM    707  HN  ASP A 243      48.886  42.502  77.900  1.00  0.00           H
ATOM    708  CA  ASP A 243      50.152  42.006  79.432  1.00  0.00           C
ATOM    709  HA  ASP A 243      50.267  42.708  80.245  1.00  0.00           H
ATOM    710  CB  ASP A 243      50.153  40.542  80.059  1.00  0.00           C
ATOM    711  HB1 ASP A 243      49.141  40.205  80.372  1.00  0.00           H
ATOM    712  HB2 ASP A 243      50.424  39.800  79.278  1.00  0.00           H
ATOM    713  CG  ASP A 243      51.162  40.356  81.194  1.00  0.00           C
ATOM    714  OD1 ASP A 243      51.252  39.216  81.674  1.00  0.00           O
ATOM    715  OD2 ASP A 243      51.861  41.304  81.562  1.00  0.00           O
ATOM    716  C   ASP A 243      51.290  42.329  78.497  1.00  0.00           C
ATOM    717  O   ASP A 243      51.077  42.805  77.362  1.00  0.00           O
ATOM    718  N   ARG A 244      52.537  42.308  78.949  1.00  0.00           N
ATOM    719  HN  ARG A 244      52.663  42.105  79.917  1.00  0.00           H
ATOM    720  CA  ARG A 244      53.706  42.643  78.161  1.00  0.00           C
ATOM    721  HA  ARG A 244      53.607  42.403  77.113  1.00  0.00           H
ATOM    722  CB  ARG A 244      53.890  44.176  78.320  1.00  0.00           C
ATOM    723  HB1 ARG A 244      54.896  44.342  77.879  1.00  0.00           H
ATOM    724  HB2 ARG A 244      53.070  44.608  77.707  1.00  0.00           H
ATOM    725  CG  ARG A 244      53.891  44.798  79.788  1.00  0.00           C
ATOM    726  HG1 ARG A 244      52.997  44.400  80.313  1.00  0.00           H
ATOM    727  HG2 ARG A 244      54.710  44.410  80.431  1.00  0.00           H
ATOM    728  CD  ARG A 244      53.871  46.342  79.796  1.00  0.00           C
ATOM    729  HD1 ARG A 244      52.987  46.767  79.273  1.00  0.00           H
ATOM    730  HD2 ARG A 244      53.852  46.792  80.811  1.00  0.00           H
ATOM    731  NE  ARG A 244      55.169  46.881  79.222  1.00  0.00           N
ATOM    732  HE  ARG A 244      55.878  46.227  78.961  1.00  0.00           H
ATOM    733  CZ  ARG A 244      55.287  48.071  78.659  1.00  0.00           C
ATOM    734  NH1 ARG A 244      54.439  49.012  78.821  1.00  0.00           N
ATOM    735 1HH1 ARG A 244      53.825  48.895  79.602  1.00  0.00           H
ATOM    736 2HH1 ARG A 244      54.635  49.954  78.548  1.00  0.00           H
ATOM    737  NH2 ARG A 244      56.286  48.430  77.904  1.00  0.00           N
ATOM    738 1HH2 ARG A 244      57.061  47.804  77.815  1.00  0.00           H
ATOM    739 2HH2 ARG A 244      56.125  49.304  77.446  1.00  0.00           H
ATOM    740  C   ARG A 244      54.810  41.794  78.736  1.00  0.00           C
ATOM    741  O   ARG A 244      54.903  41.567  79.985  1.00  0.00           O
ATOM    742  N   ASP A 245      55.572  41.166  77.872  1.00  0.00           N
ATOM    743  HN  ASP A 245      55.415  41.300  76.896  1.00  0.00           H
ATOM    744  CA  ASP A 245      56.682  40.316  78.204  1.00  0.00           C
ATOM    745  HA  ASP A 245      56.913  40.335  79.259  1.00  0.00           H
ATOM    746  CB  ASP A 245      56.374  38.922  77.659  1.00  0.00           C
ATOM    747  HB1 ASP A 245      55.291  38.742  77.832  1.00  0.00           H
ATOM    748  HB2 ASP A 245      56.549  38.767  76.572  1.00  0.00           H
ATOM    749  CG  ASP A 245      57.093  37.876  78.492  1.00  0.00           C
ATOM    750  OD1 ASP A 245      56.527  36.716  78.506  1.00  0.00           O
ATOM    751  OD2 ASP A 245      58.254  38.001  78.804  1.00  0.00           O
ATOM    752  C   ASP A 245      57.989  40.847  77.678  1.00  0.00           C
ATOM    753  O   ASP A 245      57.965  41.160  76.522  1.00  0.00           O
ATOM    754  N   ASP A 246      59.041  40.788  78.527  1.00  0.00           N
ATOM    755  HN  ASP A 246      58.871  40.415  79.435  1.00  0.00           H
ATOM    756  CA  ASP A 246      60.280  41.369  78.205  1.00  0.00           C
ATOM    757  HA  ASP A 246      60.227  41.883  77.256  1.00  0.00           H
ATOM    758  CB  ASP A 246      60.756  42.262  79.299  1.00  0.00           C
ATOM    759  HB1 ASP A 246      60.391  41.989  80.313  1.00  0.00           H
ATOM    760  HB2 ASP A 246      61.844  42.437  79.438  1.00  0.00           H
ATOM    761  CG  ASP A 246      60.138  43.663  79.075  1.00  0.00           C
ATOM    762  OD1 ASP A 246      60.014  44.365  80.115  1.00  0.00           O
ATOM    763  OD2 ASP A 246      59.880  44.175  77.963  1.00  0.00           O
ATOM    764  C   ASP A 246      61.390  40.322  77.990  1.00  0.00           C
ATOM    765  O   ASP A 246      62.557  40.654  77.814  1.00  0.00           O
ATOM    766  N   GLY A 247      61.020  38.969  77.998  1.00  0.00           N
ATOM    767  HN  GLY A 247      60.050  38.774  78.126  1.00  0.00           H
ATOM    768  CA  GLY A 247      61.900  37.789  77.798  1.00  0.00           C
ATOM    769  HA1 GLY A 247      62.801  37.832  78.392  1.00  0.00           H
ATOM    770  HA2 GLY A 247      61.198  37.028  78.106  1.00  0.00           H
ATOM    771  C   GLY A 247      62.252  37.437  76.422  1.00  0.00           C
ATOM    772  O   GLY A 247      61.578  37.858  75.468  1.00  0.00           O
ATOM    773  N   ALA A 248      63.214  36.535  76.256  1.00  0.00           N
ATOM    774  HN  ALA A 248      63.588  36.098  77.071  1.00  0.00           H
ATOM    775  CA  ALA A 248      63.579  35.934  75.021  1.00  0.00           C
ATOM    776  HA  ALA A 248      63.251  36.596  74.234  1.00  0.00           H
ATOM    777  CB  ALA A 248      65.096  36.031  74.834  1.00  0.00           C
ATOM    778  HB1 ALA A 248      65.420  35.126  74.278  1.00  0.00           H
ATOM    779  HB2 ALA A 248      65.390  36.993  74.362  1.00  0.00           H
ATOM    780  HB3 ALA A 248      65.660  35.895  75.782  1.00  0.00           H
ATOM    781  C   ALA A 248      63.152  34.528  74.748  1.00  0.00           C
ATOM    782  O   ALA A 248      62.998  33.709  75.639  1.00  0.00           O
ATOM    783  N   LYS A 249      62.956  34.221  73.466  1.00  0.00           N
ATOM    784  HN  LYS A 249      63.099  34.990  72.848  1.00  0.00           H
ATOM    785  CA  LYS A 249      62.400  33.039  72.821  1.00  0.00           C
ATOM    786  HA  LYS A 249      62.554  33.278  71.779  1.00  0.00           H
ATOM    787  CB  LYS A 249      63.206  31.775  73.152  1.00  0.00           C
ATOM    788  HB1 LYS A 249      63.123  31.489  74.223  1.00  0.00           H
ATOM    789  HB2 LYS A 249      62.691  31.043  72.494  1.00  0.00           H
ATOM    790  CG  LYS A 249      64.703  31.773  72.821  1.00  0.00           C
ATOM    791  HG1 LYS A 249      64.895  32.192  71.810  1.00  0.00           H
ATOM    792  HG2 LYS A 249      65.198  32.282  73.675  1.00  0.00           H
ATOM    793  CD  LYS A 249      65.272  30.354  72.690  1.00  0.00           C
ATOM    794  HD1 LYS A 249      66.370  30.374  72.523  1.00  0.00           H
ATOM    795  HD2 LYS A 249      65.053  29.665  73.534  1.00  0.00           H
ATOM    796  CE  LYS A 249      64.784  29.524  71.442  1.00  0.00           C
ATOM    797  HE1 LYS A 249      63.689  29.384  71.566  1.00  0.00           H
ATOM    798  HE2 LYS A 249      64.969  30.040  70.476  1.00  0.00           H
ATOM    799  NZ  LYS A 249      65.399  28.218  71.371  1.00  0.00           N
ATOM    800  HZ1 LYS A 249      65.027  27.608  72.127  1.00  0.00           H
ATOM    801  HZ2 LYS A 249      65.129  27.816  70.451  1.00  0.00           H
ATOM    802  HZ3 LYS A 249      66.435  28.270  71.443  1.00  0.00           H
ATOM    803  C   LYS A 249      60.893  32.948  72.903  1.00  0.00           C
ATOM    804  O   LYS A 249      60.276  31.915  73.076  1.00  0.00           O
ATOM    805  N   LYS A 250      60.204  34.096  72.594  1.00  0.00           N
ATOM    806  HN  LYS A 250      60.714  34.936  72.426  1.00  0.00           H
ATOM    807  CA  LYS A 250      58.787  34.134  72.425  1.00  0.00           C
ATOM    808  HA  LYS A 250      58.461  33.537  73.264  1.00  0.00           H
ATOM    809  CB  LYS A 250      58.211  35.588  72.468  1.00  0.00           C
ATOM    810  HB1 LYS A 250      58.488  36.149  71.550  1.00  0.00           H
ATOM    811  HB2 LYS A 250      57.104  35.567  72.555  1.00  0.00           H
ATOM    812  CG  LYS A 250      58.751  36.487  73.599  1.00  0.00           C
ATOM    813  HG1 LYS A 250      59.823  36.696  73.392  1.00  0.00           H
ATOM    814  HG2 LYS A 250      58.273  37.488  73.672  1.00  0.00           H
ATOM    815  CD  LYS A 250      58.561  35.772  74.935  1.00  0.00           C
ATOM    816  HD1 LYS A 250      59.010  34.756  74.934  1.00  0.00           H
ATOM    817  HD2 LYS A 250      59.189  36.217  75.737  1.00  0.00           H
ATOM    818  CE  LYS A 250      57.056  35.499  75.344  1.00  0.00           C
ATOM    819  HE1 LYS A 250      56.551  36.484  75.440  1.00  0.00           H
ATOM    820  HE2 LYS A 250      56.635  34.786  74.603  1.00  0.00           H
ATOM    821  NZ  LYS A 250      56.881  34.832  76.641  1.00  0.00           N
ATOM    822  HZ1 LYS A 250      57.191  35.443  77.423  1.00  0.00           H
ATOM    823  HZ2 LYS A 250      55.884  34.593  76.816  1.00  0.00           H
ATOM    824  HZ3 LYS A 250      57.462  33.970  76.678  1.00  0.00           H
ATOM    825  C   LYS A 250      58.432  33.489  71.072  1.00  0.00           C
ATOM    826  O   LYS A 250      59.131  33.581  70.102  1.00  0.00           O
ATOM    827  N   VAL A 251      57.295  32.774  71.129  1.00  0.00           N
ATOM    828  HN  VAL A 251      56.874  32.640  72.022  1.00  0.00           H
ATOM    829  CA  VAL A 251      56.795  31.904  70.014  1.00  0.00           C
ATOM    830  HA  VAL A 251      57.621  31.645  69.369  1.00  0.00           H
ATOM    831  CB  VAL A 251      56.226  30.698  70.695  1.00  0.00           C
ATOM    832  HB  VAL A 251      55.302  31.028  71.217  1.00  0.00           H
ATOM    833  CG1 VAL A 251      55.784  29.744  69.520  1.00  0.00           C
ATOM    834 1HG1 VAL A 251      55.526  28.803  70.052  1.00  0.00           H
ATOM    835 2HG1 VAL A 251      54.869  30.031  68.959  1.00  0.00           H
ATOM    836 3HG1 VAL A 251      56.662  29.578  68.860  1.00  0.00           H
ATOM    837  CG2 VAL A 251      57.307  30.173  71.565  1.00  0.00           C
ATOM    838 1HG2 VAL A 251      57.456  30.813  72.461  1.00  0.00           H
ATOM    839 2HG2 VAL A 251      57.073  29.178  72.000  1.00  0.00           H
ATOM    840 3HG2 VAL A 251      58.271  30.133  71.015  1.00  0.00           H
ATOM    841  C   VAL A 251      55.825  32.645  69.163  1.00  0.00           C
ATOM    842  O   VAL A 251      54.647  32.894  69.598  1.00  0.00           O
ATOM    843  N   PHE A 252      56.179  32.930  67.888  1.00  0.00           N
ATOM    844  HN  PHE A 252      57.147  32.981  67.657  1.00  0.00           H
ATOM    845  CA  PHE A 252      55.195  33.445  66.935  1.00  0.00           C
ATOM    846  HA  PHE A 252      54.179  33.599  67.267  1.00  0.00           H
ATOM    847  CB  PHE A 252      55.675  34.793  66.411  1.00  0.00           C
ATOM    848  HB1 PHE A 252      56.630  34.718  65.849  1.00  0.00           H
ATOM    849  HB2 PHE A 252      54.996  35.166  65.615  1.00  0.00           H
ATOM    850  CG  PHE A 252      55.778  35.830  67.494  1.00  0.00           C
ATOM    851  CD1 PHE A 252      56.948  36.616  67.693  1.00  0.00           C
ATOM    852  HD1 PHE A 252      57.756  36.616  66.977  1.00  0.00           H
ATOM    853  CE1 PHE A 252      56.897  37.586  68.695  1.00  0.00           C
ATOM    854  HE1 PHE A 252      57.754  38.237  68.776  1.00  0.00           H
ATOM    855  CZ  PHE A 252      55.741  37.774  69.465  1.00  0.00           C
ATOM    856  HZ  PHE A 252      55.730  38.548  70.218  1.00  0.00           H
ATOM    857  CD2 PHE A 252      54.609  36.018  68.243  1.00  0.00           C
ATOM    858  HD2 PHE A 252      53.691  35.529  67.955  1.00  0.00           H
ATOM    859  CE2 PHE A 252      54.552  37.038  69.184  1.00  0.00           C
ATOM    860  HE2 PHE A 252      53.639  37.287  69.705  1.00  0.00           H
ATOM    861  C   PHE A 252      55.060  32.607  65.642  1.00  0.00           C
ATOM    862  O   PHE A 252      56.073  32.171  65.101  1.00  0.00           O
ATOM    863  N   TYR A 253      53.871  32.477  65.124  1.00  0.00           N
ATOM    864  HN  TYR A 253      53.118  33.037  65.460  1.00  0.00           H
ATOM    865  CA  TYR A 253      53.671  31.956  63.806  1.00  0.00           C
ATOM    866  HA  TYR A 253      54.500  31.326  63.516  1.00  0.00           H
ATOM    867  CB  TYR A 253      52.331  31.278  63.611  1.00  0.00           C
ATOM    868  HB1 TYR A 253      51.714  31.559  64.491  1.00  0.00           H
ATOM    869  HB2 TYR A 253      51.749  31.599  62.721  1.00  0.00           H
ATOM    870  CG  TYR A 253      52.521  29.777  63.582  1.00  0.00           C
ATOM    871  CD1 TYR A 253      52.252  29.004  64.682  1.00  0.00           C
ATOM    872  HD1 TYR A 253      51.925  29.478  65.595  1.00  0.00           H
ATOM    873  CE1 TYR A 253      52.418  27.624  64.582  1.00  0.00           C
ATOM    874  HE1 TYR A 253      52.312  27.021  65.472  1.00  0.00           H
ATOM    875  CZ  TYR A 253      52.733  26.970  63.405  1.00  0.00           C
ATOM    876  OH  TYR A 253      53.119  25.591  63.521  1.00  0.00           O
ATOM    877  HH  TYR A 253      53.715  25.441  62.783  1.00  0.00           H
ATOM    878  CD2 TYR A 253      52.909  29.119  62.397  1.00  0.00           C
ATOM    879  HD2 TYR A 253      53.084  29.731  61.524  1.00  0.00           H
ATOM    880  CE2 TYR A 253      52.979  27.754  62.330  1.00  0.00           C
ATOM    881  HE2 TYR A 253      53.274  27.294  61.399  1.00  0.00           H
ATOM    882  C   TYR A 253      53.788  33.091  62.806  1.00  0.00           C
ATOM    883  O   TYR A 253      53.375  34.190  63.163  1.00  0.00           O
ATOM    884  N   VAL A 254      54.401  32.813  61.669  1.00  0.00           N
ATOM    885  HN  VAL A 254      54.706  31.900  61.410  1.00  0.00           H
ATOM    886  CA  VAL A 254      54.577  33.790  60.569  1.00  0.00           C
ATOM    887  HA  VAL A 254      54.160  34.727  60.909  1.00  0.00           H
ATOM    888  CB  VAL A 254      56.137  33.935  60.241  1.00  0.00           C
ATOM    889  HB  VAL A 254      56.452  32.943  59.854  1.00  0.00           H
ATOM    890  CG1 VAL A 254      56.478  35.028  59.250  1.00  0.00           C
ATOM    891 1HG1 VAL A 254      57.525  34.853  58.923  1.00  0.00           H
ATOM    892 2HG1 VAL A 254      55.937  35.010  58.281  1.00  0.00           H
ATOM    893 3HG1 VAL A 254      56.495  36.049  59.690  1.00  0.00           H
ATOM    894  CG2 VAL A 254      56.941  34.280  61.540  1.00  0.00           C
ATOM    895 1HG2 VAL A 254      56.425  35.014  62.194  1.00  0.00           H
ATOM    896 2HG2 VAL A 254      57.054  33.374  62.173  1.00  0.00           H
ATOM    897 3HG2 VAL A 254      57.974  34.608  61.295  1.00  0.00           H
ATOM    898  C   VAL A 254      53.822  33.351  59.312  1.00  0.00           C
ATOM    899  O   VAL A 254      54.062  32.192  58.834  1.00  0.00           O
ATOM    900  N   ILE A 255      52.862  34.223  58.903  1.00  0.00           N
ATOM    901  HN  ILE A 255      52.973  35.132  59.298  1.00  0.00           H
ATOM    902  CA  ILE A 255      51.874  33.896  57.888  1.00  0.00           C
ATOM    903  HA  ILE A 255      52.195  32.993  57.390  1.00  0.00           H
ATOM    904  CB  ILE A 255      50.455  33.677  58.317  1.00  0.00           C
ATOM    905  HB  ILE A 255      49.836  33.384  57.442  1.00  0.00           H
ATOM    906  CG2 ILE A 255      50.615  32.687  59.450  1.00  0.00           C
ATOM    907 1HG2 ILE A 255      51.428  31.944  59.305  1.00  0.00           H
ATOM    908 2HG2 ILE A 255      50.798  33.293  60.362  1.00  0.00           H
ATOM    909 3HG2 ILE A 255      49.722  32.123  59.796  1.00  0.00           H
ATOM    910  CG1 ILE A 255      49.775  34.958  58.941  1.00  0.00           C
ATOM    911 1HG1 ILE A 255      48.935  34.666  59.606  1.00  0.00           H
ATOM    912 2HG1 ILE A 255      50.525  35.486  59.569  1.00  0.00           H
ATOM    913  CD  ILE A 255      49.152  35.759  57.821  1.00  0.00           C
ATOM    914  HD1 ILE A 255      48.400  35.153  57.272  1.00  0.00           H
ATOM    915  HD2 ILE A 255      48.583  36.572  58.320  1.00  0.00           H
ATOM    916  HD3 ILE A 255      49.844  36.242  57.098  1.00  0.00           H
ATOM    917  C   ILE A 255      52.053  34.976  56.827  1.00  0.00           C
ATOM    918  O   ILE A 255      52.117  36.184  57.052  1.00  0.00           O
ATOM    919  N   GLU A 256      52.138  34.642  55.547  1.00  0.00           N
ATOM    920  HN  GLU A 256      52.231  33.671  55.340  1.00  0.00           H
ATOM    921  CA  GLU A 256      52.384  35.471  54.394  1.00  0.00           C
ATOM    922  HA  GLU A 256      52.215  36.516  54.608  1.00  0.00           H
ATOM    923  CB  GLU A 256      53.782  35.317  53.861  1.00  0.00           C
ATOM    924  HB1 GLU A 256      53.919  34.233  53.661  1.00  0.00           H
ATOM    925  HB2 GLU A 256      53.934  35.835  52.890  1.00  0.00           H
ATOM    926  CG  GLU A 256      54.835  35.925  54.764  1.00  0.00           C
ATOM    927  HG1 GLU A 256      54.983  37.022  54.678  1.00  0.00           H
ATOM    928  HG2 GLU A 256      54.663  35.589  55.809  1.00  0.00           H
ATOM    929  CD  GLU A 256      56.238  35.287  54.375  1.00  0.00           C
ATOM    930  OE1 GLU A 256      56.765  34.421  55.160  1.00  0.00           O
ATOM    931  OE2 GLU A 256      56.734  35.687  53.291  1.00  0.00           O
ATOM    932  C   GLU A 256      51.417  35.205  53.246  1.00  0.00           C
ATOM    933  O   GLU A 256      51.212  34.063  52.726  1.00  0.00           O
ATOM    934  N   THR A 257      50.799  36.281  52.822  1.00  0.00           N
ATOM    935  HN  THR A 257      50.949  37.206  53.163  1.00  0.00           H
ATOM    936  CA  THR A 257      49.788  36.161  51.752  1.00  0.00           C
ATOM    937  HA  THR A 257      49.429  35.147  51.662  1.00  0.00           H
ATOM    938  CB  THR A 257      48.504  37.075  51.971  1.00  0.00           C
ATOM    939  HB  THR A 257      47.988  37.002  50.990  1.00  0.00           H
ATOM    940  OG1 THR A 257      48.866  38.381  52.326  1.00  0.00           O
ATOM    941  HG1 THR A 257      48.947  38.872  51.505  1.00  0.00           H
ATOM    942  CG2 THR A 257      47.664  36.462  53.088  1.00  0.00           C
ATOM    943 1HG2 THR A 257      48.058  36.824  54.062  1.00  0.00           H
ATOM    944 2HG2 THR A 257      46.632  36.853  52.960  1.00  0.00           H
ATOM    945 3HG2 THR A 257      47.405  35.382  53.042  1.00  0.00           H
ATOM    946  C   THR A 257      50.379  36.488  50.392  1.00  0.00           C
ATOM    947  O   THR A 257      51.404  37.142  50.246  1.00  0.00           O
ATOM    948  N   ARG A 258      49.858  35.853  49.324  1.00  0.00           N
ATOM    949  HN  ARG A 258      49.171  35.134  49.387  1.00  0.00           H
ATOM    950  CA  ARG A 258      50.027  36.466  47.996  1.00  0.00           C
ATOM    951  HA  ARG A 258      50.856  37.156  48.057  1.00  0.00           H
ATOM    952  CB  ARG A 258      50.349  35.414  46.857  1.00  0.00           C
ATOM    953  HB1 ARG A 258      50.388  35.933  45.876  1.00  0.00           H
ATOM    954  HB2 ARG A 258      51.363  35.003  47.051  1.00  0.00           H
ATOM    955  CG  ARG A 258      49.431  34.135  46.754  1.00  0.00           C
ATOM    956  HG1 ARG A 258      49.507  33.527  47.681  1.00  0.00           H
ATOM    957  HG2 ARG A 258      48.368  34.452  46.688  1.00  0.00           H
ATOM    958  CD  ARG A 258      49.738  33.242  45.529  1.00  0.00           C
ATOM    959  HD1 ARG A 258      49.616  33.812  44.583  1.00  0.00           H
ATOM    960  HD2 ARG A 258      50.767  32.822  45.534  1.00  0.00           H
ATOM    961  NE  ARG A 258      48.691  32.177  45.630  1.00  0.00           N
ATOM    962  HE  ARG A 258      48.820  31.496  46.350  1.00  0.00           H
ATOM    963  CZ  ARG A 258      47.627  32.091  44.847  1.00  0.00           C
ATOM    964  NH1 ARG A 258      47.141  33.015  43.986  1.00  0.00           N
ATOM    965 1HH1 ARG A 258      47.589  33.897  43.839  1.00  0.00           H
ATOM    966 2HH1 ARG A 258      46.157  33.160  43.877  1.00  0.00           H
ATOM    967  NH2 ARG A 258      46.874  31.019  45.003  1.00  0.00           N
ATOM    968 1HH2 ARG A 258      47.199  30.246  45.548  1.00  0.00           H
ATOM    969 2HH2 ARG A 258      46.235  30.804  44.265  1.00  0.00           H
ATOM    970  C   ARG A 258      48.781  37.234  47.627  1.00  0.00           C
ATOM    971  O   ARG A 258      47.702  36.983  48.059  1.00  0.00           O
ATOM    972  N   GLU A 259      48.898  38.281  46.768  1.00  0.00           N
ATOM    973  HN  GLU A 259      49.737  38.419  46.248  1.00  0.00           H
ATOM    974  CA  GLU A 259      47.900  39.268  46.324  1.00  0.00           C
ATOM    975  HA  GLU A 259      48.452  40.180  46.150  1.00  0.00           H
ATOM    976  CB  GLU A 259      47.373  38.757  44.947  1.00  0.00           C
ATOM    977  HB1 GLU A 259      47.033  37.702  45.022  1.00  0.00           H
ATOM    978  HB2 GLU A 259      46.491  39.369  44.661  1.00  0.00           H
ATOM    979  CG  GLU A 259      48.371  38.996  43.788  1.00  0.00           C
ATOM    980  HG1 GLU A 259      47.814  38.528  42.948  1.00  0.00           H
ATOM    981  HG2 GLU A 259      48.458  40.090  43.617  1.00  0.00           H
ATOM    982  CD  GLU A 259      49.719  38.316  43.858  1.00  0.00           C
ATOM    983  OE1 GLU A 259      49.917  37.121  43.425  1.00  0.00           O
ATOM    984  OE2 GLU A 259      50.666  38.954  44.350  1.00  0.00           O
ATOM    985  C   GLU A 259      46.665  39.616  47.208  1.00  0.00           C
ATOM    986  O   GLU A 259      45.620  39.020  47.054  1.00  0.00           O
ATOM    987  N   PRO A 260      46.742  40.723  47.981  1.00  0.00           N
ATOM    988  CD  PRO A 260      45.540  41.193  48.633  1.00  0.00           C
ATOM    989  HD1 PRO A 260      45.611  40.544  49.531  1.00  0.00           H
ATOM    990  HD2 PRO A 260      44.607  41.051  48.047  1.00  0.00           H
ATOM    991  CA  PRO A 260      47.882  41.502  48.555  1.00  0.00           C
ATOM    992  HA  PRO A 260      48.313  42.013  47.707  1.00  0.00           H
ATOM    993  CB  PRO A 260      47.291  42.579  49.500  1.00  0.00           C
ATOM    994  HB1 PRO A 260      47.352  42.370  50.590  1.00  0.00           H
ATOM    995  HB2 PRO A 260      47.828  43.537  49.332  1.00  0.00           H
ATOM    996  CG  PRO A 260      45.829  42.643  49.071  1.00  0.00           C
ATOM    997  HG1 PRO A 260      45.057  42.941  49.813  1.00  0.00           H
ATOM    998  HG2 PRO A 260      45.712  43.172  48.101  1.00  0.00           H
ATOM    999  C   PRO A 260      49.081  40.723  49.106  1.00  0.00           C
ATOM   1000  O   PRO A 260      48.865  39.687  49.682  1.00  0.00           O
ATOM   1001  N   ARG A 261      50.274  41.265  48.935  1.00  0.00           N
ATOM   1002  HN  ARG A 261      50.354  42.075  48.359  1.00  0.00           H
ATOM   1003  CA  ARG A 261      51.493  40.755  49.540  1.00  0.00           C
ATOM   1004  HA  ARG A 261      51.433  39.692  49.722  1.00  0.00           H
ATOM   1005  CB  ARG A 261      52.609  41.006  48.514  1.00  0.00           C
ATOM   1006  HB1 ARG A 261      52.492  42.097  48.337  1.00  0.00           H
ATOM   1007  HB2 ARG A 261      53.574  40.856  49.044  1.00  0.00           H
ATOM   1008  CG  ARG A 261      52.569  40.225  47.145  1.00  0.00           C
ATOM   1009  HG1 ARG A 261      51.547  40.272  46.712  1.00  0.00           H
ATOM   1010  HG2 ARG A 261      53.153  40.863  46.449  1.00  0.00           H
ATOM   1011  CD  ARG A 261      53.038  38.741  47.282  1.00  0.00           C
ATOM   1012  HD1 ARG A 261      54.146  38.764  47.360  1.00  0.00           H
ATOM   1013  HD2 ARG A 261      52.718  38.152  48.168  1.00  0.00           H
ATOM   1014  NE  ARG A 261      52.719  38.141  45.999  1.00  0.00           N
ATOM   1015  HE  ARG A 261      52.075  38.615  45.399  1.00  0.00           H
ATOM   1016  CZ  ARG A 261      53.143  36.999  45.421  1.00  0.00           C
ATOM   1017  NH1 ARG A 261      54.044  36.223  46.049  1.00  0.00           N
ATOM   1018 1HH1 ARG A 261      54.638  36.618  46.750  1.00  0.00           H
ATOM   1019 2HH1 ARG A 261      53.967  35.226  46.067  1.00  0.00           H
ATOM   1020  NH2 ARG A 261      52.546  36.653  44.324  1.00  0.00           N
ATOM   1021 1HH2 ARG A 261      51.760  37.240  44.127  1.00  0.00           H
ATOM   1022 2HH2 ARG A 261      52.819  35.768  43.947  1.00  0.00           H
ATOM   1023  C   ARG A 261      51.880  41.348  50.883  1.00  0.00           C
ATOM   1024  O   ARG A 261      52.495  42.400  50.965  1.00  0.00           O
ATOM   1025  N   GLU A 262      51.444  40.712  51.969  1.00  0.00           N
ATOM   1026  HN  GLU A 262      50.784  39.978  51.830  1.00  0.00           H
ATOM   1027  CA  GLU A 262      51.592  41.189  53.357  1.00  0.00           C
ATOM   1028  HA  GLU A 262      52.352  41.943  53.505  1.00  0.00           H
ATOM   1029  CB  GLU A 262      50.204  41.846  53.765  1.00  0.00           C
ATOM   1030  HB1 GLU A 262      49.527  40.972  53.657  1.00  0.00           H
ATOM   1031  HB2 GLU A 262      50.217  42.066  54.854  1.00  0.00           H
ATOM   1032  CG  GLU A 262      49.643  43.070  52.905  1.00  0.00           C
ATOM   1033  HG1 GLU A 262      49.866  42.773  51.858  1.00  0.00           H
ATOM   1034  HG2 GLU A 262      48.577  43.194  53.193  1.00  0.00           H
ATOM   1035  CD  GLU A 262      50.349  44.406  53.228  1.00  0.00           C
ATOM   1036  OE1 GLU A 262      51.395  44.392  53.960  1.00  0.00           O
ATOM   1037  OE2 GLU A 262      49.854  45.478  52.804  1.00  0.00           O
ATOM   1038  C   GLU A 262      52.030  39.984  54.225  1.00  0.00           C
ATOM   1039  O   GLU A 262      51.951  38.813  53.812  1.00  0.00           O
ATOM   1040  N   ARG A 263      52.486  40.311  55.407  1.00  0.00           N
ATOM   1041  HN  ARG A 263      52.558  41.274  55.656  1.00  0.00           H
ATOM   1042  CA  ARG A 263      52.958  39.378  56.387  1.00  0.00           C
ATOM   1043  HA  ARG A 263      52.617  38.378  56.165  1.00  0.00           H
ATOM   1044  CB  ARG A 263      54.518  39.339  56.258  1.00  0.00           C
ATOM   1045  HB1 ARG A 263      54.691  39.158  55.176  1.00  0.00           H
ATOM   1046  HB2 ARG A 263      54.860  40.385  56.412  1.00  0.00           H
ATOM   1047  CG  ARG A 263      55.278  38.391  57.131  1.00  0.00           C
ATOM   1048  HG1 ARG A 263      55.057  38.593  58.201  1.00  0.00           H
ATOM   1049  HG2 ARG A 263      54.713  37.473  56.864  1.00  0.00           H
ATOM   1050  CD  ARG A 263      56.756  38.229  56.961  1.00  0.00           C
ATOM   1051  HD1 ARG A 263      57.065  37.469  57.710  1.00  0.00           H
ATOM   1052  HD2 ARG A 263      57.021  37.729  56.005  1.00  0.00           H
ATOM   1053  NE  ARG A 263      57.432  39.503  57.232  1.00  0.00           N
ATOM   1054  HE  ARG A 263      57.033  40.190  57.840  1.00  0.00           H
ATOM   1055  CZ  ARG A 263      58.692  39.770  56.984  1.00  0.00           C
ATOM   1056  NH1 ARG A 263      59.588  38.875  56.602  1.00  0.00           N
ATOM   1057 1HH1 ARG A 263      59.207  37.953  56.532  1.00  0.00           H
ATOM   1058 2HH1 ARG A 263      60.559  39.037  56.779  1.00  0.00           H
ATOM   1059  NH2 ARG A 263      59.179  40.876  57.458  1.00  0.00           N
ATOM   1060 1HH2 ARG A 263      58.409  41.468  57.697  1.00  0.00           H
ATOM   1061 2HH2 ARG A 263      59.985  41.280  57.025  1.00  0.00           H
ATOM   1062  C   ARG A 263      52.623  39.702  57.786  1.00  0.00           C
ATOM   1063  O   ARG A 263      52.962  40.799  58.249  1.00  0.00           O
ATOM   1064  N   LEU A 264      52.018  38.750  58.481  1.00  0.00           N
ATOM   1065  HN  LEU A 264      51.946  37.821  58.126  1.00  0.00           H
ATOM   1066  CA  LEU A 264      51.668  38.892  59.899  1.00  0.00           C
ATOM   1067  HA  LEU A 264      52.020  39.872  60.184  1.00  0.00           H
ATOM   1068  CB  LEU A 264      50.082  38.945  60.021  1.00  0.00           C
ATOM   1069  HB1 LEU A 264      49.732  39.892  59.558  1.00  0.00           H
ATOM   1070  HB2 LEU A 264      49.601  38.178  59.378  1.00  0.00           H
ATOM   1071  CG  LEU A 264      49.566  38.941  61.521  1.00  0.00           C
ATOM   1072  HG  LEU A 264      50.015  38.040  61.990  1.00  0.00           H
ATOM   1073  CD1 LEU A 264      50.066  40.106  62.313  1.00  0.00           C
ATOM   1074 1HD1 LEU A 264      49.639  41.070  61.961  1.00  0.00           H
ATOM   1075 2HD1 LEU A 264      49.740  40.034  63.373  1.00  0.00           H
ATOM   1076 3HD1 LEU A 264      51.166  40.244  62.243  1.00  0.00           H
ATOM   1077  CD2 LEU A 264      48.036  38.926  61.456  1.00  0.00           C
ATOM   1078 1HD2 LEU A 264      47.677  38.090  60.818  1.00  0.00           H
ATOM   1079 2HD2 LEU A 264      47.674  38.643  62.467  1.00  0.00           H
ATOM   1080 3HD2 LEU A 264      47.618  39.922  61.198  1.00  0.00           H
ATOM   1081  C   LEU A 264      52.374  37.827  60.802  1.00  0.00           C
ATOM   1082  O   LEU A 264      52.420  36.648  60.453  1.00  0.00           O
ATOM   1083  N   LEU A 265      53.027  38.320  61.888  1.00  0.00           N
ATOM   1084  HN  LEU A 265      53.024  39.313  61.976  1.00  0.00           H
ATOM   1085  CA  LEU A 265      53.751  37.583  62.879  1.00  0.00           C
ATOM   1086  HA  LEU A 265      53.913  36.562  62.564  1.00  0.00           H
ATOM   1087  CB  LEU A 265      55.173  38.172  63.184  1.00  0.00           C
ATOM   1088  HB1 LEU A 265      55.021  39.215  63.537  1.00  0.00           H
ATOM   1089  HB2 LEU A 265      55.582  37.557  64.013  1.00  0.00           H
ATOM   1090  CG  LEU A 265      56.042  38.299  61.884  1.00  0.00           C
ATOM   1091  HG  LEU A 265      55.833  37.413  61.247  1.00  0.00           H
ATOM   1092  CD1 LEU A 265      55.904  39.581  61.059  1.00  0.00           C
ATOM   1093 1HD1 LEU A 265      56.137  40.426  61.742  1.00  0.00           H
ATOM   1094 2HD1 LEU A 265      56.558  39.525  60.163  1.00  0.00           H
ATOM   1095 3HD1 LEU A 265      54.833  39.645  60.772  1.00  0.00           H
ATOM   1096  CD2 LEU A 265      57.559  38.178  62.161  1.00  0.00           C
ATOM   1097 1HD2 LEU A 265      57.776  37.417  62.940  1.00  0.00           H
ATOM   1098 2HD2 LEU A 265      58.099  37.843  61.250  1.00  0.00           H
ATOM   1099 3HD2 LEU A 265      58.023  39.176  62.313  1.00  0.00           H
ATOM   1100  C   LEU A 265      52.849  37.505  64.185  1.00  0.00           C
ATOM   1101  O   LEU A 265      52.473  38.529  64.703  1.00  0.00           O
ATOM   1102  N   LEU A 266      52.378  36.360  64.716  1.00  0.00           N
ATOM   1103  HN  LEU A 266      52.590  35.416  64.476  1.00  0.00           H
ATOM   1104  CA  LEU A 266      51.296  36.344  65.724  1.00  0.00           C
ATOM   1105  HA  LEU A 266      51.523  37.110  66.451  1.00  0.00           H
ATOM   1106  CB  LEU A 266      49.852  36.423  65.156  1.00  0.00           C
ATOM   1107  HB1 LEU A 266      49.292  36.586  66.103  1.00  0.00           H
ATOM   1108  HB2 LEU A 266      49.752  37.322  64.511  1.00  0.00           H
ATOM   1109  CG  LEU A 266      49.246  35.154  64.433  1.00  0.00           C
ATOM   1110  HG  LEU A 266      49.125  34.402  65.242  1.00  0.00           H
ATOM   1111  CD1 LEU A 266      47.894  35.664  63.988  1.00  0.00           C
ATOM   1112 1HD1 LEU A 266      47.408  34.904  63.340  1.00  0.00           H
ATOM   1113 2HD1 LEU A 266      47.219  36.021  64.795  1.00  0.00           H
ATOM   1114 3HD1 LEU A 266      48.044  36.485  63.255  1.00  0.00           H
ATOM   1115  CD2 LEU A 266      50.135  34.771  63.167  1.00  0.00           C
ATOM   1116 1HD2 LEU A 266      50.486  35.762  62.809  1.00  0.00           H
ATOM   1117 2HD2 LEU A 266      50.977  34.127  63.500  1.00  0.00           H
ATOM   1118 3HD2 LEU A 266      49.528  34.259  62.389  1.00  0.00           H
ATOM   1119  C   LEU A 266      51.296  35.055  66.470  1.00  0.00           C
ATOM   1120  O   LEU A 266      51.853  34.073  65.989  1.00  0.00           O
ATOM   1121  N   THR A 267      50.858  34.962  67.710  1.00  0.00           N
ATOM   1122  HN  THR A 267      50.373  35.687  68.193  1.00  0.00           H
ATOM   1123  CA  THR A 267      50.858  33.674  68.414  1.00  0.00           C
ATOM   1124  HA  THR A 267      51.803  33.193  68.207  1.00  0.00           H
ATOM   1125  CB  THR A 267      50.797  33.752  69.943  1.00  0.00           C
ATOM   1126  HB  THR A 267      50.858  32.709  70.320  1.00  0.00           H
ATOM   1127  OG1 THR A 267      49.590  34.432  70.520  1.00  0.00           O
ATOM   1128  HG1 THR A 267      49.363  33.849  71.248  1.00  0.00           H
ATOM   1129  CG2 THR A 267      51.830  34.657  70.592  1.00  0.00           C
ATOM   1130 1HG2 THR A 267      51.641  34.596  71.685  1.00  0.00           H
ATOM   1131 2HG2 THR A 267      52.901  34.399  70.446  1.00  0.00           H
ATOM   1132 3HG2 THR A 267      51.683  35.731  70.351  1.00  0.00           H
ATOM   1133  C   THR A 267      49.795  32.686  67.942  1.00  0.00           C
ATOM   1134  O   THR A 267      48.764  33.078  67.423  1.00  0.00           O
ATOM   1135  N   ALA A 268      49.983  31.330  68.079  1.00  0.00           N
ATOM   1136  HN  ALA A 268      50.839  31.049  68.507  1.00  0.00           H
ATOM   1137  CA  ALA A 268      49.277  30.188  67.450  1.00  0.00           C
ATOM   1138  HA  ALA A 268      49.400  30.087  66.382  1.00  0.00           H
ATOM   1139  CB  ALA A 268      49.894  28.888  68.159  1.00  0.00           C
ATOM   1140  HB1 ALA A 268      49.432  27.944  67.798  1.00  0.00           H
ATOM   1141  HB2 ALA A 268      50.999  28.918  68.039  1.00  0.00           H
ATOM   1142  HB3 ALA A 268      49.752  28.945  69.259  1.00  0.00           H
ATOM   1143  C   ALA A 268      47.757  30.225  67.782  1.00  0.00           C
ATOM   1144  O   ALA A 268      46.859  30.027  66.938  1.00  0.00           O
ATOM   1145  N   ALA A 269      47.381  30.471  69.093  1.00  0.00           N
ATOM   1146  HN  ALA A 269      48.115  30.591  69.757  1.00  0.00           H
ATOM   1147  CA  ALA A 269      46.046  30.570  69.635  1.00  0.00           C
ATOM   1148  HA  ALA A 269      45.482  29.721  69.277  1.00  0.00           H
ATOM   1149  CB  ALA A 269      46.183  30.549  71.181  1.00  0.00           C
ATOM   1150  HB1 ALA A 269      46.562  31.501  71.610  1.00  0.00           H
ATOM   1151  HB2 ALA A 269      45.292  30.262  71.779  1.00  0.00           H
ATOM   1152  HB3 ALA A 269      46.917  29.785  71.515  1.00  0.00           H
ATOM   1153  C   ALA A 269      45.239  31.860  69.210  1.00  0.00           C
ATOM   1154  O   ALA A 269      44.073  31.995  69.465  1.00  0.00           O
ATOM   1155  N   HSD A 270      45.935  32.882  68.647  1.00  0.00           N
ATOM   1156  HN  HSD A 270      46.931  32.848  68.599  1.00  0.00           H
ATOM   1157  CA  HSD A 270      45.243  33.935  67.865  1.00  0.00           C
ATOM   1158  HA  HSD A 270      44.464  34.285  68.526  1.00  0.00           H
ATOM   1159  CB  HSD A 270      46.124  35.166  67.449  1.00  0.00           C
ATOM   1160  HB1 HSD A 270      47.097  34.793  67.064  1.00  0.00           H
ATOM   1161  HB2 HSD A 270      45.630  35.667  66.589  1.00  0.00           H
ATOM   1162  ND1 HSD A 270      45.509  37.362  68.513  1.00  0.00           N
ATOM   1163  HD1 HSD A 270      44.817  37.604  67.833  1.00  0.00           H
ATOM   1164  CG  HSD A 270      46.274  36.229  68.469  1.00  0.00           C
ATOM   1165  CE1 HSD A 270      46.037  38.169  69.507  1.00  0.00           C
ATOM   1166  HE1 HSD A 270      45.645  39.165  69.714  1.00  0.00           H
ATOM   1167  NE2 HSD A 270      47.065  37.590  70.102  1.00  0.00           N
ATOM   1168  CD2 HSD A 270      47.243  36.397  69.387  1.00  0.00           C
ATOM   1169  HD2 HSD A 270      48.062  35.697  69.505  1.00  0.00           H
ATOM   1170  C   HSD A 270      44.521  33.373  66.672  1.00  0.00           C
ATOM   1171  O   HSD A 270      44.884  32.350  66.106  1.00  0.00           O
ATOM   1172  N   LEU A 271      43.449  34.024  66.135  1.00  0.00           N
ATOM   1173  HN  LEU A 271      43.087  34.865  66.531  1.00  0.00           H
ATOM   1174  CA  LEU A 271      42.638  33.627  64.994  1.00  0.00           C
ATOM   1175  HA  LEU A 271      43.117  32.815  64.467  1.00  0.00           H
ATOM   1176  CB  LEU A 271      41.183  33.335  65.340  1.00  0.00           C
ATOM   1177  HB1 LEU A 271      40.588  34.164  65.780  1.00  0.00           H
ATOM   1178  HB2 LEU A 271      40.736  33.119  64.346  1.00  0.00           H
ATOM   1179  CG  LEU A 271      40.764  32.100  66.190  1.00  0.00           C
ATOM   1180  HG  LEU A 271      41.411  31.214  66.017  1.00  0.00           H
ATOM   1181  CD1 LEU A 271      41.013  32.386  67.734  1.00  0.00           C
ATOM   1182 1HD1 LEU A 271      40.782  33.454  67.935  1.00  0.00           H
ATOM   1183 2HD1 LEU A 271      40.439  31.679  68.370  1.00  0.00           H
ATOM   1184 3HD1 LEU A 271      42.098  32.294  67.955  1.00  0.00           H
ATOM   1185  CD2 LEU A 271      39.274  31.765  66.107  1.00  0.00           C
ATOM   1186 1HD2 LEU A 271      38.930  31.062  66.895  1.00  0.00           H
ATOM   1187 2HD2 LEU A 271      38.697  32.687  66.334  1.00  0.00           H
ATOM   1188 3HD2 LEU A 271      38.960  31.321  65.138  1.00  0.00           H
ATOM   1189  C   LEU A 271      42.663  34.658  63.869  1.00  0.00           C
ATOM   1190  O   LEU A 271      42.703  35.882  64.049  1.00  0.00           O
ATOM   1191  N   LEU A 272      42.574  34.181  62.620  1.00  0.00           N
ATOM   1192  HN  LEU A 272      42.418  33.237  62.341  1.00  0.00           H
ATOM   1193  CA  LEU A 272      42.524  35.093  61.513  1.00  0.00           C
ATOM   1194  HA  LEU A 272      42.698  36.138  61.722  1.00  0.00           H
ATOM   1195  CB  LEU A 272      43.533  34.634  60.440  1.00  0.00           C
ATOM   1196  HB1 LEU A 272      43.441  33.528  60.393  1.00  0.00           H
ATOM   1197  HB2 LEU A 272      43.310  35.056  59.436  1.00  0.00           H
ATOM   1198  CG  LEU A 272      44.936  34.961  60.941  1.00  0.00           C
ATOM   1199  HG  LEU A 272      45.191  34.397  61.863  1.00  0.00           H
ATOM   1200  CD1 LEU A 272      45.825  34.344  59.904  1.00  0.00           C
ATOM   1201 1HD1 LEU A 272      46.853  34.759  59.982  1.00  0.00           H
ATOM   1202 2HD1 LEU A 272      45.754  33.240  60.007  1.00  0.00           H
ATOM   1203 3HD1 LEU A 272      45.561  34.591  58.853  1.00  0.00           H
ATOM   1204  CD2 LEU A 272      45.382  36.459  61.141  1.00  0.00           C
ATOM   1205 1HD2 LEU A 272      44.918  37.049  61.960  1.00  0.00           H
ATOM   1206 2HD2 LEU A 272      46.480  36.484  61.313  1.00  0.00           H
ATOM   1207 3HD2 LEU A 272      45.180  37.029  60.209  1.00  0.00           H
ATOM   1208  C   LEU A 272      41.126  35.024  60.797  1.00  0.00           C
ATOM   1209  O   LEU A 272      40.483  33.950  60.864  1.00  0.00           O
ATOM   1210  N   PHE A 273      40.587  36.084  60.154  1.00  0.00           N
ATOM   1211  HN  PHE A 273      41.122  36.922  60.078  1.00  0.00           H
ATOM   1212  CA  PHE A 273      39.219  36.166  59.576  1.00  0.00           C
ATOM   1213  HA  PHE A 273      38.625  35.496  60.179  1.00  0.00           H
ATOM   1214  CB  PHE A 273      38.473  37.481  59.617  1.00  0.00           C
ATOM   1215  HB1 PHE A 273      39.030  38.375  59.267  1.00  0.00           H
ATOM   1216  HB2 PHE A 273      37.557  37.407  58.992  1.00  0.00           H
ATOM   1217  CG  PHE A 273      38.096  37.870  60.972  1.00  0.00           C
ATOM   1218  CD1 PHE A 273      36.850  37.583  61.491  1.00  0.00           C
ATOM   1219  HD1 PHE A 273      36.197  37.062  60.807  1.00  0.00           H
ATOM   1220  CE1 PHE A 273      36.563  37.467  62.865  1.00  0.00           C
ATOM   1221  HE1 PHE A 273      35.663  37.085  63.324  1.00  0.00           H
ATOM   1222  CZ  PHE A 273      37.519  37.944  63.772  1.00  0.00           C
ATOM   1223  HZ  PHE A 273      37.251  38.052  64.812  1.00  0.00           H
ATOM   1224  CD2 PHE A 273      38.994  38.387  61.920  1.00  0.00           C
ATOM   1225  HD2 PHE A 273      39.987  38.706  61.639  1.00  0.00           H
ATOM   1226  CE2 PHE A 273      38.782  38.329  63.288  1.00  0.00           C
ATOM   1227  HE2 PHE A 273      39.434  38.894  63.938  1.00  0.00           H
ATOM   1228  C   PHE A 273      39.237  35.583  58.115  1.00  0.00           C
ATOM   1229  O   PHE A 273      39.944  36.067  57.232  1.00  0.00           O
ATOM   1230  N   VAL A 274      38.439  34.564  57.973  1.00  0.00           N
ATOM   1231  HN  VAL A 274      37.852  34.249  58.715  1.00  0.00           H
ATOM   1232  CA  VAL A 274      38.233  33.756  56.734  1.00  0.00           C
ATOM   1233  HA  VAL A 274      38.910  34.180  56.007  1.00  0.00           H
ATOM   1234  CB  VAL A 274      38.365  32.236  56.925  1.00  0.00           C
ATOM   1235  HB  VAL A 274      38.298  31.737  55.934  1.00  0.00           H
ATOM   1236  CG1 VAL A 274      39.742  31.904  57.475  1.00  0.00           C
ATOM   1237 1HG1 VAL A 274      40.540  32.645  57.256  1.00  0.00           H
ATOM   1238 2HG1 VAL A 274      39.752  31.869  58.586  1.00  0.00           H
ATOM   1239 3HG1 VAL A 274      40.052  30.904  57.104  1.00  0.00           H
ATOM   1240  CG2 VAL A 274      37.271  31.514  57.753  1.00  0.00           C
ATOM   1241 1HG2 VAL A 274      36.255  31.551  57.306  1.00  0.00           H
ATOM   1242 2HG2 VAL A 274      37.608  30.471  57.938  1.00  0.00           H
ATOM   1243 3HG2 VAL A 274      37.255  32.170  58.649  1.00  0.00           H
ATOM   1244  C   VAL A 274      36.861  33.970  56.165  1.00  0.00           C
ATOM   1245  O   VAL A 274      36.559  33.454  55.085  1.00  0.00           O
ATOM   1246  N   ALA A 275      36.085  34.835  56.762  1.00  0.00           N
ATOM   1247  HN  ALA A 275      36.436  35.158  57.638  1.00  0.00           H
ATOM   1248  CA  ALA A 275      34.863  35.241  56.347  1.00  0.00           C
ATOM   1249  HA  ALA A 275      34.924  35.378  55.278  1.00  0.00           H
ATOM   1250  CB  ALA A 275      33.744  34.257  56.967  1.00  0.00           C
ATOM   1251  HB1 ALA A 275      32.697  34.560  56.754  1.00  0.00           H
ATOM   1252  HB2 ALA A 275      33.907  33.235  56.563  1.00  0.00           H
ATOM   1253  HB3 ALA A 275      33.888  34.296  58.068  1.00  0.00           H
ATOM   1254  C   ALA A 275      34.663  36.630  56.965  1.00  0.00           C
ATOM   1255  O   ALA A 275      35.447  36.982  57.824  1.00  0.00           O
ATOM   1256  N   PRO A 276      33.668  37.384  56.559  1.00  0.00           N
ATOM   1257  CD  PRO A 276      33.617  38.752  57.088  1.00  0.00           C
ATOM   1258  HD1 PRO A 276      34.600  39.269  57.114  1.00  0.00           H
ATOM   1259  HD2 PRO A 276      33.111  38.708  58.076  1.00  0.00           H
ATOM   1260  CA  PRO A 276      32.562  37.178  55.570  1.00  0.00           C
ATOM   1261  HA  PRO A 276      31.920  36.438  56.023  1.00  0.00           H
ATOM   1262  CB  PRO A 276      31.789  38.486  55.501  1.00  0.00           C
ATOM   1263  HB1 PRO A 276      31.400  38.847  54.525  1.00  0.00           H
ATOM   1264  HB2 PRO A 276      30.833  38.405  56.061  1.00  0.00           H
ATOM   1265  CG  PRO A 276      32.742  39.537  56.098  1.00  0.00           C
ATOM   1266  HG1 PRO A 276      33.366  39.868  55.240  1.00  0.00           H
ATOM   1267  HG2 PRO A 276      32.215  40.412  56.536  1.00  0.00           H
ATOM   1268  C   PRO A 276      32.839  36.659  54.203  1.00  0.00           C
ATOM   1269  O   PRO A 276      33.762  37.039  53.595  1.00  0.00           O
ATOM   1270  N   HSD A 277      31.983  35.745  53.715  1.00  0.00           N
ATOM   1271  HN  HSD A 277      31.208  35.439  54.262  1.00  0.00           H
ATOM   1272  CA  HSD A 277      32.114  35.179  52.363  1.00  0.00           C
ATOM   1273  HA  HSD A 277      33.155  35.199  52.076  1.00  0.00           H
ATOM   1274  CB  HSD A 277      31.619  33.694  52.208  1.00  0.00           C
ATOM   1275  HB1 HSD A 277      30.593  33.547  52.607  1.00  0.00           H
ATOM   1276  HB2 HSD A 277      31.587  33.332  51.158  1.00  0.00           H
ATOM   1277  ND1 HSD A 277      33.813  32.798  53.129  1.00  0.00           N
ATOM   1278  HD1 HSD A 277      34.407  33.496  52.730  1.00  0.00           H
ATOM   1279  CG  HSD A 277      32.452  32.741  52.984  1.00  0.00           C
ATOM   1280  CE1 HSD A 277      34.117  31.812  54.009  1.00  0.00           C
ATOM   1281  HE1 HSD A 277      35.153  31.594  54.267  1.00  0.00           H
ATOM   1282  NE2 HSD A 277      33.028  31.283  54.457  1.00  0.00           N
ATOM   1283  CD2 HSD A 277      32.005  31.790  53.831  1.00  0.00           C
ATOM   1284  HD2 HSD A 277      30.983  31.476  54.002  1.00  0.00           H
ATOM   1285  C   HSD A 277      31.192  35.943  51.469  1.00  0.00           C
ATOM   1286  O   HSD A 277      30.105  36.304  51.902  1.00  0.00           O
ATOM   1287  N   ASN A 278      31.713  36.254  50.260  1.00  0.00           N
ATOM   1288  HN  ASN A 278      32.642  36.026  49.979  1.00  0.00           H
ATOM   1289  CA  ASN A 278      30.942  36.836  49.173  1.00  0.00           C
ATOM   1290  HA  ASN A 278      30.248  37.487  49.685  1.00  0.00           H
ATOM   1291  CB  ASN A 278      31.666  37.703  48.162  1.00  0.00           C
ATOM   1292  HB1 ASN A 278      32.525  37.113  47.778  1.00  0.00           H
ATOM   1293  HB2 ASN A 278      31.011  38.010  47.319  1.00  0.00           H
ATOM   1294  CG  ASN A 278      32.308  38.962  48.718  1.00  0.00           C
ATOM   1295  OD1 ASN A 278      33.538  39.156  48.902  1.00  0.00           O
ATOM   1296  ND2 ASN A 278      31.424  40.004  48.812  1.00  0.00           N
ATOM   1297 1HD2 ASN A 278      31.751  40.910  49.080  1.00  0.00           H
ATOM   1298 2HD2 ASN A 278      30.436  39.891  48.706  1.00  0.00           H
ATOM   1299  C   ASN A 278      30.169  35.813  48.453  1.00  0.00           C
ATOM   1300  O   ASN A 278      29.300  36.151  47.634  1.00  0.00           O
ATOM   1301  N   ASP A 279      30.391  34.533  48.734  1.00  0.00           N
ATOM   1302  HN  ASP A 279      31.161  34.282  49.315  1.00  0.00           H
ATOM   1303  CA  ASP A 279      29.699  33.362  48.234  1.00  0.00           C
ATOM   1304  HA  ASP A 279      29.342  33.637  47.252  1.00  0.00           H
ATOM   1305  CB  ASP A 279      30.712  32.160  47.995  1.00  0.00           C
ATOM   1306  HB1 ASP A 279      31.617  32.640  47.564  1.00  0.00           H
ATOM   1307  HB2 ASP A 279      30.921  31.756  49.009  1.00  0.00           H
ATOM   1308  CG  ASP A 279      30.229  31.087  47.072  1.00  0.00           C
ATOM   1309  OD1 ASP A 279      30.961  30.071  47.011  1.00  0.00           O
ATOM   1310  OD2 ASP A 279      29.218  31.338  46.366  1.00  0.00           O
ATOM   1311  C   ASP A 279      28.579  32.981  49.268  1.00  0.00           C
ATOM   1312  O   ASP A 279      28.797  33.006  50.477  1.00  0.00           O
ATOM   1313  N   SER A 280      27.360  32.746  48.692  1.00  0.00           N
ATOM   1314  HN  SER A 280      27.298  32.890  47.707  1.00  0.00           H
ATOM   1315  CA  SER A 280      26.124  32.297  49.312  1.00  0.00           C
ATOM   1316  HA  SER A 280      26.280  32.513  50.359  1.00  0.00           H
ATOM   1317  CB  SER A 280      24.982  33.230  48.717  1.00  0.00           C
ATOM   1318  HB1 SER A 280      25.102  33.294  47.615  1.00  0.00           H
ATOM   1319  HB2 SER A 280      24.010  32.700  48.800  1.00  0.00           H
ATOM   1320  OG  SER A 280      24.885  34.443  49.469  1.00  0.00           O
ATOM   1321  HG1 SER A 280      25.765  34.787  49.640  1.00  0.00           H
ATOM   1322  C   SER A 280      25.783  30.806  49.127  1.00  0.00           C
ATOM   1323  O   SER A 280      24.836  30.318  49.758  1.00  0.00           O
ATOM   1324  N   ALA A 281      26.663  30.057  48.441  1.00  0.00           N
ATOM   1325  HN  ALA A 281      27.480  30.500  48.080  1.00  0.00           H
ATOM   1326  CA  ALA A 281      26.620  28.576  48.286  1.00  0.00           C
ATOM   1327  HA  ALA A 281      25.604  28.209  48.279  1.00  0.00           H
ATOM   1328  CB  ALA A 281      27.367  28.125  46.979  1.00  0.00           C
ATOM   1329  HB1 ALA A 281      27.486  27.026  46.868  1.00  0.00           H
ATOM   1330  HB2 ALA A 281      26.689  28.547  46.206  1.00  0.00           H
ATOM   1331  HB3 ALA A 281      28.382  28.490  46.712  1.00  0.00           H
ATOM   1332  C   ALA A 281      27.216  27.892  49.521  1.00  0.00           C
ATOM   1333  O   ALA A 281      27.998  28.558  50.235  1.00  0.00           O
ATOM   1334  N   THR A 282      26.815  26.631  49.892  1.00  0.00           N
ATOM   1335  HN  THR A 282      26.107  26.250  49.303  1.00  0.00           H
ATOM   1336  CA  THR A 282      27.054  25.794  51.085  1.00  0.00           C
ATOM   1337  HA  THR A 282      26.566  26.395  51.838  1.00  0.00           H
ATOM   1338  CB  THR A 282      26.442  24.474  51.077  1.00  0.00           C
ATOM   1339  HB  THR A 282      26.968  23.789  50.378  1.00  0.00           H
ATOM   1340  OG1 THR A 282      25.052  24.538  50.836  1.00  0.00           O
ATOM   1341  HG1 THR A 282      24.857  24.913  49.974  1.00  0.00           H
ATOM   1342  CG2 THR A 282      26.486  23.828  52.486  1.00  0.00           C
ATOM   1343 1HG2 THR A 282      26.229  24.509  53.326  1.00  0.00           H
ATOM   1344 2HG2 THR A 282      25.956  22.853  52.455  1.00  0.00           H
ATOM   1345 3HG2 THR A 282      27.517  23.443  52.635  1.00  0.00           H
ATOM   1346  C   THR A 282      28.548  25.758  51.479  1.00  0.00           C
ATOM   1347  O   THR A 282      29.412  25.190  50.769  1.00  0.00           O
ATOM   1348  N   GLY A 283      28.987  26.362  52.638  1.00  0.00           N
ATOM   1349  HN  GLY A 283      28.194  26.747  53.104  1.00  0.00           H
ATOM   1350  CA  GLY A 283      30.289  26.559  53.243  1.00  0.00           C
ATOM   1351  HA1 GLY A 283      30.877  27.324  52.755  1.00  0.00           H
ATOM   1352  HA2 GLY A 283      30.097  26.849  54.265  1.00  0.00           H
ATOM   1353  C   GLY A 283      31.136  25.315  53.288  1.00  0.00           C
ATOM   1354  O   GLY A 283      30.742  24.150  53.311  1.00  0.00           O
ATOM   1355  N   GLU A 284      32.469  25.495  53.379  1.00  0.00           N
ATOM   1356  HN  GLU A 284      32.871  26.406  53.327  1.00  0.00           H
ATOM   1357  CA  GLU A 284      33.393  24.317  53.401  1.00  0.00           C
ATOM   1358  HA  GLU A 284      33.338  23.749  52.485  1.00  0.00           H
ATOM   1359  CB  GLU A 284      34.860  24.934  53.299  1.00  0.00           C
ATOM   1360  HB1 GLU A 284      34.977  25.694  54.102  1.00  0.00           H
ATOM   1361  HB2 GLU A 284      35.592  24.102  53.381  1.00  0.00           H
ATOM   1362  CG  GLU A 284      35.056  25.607  51.898  1.00  0.00           C
ATOM   1363  HG1 GLU A 284      34.821  24.888  51.084  1.00  0.00           H
ATOM   1364  HG2 GLU A 284      34.408  26.497  51.748  1.00  0.00           H
ATOM   1365  CD  GLU A 284      36.450  26.117  51.682  1.00  0.00           C
ATOM   1366  OE1 GLU A 284      36.975  26.872  52.472  1.00  0.00           O
ATOM   1367  OE2 GLU A 284      37.067  25.706  50.706  1.00  0.00           O
ATOM   1368  C   GLU A 284      33.292  23.331  54.493  1.00  0.00           C
ATOM   1369  O   GLU A 284      33.341  22.138  54.111  1.00  0.00           O
ATOM   1370  N   PRO A 285      32.995  23.639  55.776  1.00  0.00           N
ATOM   1371  CD  PRO A 285      33.256  24.951  56.367  1.00  0.00           C
ATOM   1372  HD1 PRO A 285      32.792  25.825  55.863  1.00  0.00           H
ATOM   1373  HD2 PRO A 285      34.356  25.109  56.384  1.00  0.00           H
ATOM   1374  CA  PRO A 285      32.788  22.651  56.748  1.00  0.00           C
ATOM   1375  HA  PRO A 285      33.516  21.854  56.721  1.00  0.00           H
ATOM   1376  CB  PRO A 285      32.808  23.443  58.080  1.00  0.00           C
ATOM   1377  HB1 PRO A 285      32.050  23.157  58.841  1.00  0.00           H
ATOM   1378  HB2 PRO A 285      33.779  23.168  58.544  1.00  0.00           H
ATOM   1379  CG  PRO A 285      32.815  24.905  57.841  1.00  0.00           C
ATOM   1380  HG1 PRO A 285      31.825  25.399  57.941  1.00  0.00           H
ATOM   1381  HG2 PRO A 285      33.614  25.473  58.364  1.00  0.00           H
ATOM   1382  C   PRO A 285      31.433  22.032  56.544  1.00  0.00           C
ATOM   1383  O   PRO A 285      31.384  20.844  56.615  1.00  0.00           O
ATOM   1384  N   GLU A 286      30.291  22.737  56.324  1.00  0.00           N
ATOM   1385  HN  GLU A 286      30.238  23.731  56.376  1.00  0.00           H
ATOM   1386  CA  GLU A 286      28.960  22.197  56.013  1.00  0.00           C
ATOM   1387  HA  GLU A 286      28.676  21.561  56.838  1.00  0.00           H
ATOM   1388  CB  GLU A 286      27.840  23.320  56.024  1.00  0.00           C
ATOM   1389  HB1 GLU A 286      28.046  24.129  55.291  1.00  0.00           H
ATOM   1390  HB2 GLU A 286      26.823  22.974  55.740  1.00  0.00           H
ATOM   1391  CG  GLU A 286      27.648  23.969  57.429  1.00  0.00           C
ATOM   1392  HG1 GLU A 286      27.496  23.188  58.204  1.00  0.00           H
ATOM   1393  HG2 GLU A 286      28.626  24.394  57.740  1.00  0.00           H
ATOM   1394  CD  GLU A 286      26.484  25.038  57.432  1.00  0.00           C
ATOM   1395  OE1 GLU A 286      26.606  26.120  56.773  1.00  0.00           O
ATOM   1396  OE2 GLU A 286      25.397  24.720  57.955  1.00  0.00           O
ATOM   1397  C   GLU A 286      28.894  21.356  54.756  1.00  0.00           C
ATOM   1398  O   GLU A 286      28.213  20.303  54.751  1.00  0.00           O
ATOM   1399  N   ALA A 287      29.519  21.783  53.627  1.00  0.00           N
ATOM   1400  HN  ALA A 287      30.073  22.605  53.518  1.00  0.00           H
ATOM   1401  CA  ALA A 287      29.614  20.903  52.511  1.00  0.00           C
ATOM   1402  HA  ALA A 287      28.647  20.449  52.358  1.00  0.00           H
ATOM   1403  CB  ALA A 287      30.229  21.594  51.347  1.00  0.00           C
ATOM   1404  HB1 ALA A 287      31.318  21.767  51.485  1.00  0.00           H
ATOM   1405  HB2 ALA A 287      30.063  20.908  50.490  1.00  0.00           H
ATOM   1406  HB3 ALA A 287      29.752  22.561  51.081  1.00  0.00           H
ATOM   1407  C   ALA A 287      30.445  19.639  52.904  1.00  0.00           C
ATOM   1408  O   ALA A 287      30.167  18.528  52.468  1.00  0.00           O
ATOM   1409  N   SER A 288      31.526  19.760  53.658  1.00  0.00           N
ATOM   1410  HN  SER A 288      31.875  20.600  54.066  1.00  0.00           H
ATOM   1411  CA  SER A 288      32.365  18.663  54.098  1.00  0.00           C
ATOM   1412  HA  SER A 288      32.497  18.033  53.231  1.00  0.00           H
ATOM   1413  CB  SER A 288      33.830  18.887  54.493  1.00  0.00           C
ATOM   1414  HB1 SER A 288      34.395  17.966  54.755  1.00  0.00           H
ATOM   1415  HB2 SER A 288      34.331  19.184  53.548  1.00  0.00           H
ATOM   1416  OG  SER A 288      34.022  19.951  55.366  1.00  0.00           O
ATOM   1417  HG1 SER A 288      33.840  20.779  54.916  1.00  0.00           H
ATOM   1418  C   SER A 288      31.766  17.829  55.176  1.00  0.00           C
ATOM   1419  O   SER A 288      32.316  16.755  55.495  1.00  0.00           O
ATOM   1420  N   SER A 289      30.708  18.329  55.873  1.00  0.00           N
ATOM   1421  HN  SER A 289      30.349  19.212  55.581  1.00  0.00           H
ATOM   1422  CA  SER A 289      29.948  17.696  56.991  1.00  0.00           C
ATOM   1423  HA  SER A 289      29.045  18.273  57.129  1.00  0.00           H
ATOM   1424  CB  SER A 289      29.564  16.172  56.684  1.00  0.00           C
ATOM   1425  HB1 SER A 289      30.358  15.443  56.414  1.00  0.00           H
ATOM   1426  HB2 SER A 289      29.243  15.655  57.613  1.00  0.00           H
ATOM   1427  OG  SER A 289      28.481  16.081  55.831  1.00  0.00           O
ATOM   1428  HG1 SER A 289      27.760  15.879  56.432  1.00  0.00           H
ATOM   1429  C   SER A 289      30.624  17.894  58.345  1.00  0.00           C
ATOM   1430  O   SER A 289      30.414  17.041  59.228  1.00  0.00           O
ATOM   1431  N   GLY A 290      31.379  19.010  58.477  1.00  0.00           N
ATOM   1432  HN  GLY A 290      31.350  19.639  57.704  1.00  0.00           H
ATOM   1433  CA  GLY A 290      32.018  19.568  59.688  1.00  0.00           C
ATOM   1434  HA1 GLY A 290      32.512  18.747  60.186  1.00  0.00           H
ATOM   1435  HA2 GLY A 290      32.669  20.390  59.430  1.00  0.00           H
ATOM   1436  C   GLY A 290      31.183  19.967  60.854  1.00  0.00           C
ATOM   1437  O   GLY A 290      30.009  19.568  61.107  1.00  0.00           O
ATOM   1438  N   SER A 291      31.645  21.065  61.528  1.00  0.00           N
ATOM   1439  HN  SER A 291      32.571  21.271  61.220  1.00  0.00           H
ATOM   1440  CA  SER A 291      31.044  21.828  62.592  1.00  0.00           C
ATOM   1441  HA  SER A 291      30.001  21.961  62.344  1.00  0.00           H
ATOM   1442  CB  SER A 291      31.146  21.076  63.882  1.00  0.00           C
ATOM   1443  HB1 SER A 291      30.846  20.017  63.737  1.00  0.00           H
ATOM   1444  HB2 SER A 291      32.214  21.103  64.187  1.00  0.00           H
ATOM   1445  OG  SER A 291      30.330  21.591  64.842  1.00  0.00           O
ATOM   1446  HG1 SER A 291      29.451  21.277  64.617  1.00  0.00           H
ATOM   1447  C   SER A 291      31.795  23.167  62.586  1.00  0.00           C
ATOM   1448  O   SER A 291      32.832  23.346  61.949  1.00  0.00           O
ATOM   1449  N   GLY A 292      31.335  24.183  63.392  1.00  0.00           N
ATOM   1450  HN  GLY A 292      30.492  24.039  63.904  1.00  0.00           H
ATOM   1451  CA  GLY A 292      31.988  25.440  63.662  1.00  0.00           C
ATOM   1452  HA1 GLY A 292      32.428  25.909  62.794  1.00  0.00           H
ATOM   1453  HA2 GLY A 292      31.204  26.087  64.026  1.00  0.00           H
ATOM   1454  C   GLY A 292      33.037  25.297  64.665  1.00  0.00           C
ATOM   1455  O   GLY A 292      33.601  24.177  64.851  1.00  0.00           O
ATOM   1456  N   PRO A 293      33.469  26.398  65.367  1.00  0.00           N
ATOM   1457  CD  PRO A 293      32.897  27.755  65.056  1.00  0.00           C
ATOM   1458  HD1 PRO A 293      31.942  27.910  65.601  1.00  0.00           H
ATOM   1459  HD2 PRO A 293      32.738  27.875  63.963  1.00  0.00           H
ATOM   1460  CA  PRO A 293      34.600  26.429  66.280  1.00  0.00           C
ATOM   1461  HA  PRO A 293      35.413  26.162  65.621  1.00  0.00           H
ATOM   1462  CB  PRO A 293      34.623  27.825  66.763  1.00  0.00           C
ATOM   1463  HB1 PRO A 293      33.873  27.819  67.583  1.00  0.00           H
ATOM   1464  HB2 PRO A 293      35.622  28.148  67.127  1.00  0.00           H
ATOM   1465  CG  PRO A 293      33.960  28.681  65.649  1.00  0.00           C
ATOM   1466  HG1 PRO A 293      33.636  29.686  65.995  1.00  0.00           H
ATOM   1467  HG2 PRO A 293      34.674  28.891  64.824  1.00  0.00           H
ATOM   1468  C   PRO A 293      34.556  25.429  67.428  1.00  0.00           C
ATOM   1469  O   PRO A 293      33.676  25.429  68.242  1.00  0.00           O
ATOM   1470  N   PRO A 294      35.695  24.619  67.629  1.00  0.00           N
ATOM   1471  CD  PRO A 294      36.836  24.461  66.678  1.00  0.00           C
ATOM   1472  HD1 PRO A 294      37.350  25.441  66.591  1.00  0.00           H
ATOM   1473  HD2 PRO A 294      36.515  24.099  65.678  1.00  0.00           H
ATOM   1474  CA  PRO A 294      35.941  23.814  68.823  1.00  0.00           C
ATOM   1475  HA  PRO A 294      35.013  23.367  69.146  1.00  0.00           H
ATOM   1476  CB  PRO A 294      36.995  22.752  68.358  1.00  0.00           C
ATOM   1477  HB1 PRO A 294      37.527  22.319  69.232  1.00  0.00           H
ATOM   1478  HB2 PRO A 294      36.381  22.030  67.778  1.00  0.00           H
ATOM   1479  CG  PRO A 294      37.833  23.497  67.315  1.00  0.00           C
ATOM   1480  HG1 PRO A 294      38.629  24.042  67.866  1.00  0.00           H
ATOM   1481  HG2 PRO A 294      38.250  22.720  66.639  1.00  0.00           H
ATOM   1482  C   PRO A 294      36.289  24.614  69.915  1.00  0.00           C
ATOM   1483  O   PRO A 294      36.270  24.205  71.101  1.00  0.00           O
ATOM   1484  N   SER A 295      36.878  25.786  69.660  1.00  0.00           N
ATOM   1485  HN  SER A 295      36.995  26.067  68.711  1.00  0.00           H
ATOM   1486  CA  SER A 295      37.496  26.653  70.660  1.00  0.00           C
ATOM   1487  HA  SER A 295      36.781  26.714  71.467  1.00  0.00           H
ATOM   1488  CB  SER A 295      38.725  26.024  71.281  1.00  0.00           C
ATOM   1489  HB1 SER A 295      38.381  25.378  72.116  1.00  0.00           H
ATOM   1490  HB2 SER A 295      39.415  25.604  70.518  1.00  0.00           H
ATOM   1491  OG  SER A 295      39.585  26.969  72.006  1.00  0.00           O
ATOM   1492  HG1 SER A 295      40.469  26.597  71.965  1.00  0.00           H
ATOM   1493  C   SER A 295      37.688  27.936  69.928  1.00  0.00           C
ATOM   1494  O   SER A 295      37.712  27.888  68.737  1.00  0.00           O
ATOM   1495  N   GLY A 296      37.681  29.042  70.652  1.00  0.00           N
ATOM   1496  HN  GLY A 296      37.812  28.991  71.639  1.00  0.00           H
ATOM   1497  CA  GLY A 296      37.477  30.334  69.996  1.00  0.00           C
ATOM   1498  HA1 GLY A 296      37.663  31.117  70.715  1.00  0.00           H
ATOM   1499  HA2 GLY A 296      38.166  30.469  69.175  1.00  0.00           H
ATOM   1500  C   GLY A 296      36.186  30.590  69.405  1.00  0.00           C
ATOM   1501  O   GLY A 296      36.125  31.207  68.356  1.00  0.00           O
ATOM   1502  N   GLY A 297      35.121  30.093  70.090  1.00  0.00           N
ATOM   1503  HN  GLY A 297      35.258  29.753  71.017  1.00  0.00           H
ATOM   1504  CA  GLY A 297      33.737  30.245  69.701  1.00  0.00           C
ATOM   1505  HA1 GLY A 297      33.809  29.734  68.752  1.00  0.00           H
ATOM   1506  HA2 GLY A 297      33.061  29.824  70.431  1.00  0.00           H
ATOM   1507  C   GLY A 297      33.261  31.701  69.503  1.00  0.00           C
ATOM   1508  O   GLY A 297      32.362  31.935  68.732  1.00  0.00           O
ATOM   1509  N   ALA A 298      33.777  32.696  70.262  1.00  0.00           N
ATOM   1510  HN  ALA A 298      34.523  32.435  70.869  1.00  0.00           H
ATOM   1511  CA  ALA A 298      33.239  33.995  70.218  1.00  0.00           C
ATOM   1512  HA  ALA A 298      32.207  33.888  70.519  1.00  0.00           H
ATOM   1513  CB  ALA A 298      33.936  34.904  71.300  1.00  0.00           C
ATOM   1514  HB1 ALA A 298      35.044  34.889  71.219  1.00  0.00           H
ATOM   1515  HB2 ALA A 298      33.671  35.981  71.236  1.00  0.00           H
ATOM   1516  HB3 ALA A 298      33.653  34.560  72.318  1.00  0.00           H
ATOM   1517  C   ALA A 298      33.285  34.800  68.805  1.00  0.00           C
ATOM   1518  O   ALA A 298      32.665  35.854  68.648  1.00  0.00           O
ATOM   1519  N   LEU A 299      34.044  34.281  67.839  1.00  0.00           N
ATOM   1520  HN  LEU A 299      34.440  33.390  68.045  1.00  0.00           H
ATOM   1521  CA  LEU A 299      34.182  34.946  66.563  1.00  0.00           C
ATOM   1522  HA  LEU A 299      33.668  35.887  66.434  1.00  0.00           H
ATOM   1523  CB  LEU A 299      35.738  35.071  66.316  1.00  0.00           C
ATOM   1524  HB1 LEU A 299      36.112  34.025  66.345  1.00  0.00           H
ATOM   1525  HB2 LEU A 299      36.014  35.532  65.343  1.00  0.00           H
ATOM   1526  CG  LEU A 299      36.506  35.973  67.325  1.00  0.00           C
ATOM   1527  HG  LEU A 299      36.237  35.434  68.258  1.00  0.00           H
ATOM   1528  CD1 LEU A 299      38.057  36.006  67.173  1.00  0.00           C
ATOM   1529 1HD1 LEU A 299      38.372  34.941  67.203  1.00  0.00           H
ATOM   1530 2HD1 LEU A 299      38.380  36.640  66.320  1.00  0.00           H
ATOM   1531 3HD1 LEU A 299      38.336  36.421  68.165  1.00  0.00           H
ATOM   1532  CD2 LEU A 299      35.807  37.354  67.571  1.00  0.00           C
ATOM   1533 1HD2 LEU A 299      35.805  37.935  66.624  1.00  0.00           H
ATOM   1534 2HD2 LEU A 299      34.715  37.293  67.765  1.00  0.00           H
ATOM   1535 3HD2 LEU A 299      36.371  38.008  68.269  1.00  0.00           H
ATOM   1536  C   LEU A 299      33.333  34.251  65.495  1.00  0.00           C
ATOM   1537  O   LEU A 299      33.325  34.647  64.349  1.00  0.00           O
ATOM   1538  N   GLY A 300      32.622  33.129  65.920  1.00  0.00           N
ATOM   1539  HN  GLY A 300      32.750  32.778  66.845  1.00  0.00           H
ATOM   1540  CA  GLY A 300      31.789  32.277  65.143  1.00  0.00           C
ATOM   1541  HA1 GLY A 300      31.339  31.559  65.812  1.00  0.00           H
ATOM   1542  HA2 GLY A 300      31.035  32.891  64.674  1.00  0.00           H
ATOM   1543  C   GLY A 300      32.541  31.499  64.060  1.00  0.00           C
ATOM   1544  O   GLY A 300      33.769  31.421  64.099  1.00  0.00           O
ATOM   1545  N   PRO A 301      31.935  31.008  62.953  1.00  0.00           N
ATOM   1546  CD  PRO A 301      30.584  31.473  62.577  1.00  0.00           C
ATOM   1547  HD1 PRO A 301      30.498  32.577  62.482  1.00  0.00           H
ATOM   1548  HD2 PRO A 301      29.846  31.116  63.327  1.00  0.00           H
ATOM   1549  CA  PRO A 301      32.610  30.290  61.918  1.00  0.00           C
ATOM   1550  HA  PRO A 301      33.250  29.632  62.486  1.00  0.00           H
ATOM   1551  CB  PRO A 301      31.320  29.652  61.254  1.00  0.00           C
ATOM   1552  HB1 PRO A 301      31.587  29.338  60.223  1.00  0.00           H
ATOM   1553  HB2 PRO A 301      30.974  28.776  61.843  1.00  0.00           H
ATOM   1554  CG  PRO A 301      30.357  30.799  61.225  1.00  0.00           C
ATOM   1555  HG1 PRO A 301      30.672  31.490  60.414  1.00  0.00           H
ATOM   1556  HG2 PRO A 301      29.282  30.629  60.998  1.00  0.00           H
ATOM   1557  C   PRO A 301      33.410  31.169  61.022  1.00  0.00           C
ATOM   1558  O   PRO A 301      33.819  30.784  59.917  1.00  0.00           O
ATOM   1559  N   ARG A 302      33.675  32.461  61.448  1.00  0.00           N
ATOM   1560  HN  ARG A 302      33.572  32.758  62.394  1.00  0.00           H
ATOM   1561  CA  ARG A 302      34.280  33.440  60.560  1.00  0.00           C
ATOM   1562  HA  ARG A 302      34.254  33.134  59.524  1.00  0.00           H
ATOM   1563  CB  ARG A 302      33.574  34.778  60.781  1.00  0.00           C
ATOM   1564  HB1 ARG A 302      33.730  35.051  61.847  1.00  0.00           H
ATOM   1565  HB2 ARG A 302      34.155  35.565  60.255  1.00  0.00           H
ATOM   1566  CG  ARG A 302      32.154  34.913  60.393  1.00  0.00           C
ATOM   1567  HG1 ARG A 302      32.117  35.550  59.484  1.00  0.00           H
ATOM   1568  HG2 ARG A 302      31.715  33.905  60.232  1.00  0.00           H
ATOM   1569  CD  ARG A 302      31.277  35.716  61.427  1.00  0.00           C
ATOM   1570  HD1 ARG A 302      31.083  35.198  62.391  1.00  0.00           H
ATOM   1571  HD2 ARG A 302      31.807  36.663  61.664  1.00  0.00           H
ATOM   1572  NE  ARG A 302      29.967  36.172  60.888  1.00  0.00           N
ATOM   1573  HE  ARG A 302      29.718  35.759  60.012  1.00  0.00           H
ATOM   1574  CZ  ARG A 302      28.998  36.796  61.502  1.00  0.00           C
ATOM   1575  NH1 ARG A 302      29.152  37.271  62.702  1.00  0.00           N
ATOM   1576 1HH1 ARG A 302      29.937  36.970  63.244  1.00  0.00           H
ATOM   1577 2HH1 ARG A 302      28.405  37.837  63.050  1.00  0.00           H
ATOM   1578  NH2 ARG A 302      27.828  36.936  60.843  1.00  0.00           N
ATOM   1579 1HH2 ARG A 302      27.793  36.508  59.940  1.00  0.00           H
ATOM   1580 2HH2 ARG A 302      27.009  37.361  61.230  1.00  0.00           H
ATOM   1581  C   ARG A 302      35.772  33.605  60.838  1.00  0.00           C
ATOM   1582  O   ARG A 302      36.552  34.153  60.010  1.00  0.00           O
ATOM   1583  N   ALA A 303      36.283  32.900  61.869  1.00  0.00           N
ATOM   1584  HN  ALA A 303      35.643  32.305  62.349  1.00  0.00           H
ATOM   1585  CA  ALA A 303      37.682  32.909  62.245  1.00  0.00           C
ATOM   1586  HA  ALA A 303      38.241  33.450  61.497  1.00  0.00           H
ATOM   1587  CB  ALA A 303      37.915  33.619  63.591  1.00  0.00           C
ATOM   1588  HB1 ALA A 303      38.961  33.875  63.862  1.00  0.00           H
ATOM   1589  HB2 ALA A 303      37.311  34.551  63.544  1.00  0.00           H
ATOM   1590  HB3 ALA A 303      37.441  33.044  64.415  1.00  0.00           H
ATOM   1591  C   ALA A 303      38.328  31.557  62.297  1.00  0.00           C
ATOM   1592  O   ALA A 303      37.729  30.561  62.730  1.00  0.00           O
ATOM   1593  N   LEU A 304      39.614  31.476  61.910  1.00  0.00           N
ATOM   1594  HN  LEU A 304      40.104  32.271  61.561  1.00  0.00           H
ATOM   1595  CA  LEU A 304      40.418  30.257  61.997  1.00  0.00           C
ATOM   1596  HA  LEU A 304      39.815  29.567  62.569  1.00  0.00           H
ATOM   1597  CB  LEU A 304      40.585  29.800  60.501  1.00  0.00           C
ATOM   1598  HB1 LEU A 304      39.581  29.519  60.116  1.00  0.00           H
ATOM   1599  HB2 LEU A 304      41.024  30.688  59.998  1.00  0.00           H
ATOM   1600  CG  LEU A 304      41.538  28.694  60.066  1.00  0.00           C
ATOM   1601  HG  LEU A 304      42.602  28.842  60.352  1.00  0.00           H
ATOM   1602  CD1 LEU A 304      41.210  27.300  60.587  1.00  0.00           C
ATOM   1603 1HD1 LEU A 304      41.333  27.445  61.682  1.00  0.00           H
ATOM   1604 2HD1 LEU A 304      40.142  27.112  60.347  1.00  0.00           H
ATOM   1605 3HD1 LEU A 304      41.860  26.460  60.259  1.00  0.00           H
ATOM   1606  CD2 LEU A 304      41.500  28.677  58.550  1.00  0.00           C
ATOM   1607 1HD2 LEU A 304      41.802  29.639  58.084  1.00  0.00           H
ATOM   1608 2HD2 LEU A 304      42.253  27.962  58.154  1.00  0.00           H
ATOM   1609 3HD2 LEU A 304      40.566  28.292  58.088  1.00  0.00           H
ATOM   1610  C   LEU A 304      41.675  30.521  62.755  1.00  0.00           C
ATOM   1611  O   LEU A 304      42.320  31.517  62.479  1.00  0.00           O
ATOM   1612  N   PHE A 305      42.115  29.617  63.666  1.00  0.00           N
ATOM   1613  HN  PHE A 305      41.516  28.864  63.927  1.00  0.00           H
ATOM   1614  CA  PHE A 305      43.307  29.736  64.521  1.00  0.00           C
ATOM   1615  HA  PHE A 305      43.339  30.664  65.073  1.00  0.00           H
ATOM   1616  CB  PHE A 305      43.556  28.509  65.459  1.00  0.00           C
ATOM   1617  HB1 PHE A 305      43.441  27.614  64.810  1.00  0.00           H
ATOM   1618  HB2 PHE A 305      44.586  28.641  65.853  1.00  0.00           H
ATOM   1619  CG  PHE A 305      42.738  28.470  66.621  1.00  0.00           C
ATOM   1620  CD1 PHE A 305      43.073  29.376  67.656  1.00  0.00           C
ATOM   1621  HD1 PHE A 305      43.899  30.035  67.430  1.00  0.00           H
ATOM   1622  CE1 PHE A 305      42.381  29.304  68.889  1.00  0.00           C
ATOM   1623  HE1 PHE A 305      42.526  30.021  69.683  1.00  0.00           H
ATOM   1624  CZ  PHE A 305      41.276  28.375  68.991  1.00  0.00           C
ATOM   1625  HZ  PHE A 305      40.813  28.272  69.961  1.00  0.00           H
ATOM   1626  CD2 PHE A 305      41.862  27.435  66.858  1.00  0.00           C
ATOM   1627  HD2 PHE A 305      41.640  26.722  66.077  1.00  0.00           H
ATOM   1628  CE2 PHE A 305      41.072  27.399  68.010  1.00  0.00           C
ATOM   1629  HE2 PHE A 305      40.426  26.545  68.152  1.00  0.00           H
ATOM   1630  C   PHE A 305      44.599  29.886  63.648  1.00  0.00           C
ATOM   1631  O   PHE A 305      44.810  29.117  62.649  1.00  0.00           O
ATOM   1632  N   ALA A 306      45.542  30.748  64.014  1.00  0.00           N
ATOM   1633  HN  ALA A 306      45.496  31.280  64.856  1.00  0.00           H
ATOM   1634  CA  ALA A 306      46.846  30.905  63.432  1.00  0.00           C
ATOM   1635  HA  ALA A 306      46.708  31.221  62.408  1.00  0.00           H
ATOM   1636  CB  ALA A 306      47.750  31.982  64.086  1.00  0.00           C
ATOM   1637  HB1 ALA A 306      48.008  31.616  65.103  1.00  0.00           H
ATOM   1638  HB2 ALA A 306      48.691  32.128  63.513  1.00  0.00           H
ATOM   1639  HB3 ALA A 306      47.162  32.917  64.201  1.00  0.00           H
ATOM   1640  C   ALA A 306      47.620  29.583  63.376  1.00  0.00           C
ATOM   1641  O   ALA A 306      48.387  29.319  62.401  1.00  0.00           O
ATOM   1642  N   SER A 307      47.464  28.729  64.371  1.00  0.00           N
ATOM   1643  HN  SER A 307      47.047  28.982  65.240  1.00  0.00           H
ATOM   1644  CA  SER A 307      48.045  27.406  64.482  1.00  0.00           C
ATOM   1645  HA  SER A 307      49.099  27.472  64.253  1.00  0.00           H
ATOM   1646  CB  SER A 307      47.770  26.622  65.798  1.00  0.00           C
ATOM   1647  HB1 SER A 307      47.718  27.309  66.670  1.00  0.00           H
ATOM   1648  HB2 SER A 307      46.865  25.979  65.757  1.00  0.00           H
ATOM   1649  OG  SER A 307      48.911  25.832  66.124  1.00  0.00           O
ATOM   1650  HG1 SER A 307      48.998  25.833  67.080  1.00  0.00           H
ATOM   1651  C   SER A 307      47.588  26.498  63.295  1.00  0.00           C
ATOM   1652  O   SER A 307      48.338  25.630  62.778  1.00  0.00           O
ATOM   1653  N   ARG A 308      46.318  26.746  62.838  1.00  0.00           N
ATOM   1654  HN  ARG A 308      45.901  27.610  63.110  1.00  0.00           H
ATOM   1655  CA  ARG A 308      45.680  25.852  61.789  1.00  0.00           C
ATOM   1656  HA  ARG A 308      46.245  24.933  61.733  1.00  0.00           H
ATOM   1657  CB  ARG A 308      44.211  25.505  62.158  1.00  0.00           C
ATOM   1658  HB1 ARG A 308      43.563  26.400  62.043  1.00  0.00           H
ATOM   1659  HB2 ARG A 308      43.857  24.698  61.482  1.00  0.00           H
ATOM   1660  CG  ARG A 308      44.123  24.933  63.648  1.00  0.00           C
ATOM   1661  HG1 ARG A 308      44.665  23.964  63.589  1.00  0.00           H
ATOM   1662  HG2 ARG A 308      44.602  25.639  64.359  1.00  0.00           H
ATOM   1663  CD  ARG A 308      42.725  24.711  64.145  1.00  0.00           C
ATOM   1664  HD1 ARG A 308      42.100  25.622  64.026  1.00  0.00           H
ATOM   1665  HD2 ARG A 308      42.336  23.835  63.583  1.00  0.00           H
ATOM   1666  NE  ARG A 308      42.856  24.412  65.652  1.00  0.00           N
ATOM   1667  HE  ARG A 308      43.741  24.474  66.113  1.00  0.00           H
ATOM   1668  CZ  ARG A 308      42.017  23.679  66.346  1.00  0.00           C
ATOM   1669  NH1 ARG A 308      41.033  22.958  65.944  1.00  0.00           N
ATOM   1670 1HH1 ARG A 308      40.859  22.899  64.961  1.00  0.00           H
ATOM   1671 2HH1 ARG A 308      40.790  22.149  66.479  1.00  0.00           H
ATOM   1672  NH2 ARG A 308      42.416  23.432  67.613  1.00  0.00           N
ATOM   1673 1HH2 ARG A 308      43.250  23.887  67.925  1.00  0.00           H
ATOM   1674 2HH2 ARG A 308      41.875  22.684  67.999  1.00  0.00           H
ATOM   1675  C   ARG A 308      45.595  26.437  60.409  1.00  0.00           C
ATOM   1676  O   ARG A 308      45.172  25.762  59.462  1.00  0.00           O
ATOM   1677  N   VAL A 309      46.033  27.709  60.209  1.00  0.00           N
ATOM   1678  HN  VAL A 309      46.284  28.199  61.041  1.00  0.00           H
ATOM   1679  CA  VAL A 309      46.393  28.297  58.932  1.00  0.00           C
ATOM   1680  HA  VAL A 309      45.545  28.212  58.268  1.00  0.00           H
ATOM   1681  CB  VAL A 309      46.477  29.843  58.859  1.00  0.00           C
ATOM   1682  HB  VAL A 309      47.056  30.194  59.741  1.00  0.00           H
ATOM   1683  CG1 VAL A 309      47.068  30.479  57.531  1.00  0.00           C
ATOM   1684 1HG1 VAL A 309      48.081  30.041  57.404  1.00  0.00           H
ATOM   1685 2HG1 VAL A 309      46.570  30.142  56.597  1.00  0.00           H
ATOM   1686 3HG1 VAL A 309      47.170  31.584  57.473  1.00  0.00           H
ATOM   1687  CG2 VAL A 309      45.027  30.448  59.258  1.00  0.00           C
ATOM   1688 1HG2 VAL A 309      44.877  30.226  60.336  1.00  0.00           H
ATOM   1689 2HG2 VAL A 309      44.999  31.550  59.116  1.00  0.00           H
ATOM   1690 3HG2 VAL A 309      44.216  29.994  58.649  1.00  0.00           H
ATOM   1691  C   VAL A 309      47.512  27.656  58.196  1.00  0.00           C
ATOM   1692  O   VAL A 309      48.599  27.626  58.741  1.00  0.00           O
ATOM   1693  N   ARG A 310      47.360  27.110  56.992  1.00  0.00           N
ATOM   1694  HN  ARG A 310      46.450  26.955  56.617  1.00  0.00           H
ATOM   1695  CA  ARG A 310      48.403  26.518  56.122  1.00  0.00           C
ATOM   1696  HA  ARG A 310      49.328  27.027  56.350  1.00  0.00           H
ATOM   1697  CB  ARG A 310      48.593  25.001  56.439  1.00  0.00           C
ATOM   1698  HB1 ARG A 310      47.611  24.517  56.628  1.00  0.00           H
ATOM   1699  HB2 ARG A 310      49.009  24.475  55.553  1.00  0.00           H
ATOM   1700  CG  ARG A 310      49.441  24.682  57.720  1.00  0.00           C
ATOM   1701  HG1 ARG A 310      48.810  24.723  58.633  1.00  0.00           H
ATOM   1702  HG2 ARG A 310      49.588  23.589  57.585  1.00  0.00           H
ATOM   1703  CD  ARG A 310      50.744  25.422  57.819  1.00  0.00           C
ATOM   1704  HD1 ARG A 310      51.376  25.247  56.923  1.00  0.00           H
ATOM   1705  HD2 ARG A 310      50.678  26.515  58.006  1.00  0.00           H
ATOM   1706  NE  ARG A 310      51.485  24.863  59.060  1.00  0.00           N
ATOM   1707  HE  ARG A 310      52.154  24.144  58.873  1.00  0.00           H
ATOM   1708  CZ  ARG A 310      51.081  25.048  60.290  1.00  0.00           C
ATOM   1709  NH1 ARG A 310      50.236  26.004  60.683  1.00  0.00           N
ATOM   1710 1HH1 ARG A 310      49.980  26.764  60.085  1.00  0.00           H
ATOM   1711 2HH1 ARG A 310      49.651  25.800  61.468  1.00  0.00           H
ATOM   1712  NH2 ARG A 310      51.491  24.161  61.189  1.00  0.00           N
ATOM   1713 1HH2 ARG A 310      52.076  23.450  60.799  1.00  0.00           H
ATOM   1714 2HH2 ARG A 310      51.281  24.317  62.154  1.00  0.00           H
ATOM   1715  C   ARG A 310      48.140  26.787  54.588  1.00  0.00           C
ATOM   1716  O   ARG A 310      46.980  26.957  54.264  1.00  0.00           O
ATOM   1717  N   PRO A 311      49.151  26.855  53.680  1.00  0.00           N
ATOM   1718  CD  PRO A 311      50.492  26.364  53.951  1.00  0.00           C
ATOM   1719  HD1 PRO A 311      50.542  25.259  53.851  1.00  0.00           H
ATOM   1720  HD2 PRO A 311      50.946  26.698  54.908  1.00  0.00           H
ATOM   1721  CA  PRO A 311      49.048  27.346  52.310  1.00  0.00           C
ATOM   1722  HA  PRO A 311      48.989  28.415  52.451  1.00  0.00           H
ATOM   1723  CB  PRO A 311      50.412  26.963  51.694  1.00  0.00           C
ATOM   1724  HB1 PRO A 311      50.311  26.062  51.052  1.00  0.00           H
ATOM   1725  HB2 PRO A 311      50.722  27.607  50.843  1.00  0.00           H
ATOM   1726  CG  PRO A 311      51.404  26.787  52.812  1.00  0.00           C
ATOM   1727  HG1 PRO A 311      52.144  26.047  52.437  1.00  0.00           H
ATOM   1728  HG2 PRO A 311      51.958  27.733  52.991  1.00  0.00           H
ATOM   1729  C   PRO A 311      47.868  27.103  51.421  1.00  0.00           C
ATOM   1730  O   PRO A 311      47.487  25.994  51.143  1.00  0.00           O
ATOM   1731  N   GLY A 312      47.308  28.183  50.850  1.00  0.00           N
ATOM   1732  HN  GLY A 312      47.804  29.030  51.025  1.00  0.00           H
ATOM   1733  CA  GLY A 312      46.167  28.374  50.053  1.00  0.00           C
ATOM   1734  HA1 GLY A 312      46.394  29.137  49.323  1.00  0.00           H
ATOM   1735  HA2 GLY A 312      45.995  27.434  49.551  1.00  0.00           H
ATOM   1736  C   GLY A 312      44.942  28.698  50.792  1.00  0.00           C
ATOM   1737  O   GLY A 312      43.827  28.549  50.262  1.00  0.00           O
ATOM   1738  N   GLN A 313      45.004  29.039  52.097  1.00  0.00           N
ATOM   1739  HN  GLN A 313      45.903  29.210  52.492  1.00  0.00           H
ATOM   1740  CA  GLN A 313      43.883  29.398  52.882  1.00  0.00           C
ATOM   1741  HA  GLN A 313      43.063  28.770  52.568  1.00  0.00           H
ATOM   1742  CB  GLN A 313      44.207  29.206  54.379  1.00  0.00           C
ATOM   1743  HB1 GLN A 313      44.695  28.209  54.437  1.00  0.00           H
ATOM   1744  HB2 GLN A 313      44.874  29.980  54.816  1.00  0.00           H
ATOM   1745  CG  GLN A 313      42.992  29.118  55.318  1.00  0.00           C
ATOM   1746  HG1 GLN A 313      42.313  28.328  54.931  1.00  0.00           H
ATOM   1747  HG2 GLN A 313      43.334  28.858  56.342  1.00  0.00           H
ATOM   1748  CD  GLN A 313      42.140  30.380  55.434  1.00  0.00           C
ATOM   1749  OE1 GLN A 313      40.994  30.405  55.096  1.00  0.00           O
ATOM   1750  NE2 GLN A 313      42.733  31.438  56.021  1.00  0.00           N
ATOM   1751 1HE2 GLN A 313      43.661  31.389  56.392  1.00  0.00           H
ATOM   1752 2HE2 GLN A 313      42.228  32.272  56.244  1.00  0.00           H
ATOM   1753  C   GLN A 313      43.546  30.886  52.706  1.00  0.00           C
ATOM   1754  O   GLN A 313      44.308  31.698  53.146  1.00  0.00           O
ATOM   1755  N   ARG A 314      42.345  31.289  52.190  1.00  0.00           N
ATOM   1756  HN  ARG A 314      41.538  30.704  52.217  1.00  0.00           H
ATOM   1757  CA  ARG A 314      42.033  32.760  52.053  1.00  0.00           C
ATOM   1758  HA  ARG A 314      42.884  33.290  51.651  1.00  0.00           H
ATOM   1759  CB  ARG A 314      40.954  33.050  50.989  1.00  0.00           C
ATOM   1760  HB1 ARG A 314      40.074  32.411  51.217  1.00  0.00           H
ATOM   1761  HB2 ARG A 314      40.484  34.050  50.873  1.00  0.00           H
ATOM   1762  CG  ARG A 314      41.420  32.608  49.555  1.00  0.00           C
ATOM   1763  HG1 ARG A 314      42.385  33.153  49.476  1.00  0.00           H
ATOM   1764  HG2 ARG A 314      41.633  31.520  49.493  1.00  0.00           H
ATOM   1765  CD  ARG A 314      40.586  33.199  48.448  1.00  0.00           C
ATOM   1766  HD1 ARG A 314      40.733  34.297  48.540  1.00  0.00           H
ATOM   1767  HD2 ARG A 314      40.866  32.915  47.412  1.00  0.00           H
ATOM   1768  NE  ARG A 314      39.122  32.820  48.626  1.00  0.00           N
ATOM   1769  HE  ARG A 314      38.873  31.999  49.140  1.00  0.00           H
ATOM   1770  CZ  ARG A 314      38.120  33.341  47.949  1.00  0.00           C
ATOM   1771  NH1 ARG A 314      38.308  34.292  47.073  1.00  0.00           N
ATOM   1772 1HH1 ARG A 314      39.183  34.456  46.618  1.00  0.00           H
ATOM   1773 2HH1 ARG A 314      37.530  34.580  46.514  1.00  0.00           H
ATOM   1774  NH2 ARG A 314      36.934  32.792  48.104  1.00  0.00           N
ATOM   1775 1HH2 ARG A 314      37.080  31.836  48.358  1.00  0.00           H
ATOM   1776 2HH2 ARG A 314      36.297  32.842  47.335  1.00  0.00           H
ATOM   1777  C   ARG A 314      41.650  33.453  53.419  1.00  0.00           C
ATOM   1778  O   ARG A 314      40.593  33.105  53.985  1.00  0.00           O
ATOM   1779  N   VAL A 315      42.556  34.306  53.874  1.00  0.00           N
ATOM   1780  HN  VAL A 315      43.447  34.324  53.428  1.00  0.00           H
ATOM   1781  CA  VAL A 315      42.402  35.281  55.011  1.00  0.00           C
ATOM   1782  HA  VAL A 315      41.497  35.014  55.538  1.00  0.00           H
ATOM   1783  CB  VAL A 315      43.457  35.108  56.160  1.00  0.00           C
ATOM   1784  HB  VAL A 315      43.074  34.181  56.638  1.00  0.00           H
ATOM   1785  CG1 VAL A 315      44.969  34.860  55.637  1.00  0.00           C
ATOM   1786 1HG1 VAL A 315      45.101  33.864  55.164  1.00  0.00           H
ATOM   1787 2HG1 VAL A 315      45.289  35.733  55.029  1.00  0.00           H
ATOM   1788 3HG1 VAL A 315      45.592  34.967  56.551  1.00  0.00           H
ATOM   1789  CG2 VAL A 315      43.466  36.346  57.145  1.00  0.00           C
ATOM   1790 1HG2 VAL A 315      42.522  36.383  57.731  1.00  0.00           H
ATOM   1791 2HG2 VAL A 315      44.306  36.040  57.804  1.00  0.00           H
ATOM   1792 3HG2 VAL A 315      43.673  37.372  56.772  1.00  0.00           H
ATOM   1793  C   VAL A 315      42.231  36.693  54.563  1.00  0.00           C
ATOM   1794  O   VAL A 315      42.907  37.002  53.612  1.00  0.00           O
ATOM   1795  N   TYR A 316      41.327  37.485  55.153  1.00  0.00           N
ATOM   1796  HN  TYR A 316      40.812  37.139  55.933  1.00  0.00           H
ATOM   1797  CA  TYR A 316      41.191  38.923  54.817  1.00  0.00           C
ATOM   1798  HA  TYR A 316      41.201  39.013  53.741  1.00  0.00           H
ATOM   1799  CB  TYR A 316      39.965  39.598  55.546  1.00  0.00           C
ATOM   1800  HB1 TYR A 316      39.693  39.254  56.567  1.00  0.00           H
ATOM   1801  HB2 TYR A 316      40.070  40.684  55.752  1.00  0.00           H
ATOM   1802  CG  TYR A 316      38.789  39.354  54.706  1.00  0.00           C
ATOM   1803  CD1 TYR A 316      37.852  38.378  55.053  1.00  0.00           C
ATOM   1804  HD1 TYR A 316      38.164  37.822  55.924  1.00  0.00           H
ATOM   1805  CE1 TYR A 316      36.831  38.022  54.208  1.00  0.00           C
ATOM   1806  HE1 TYR A 316      36.185  37.203  54.488  1.00  0.00           H
ATOM   1807  CZ  TYR A 316      36.572  38.790  53.055  1.00  0.00           C
ATOM   1808  OH  TYR A 316      35.464  38.652  52.220  1.00  0.00           O
ATOM   1809  HH  TYR A 316      34.932  37.994  52.674  1.00  0.00           H
ATOM   1810  CD2 TYR A 316      38.571  40.057  53.557  1.00  0.00           C
ATOM   1811  HD2 TYR A 316      39.156  40.930  53.309  1.00  0.00           H
ATOM   1812  CE2 TYR A 316      37.509  39.816  52.783  1.00  0.00           C
ATOM   1813  HE2 TYR A 316      37.335  40.497  51.963  1.00  0.00           H
ATOM   1814  C   TYR A 316      42.456  39.753  55.028  1.00  0.00           C
ATOM   1815  O   TYR A 316      42.949  39.894  56.178  1.00  0.00           O
ATOM   1816  N   VAL A 317      43.012  40.338  53.914  1.00  0.00           N
ATOM   1817  HN  VAL A 317      42.666  40.179  52.993  1.00  0.00           H
ATOM   1818  CA  VAL A 317      44.016  41.327  53.930  1.00  0.00           C
ATOM   1819  HA  VAL A 317      44.245  41.503  54.970  1.00  0.00           H
ATOM   1820  CB  VAL A 317      45.256  40.823  53.226  1.00  0.00           C
ATOM   1821  HB  VAL A 317      45.161  40.720  52.124  1.00  0.00           H
ATOM   1822  CG1 VAL A 317      46.336  41.878  53.345  1.00  0.00           C
ATOM   1823 1HG1 VAL A 317      46.036  42.813  52.825  1.00  0.00           H
ATOM   1824 2HG1 VAL A 317      46.683  42.025  54.390  1.00  0.00           H
ATOM   1825 3HG1 VAL A 317      47.176  41.487  52.732  1.00  0.00           H
ATOM   1826  CG2 VAL A 317      45.692  39.492  53.871  1.00  0.00           C
ATOM   1827 1HG2 VAL A 317      45.631  39.576  54.977  1.00  0.00           H
ATOM   1828 2HG2 VAL A 317      44.951  38.707  53.611  1.00  0.00           H
ATOM   1829 3HG2 VAL A 317      46.728  39.294  53.520  1.00  0.00           H
ATOM   1830  C   VAL A 317      43.516  42.640  53.285  1.00  0.00           C
ATOM   1831  O   VAL A 317      42.852  42.698  52.216  1.00  0.00           O
ATOM   1832  N   VAL A 318      43.639  43.753  53.978  1.00  0.00           N
ATOM   1833  HN  VAL A 318      44.165  43.764  54.825  1.00  0.00           H
ATOM   1834  CA  VAL A 318      43.095  45.032  53.664  1.00  0.00           C
ATOM   1835  HA  VAL A 318      42.146  44.825  53.191  1.00  0.00           H
ATOM   1836  CB  VAL A 318      42.694  45.887  54.894  1.00  0.00           C
ATOM   1837  HB  VAL A 318      43.593  46.224  55.453  1.00  0.00           H
ATOM   1838  CG1 VAL A 318      41.907  47.147  54.513  1.00  0.00           C
ATOM   1839 1HG1 VAL A 318      41.044  46.707  53.969  1.00  0.00           H
ATOM   1840 2HG1 VAL A 318      41.643  47.713  55.432  1.00  0.00           H
ATOM   1841 3HG1 VAL A 318      42.468  47.760  53.775  1.00  0.00           H
ATOM   1842  CG2 VAL A 318      41.947  45.033  55.951  1.00  0.00           C
ATOM   1843 1HG2 VAL A 318      42.714  44.338  56.354  1.00  0.00           H
ATOM   1844 2HG2 VAL A 318      41.482  45.679  56.726  1.00  0.00           H
ATOM   1845 3HG2 VAL A 318      41.221  44.313  55.515  1.00  0.00           H
ATOM   1846  C   VAL A 318      44.032  45.821  52.714  1.00  0.00           C
ATOM   1847  O   VAL A 318      45.252  45.835  52.863  1.00  0.00           O
ATOM   1848  N   ALA A 319      43.471  46.452  51.675  1.00  0.00           N
ATOM   1849  HN  ALA A 319      42.483  46.549  51.591  1.00  0.00           H
ATOM   1850  CA  ALA A 319      44.203  47.024  50.593  1.00  0.00           C
ATOM   1851  HA  ALA A 319      44.947  47.588  51.135  1.00  0.00           H
ATOM   1852  CB  ALA A 319      44.686  45.978  49.544  1.00  0.00           C
ATOM   1853  HB1 ALA A 319      43.835  45.419  49.098  1.00  0.00           H
ATOM   1854  HB2 ALA A 319      45.208  46.467  48.695  1.00  0.00           H
ATOM   1855  HB3 ALA A 319      45.348  45.195  49.972  1.00  0.00           H
ATOM   1856  C   ALA A 319      43.434  48.057  49.939  1.00  0.00           C
ATOM   1857  O   ALA A 319      42.230  48.144  49.901  1.00  0.00           O
ATOM   1858  N   GLU A 320      44.213  49.042  49.447  1.00  0.00           N
ATOM   1859  HN  GLU A 320      45.185  48.827  49.500  1.00  0.00           H
ATOM   1860  CA  GLU A 320      43.928  50.268  48.700  1.00  0.00           C
ATOM   1861  HA  GLU A 320      43.132  50.777  49.223  1.00  0.00           H
ATOM   1862  CB  GLU A 320      45.181  51.165  48.606  1.00  0.00           C
ATOM   1863  HB1 GLU A 320      45.657  51.174  49.610  1.00  0.00           H
ATOM   1864  HB2 GLU A 320      45.948  50.531  48.113  1.00  0.00           H
ATOM   1865  CG  GLU A 320      44.854  52.548  48.126  1.00  0.00           C
ATOM   1866  HG1 GLU A 320      44.079  52.625  47.334  1.00  0.00           H
ATOM   1867  HG2 GLU A 320      44.534  53.171  48.989  1.00  0.00           H
ATOM   1868  CD  GLU A 320      46.199  53.074  47.548  1.00  0.00           C
ATOM   1869  OE1 GLU A 320      47.247  53.330  48.193  1.00  0.00           O
ATOM   1870  OE2 GLU A 320      46.200  53.265  46.311  1.00  0.00           O
ATOM   1871  C   GLU A 320      43.492  50.136  47.299  1.00  0.00           C
ATOM   1872  O   GLU A 320      44.266  49.623  46.479  1.00  0.00           O
ATOM   1873  N   ARG A 321      42.261  50.491  47.004  1.00  0.00           N
ATOM   1874  HN  ARG A 321      41.803  50.944  47.765  1.00  0.00           H
ATOM   1875  CA  ARG A 321      41.580  50.429  45.692  1.00  0.00           C
ATOM   1876  HA  ARG A 321      42.346  50.659  44.965  1.00  0.00           H
ATOM   1877  CB  ARG A 321      40.964  49.045  45.498  1.00  0.00           C
ATOM   1878  HB1 ARG A 321      40.131  49.019  46.234  1.00  0.00           H
ATOM   1879  HB2 ARG A 321      40.429  48.993  44.525  1.00  0.00           H
ATOM   1880  CG  ARG A 321      41.905  47.803  45.435  1.00  0.00           C
ATOM   1881  HG1 ARG A 321      42.387  47.593  46.414  1.00  0.00           H
ATOM   1882  HG2 ARG A 321      41.263  46.919  45.233  1.00  0.00           H
ATOM   1883  CD  ARG A 321      42.873  47.901  44.212  1.00  0.00           C
ATOM   1884  HD1 ARG A 321      42.257  47.772  43.297  1.00  0.00           H
ATOM   1885  HD2 ARG A 321      43.361  48.898  44.268  1.00  0.00           H
ATOM   1886  NE  ARG A 321      43.836  46.781  43.970  1.00  0.00           N
ATOM   1887  HE  ARG A 321      43.597  46.112  43.267  1.00  0.00           H
ATOM   1888  CZ  ARG A 321      44.784  46.392  44.819  1.00  0.00           C
ATOM   1889  NH1 ARG A 321      45.079  47.048  45.870  1.00  0.00           N
ATOM   1890 1HH1 ARG A 321      44.826  48.014  45.930  1.00  0.00           H
ATOM   1891 2HH1 ARG A 321      45.955  46.841  46.305  1.00  0.00           H
ATOM   1892  NH2 ARG A 321      45.522  45.322  44.509  1.00  0.00           N
ATOM   1893 1HH2 ARG A 321      45.263  44.854  43.664  1.00  0.00           H
ATOM   1894 2HH2 ARG A 321      46.141  44.871  45.152  1.00  0.00           H
ATOM   1895  C   ARG A 321      40.544  51.589  45.516  1.00  0.00           C
ATOM   1896  O   ARG A 321      39.669  51.880  46.321  1.00  0.00           O
ATOM   1897  N   ASP A 322      40.719  52.380  44.444  1.00  0.00           N
ATOM   1898  HN  ASP A 322      41.450  52.081  43.836  1.00  0.00           H
ATOM   1899  CA  ASP A 322      39.880  53.435  43.919  1.00  0.00           C
ATOM   1900  HA  ASP A 322      40.260  53.939  43.042  1.00  0.00           H
ATOM   1901  CB  ASP A 322      38.528  52.886  43.492  1.00  0.00           C
ATOM   1902  HB1 ASP A 322      38.035  52.434  44.379  1.00  0.00           H
ATOM   1903  HB2 ASP A 322      37.795  53.578  43.023  1.00  0.00           H
ATOM   1904  CG  ASP A 322      38.603  51.905  42.368  1.00  0.00           C
ATOM   1905  OD1 ASP A 322      39.581  51.735  41.593  1.00  0.00           O
ATOM   1906  OD2 ASP A 322      37.547  51.243  42.113  1.00  0.00           O
ATOM   1907  C   ASP A 322      39.706  54.606  44.933  1.00  0.00           C
ATOM   1908  O   ASP A 322      38.598  55.126  45.148  1.00  0.00           O
ATOM   1909  N   GLY A 323      40.828  54.908  45.534  1.00  0.00           N
ATOM   1910  HN  GLY A 323      41.661  54.481  45.191  1.00  0.00           H
ATOM   1911  CA  GLY A 323      41.009  56.010  46.500  1.00  0.00           C
ATOM   1912  HA1 GLY A 323      41.962  56.509  46.403  1.00  0.00           H
ATOM   1913  HA2 GLY A 323      40.233  56.749  46.362  1.00  0.00           H
ATOM   1914  C   GLY A 323      40.901  55.699  47.987  1.00  0.00           C
ATOM   1915  O   GLY A 323      41.000  56.613  48.815  1.00  0.00           O
ATOM   1916  N   ASP A 324      40.700  54.434  48.433  1.00  0.00           N
ATOM   1917  HN  ASP A 324      40.651  53.689  47.771  1.00  0.00           H
ATOM   1918  CA  ASP A 324      40.443  54.215  49.862  1.00  0.00           C
ATOM   1919  HA  ASP A 324      41.081  54.807  50.502  1.00  0.00           H
ATOM   1920  CB  ASP A 324      39.053  54.609  50.353  1.00  0.00           C
ATOM   1921  HB1 ASP A 324      38.814  55.562  49.834  1.00  0.00           H
ATOM   1922  HB2 ASP A 324      38.309  53.846  50.038  1.00  0.00           H
ATOM   1923  CG  ASP A 324      38.960  54.990  51.816  1.00  0.00           C
ATOM   1924  OD1 ASP A 324      39.958  54.756  52.572  1.00  0.00           O
ATOM   1925  OD2 ASP A 324      37.932  55.502  52.266  1.00  0.00           O
ATOM   1926  C   ASP A 324      40.865  52.782  50.117  1.00  0.00           C
ATOM   1927  O   ASP A 324      41.273  52.018  49.266  1.00  0.00           O
ATOM   1928  N   ARG A 325      40.790  52.418  51.383  1.00  0.00           N
ATOM   1929  HN  ARG A 325      40.584  53.047  52.129  1.00  0.00           H
ATOM   1930  CA  ARG A 325      41.070  51.073  51.780  1.00  0.00           C
ATOM   1931  HA  ARG A 325      41.813  50.694  51.093  1.00  0.00           H
ATOM   1932  CB  ARG A 325      41.810  51.027  53.122  1.00  0.00           C
ATOM   1933  HB1 ARG A 325      41.196  51.378  53.979  1.00  0.00           H
ATOM   1934  HB2 ARG A 325      42.232  50.013  53.290  1.00  0.00           H
ATOM   1935  CG  ARG A 325      43.083  51.903  53.111  1.00  0.00           C
ATOM   1936  HG1 ARG A 325      42.789  52.975  53.129  1.00  0.00           H
ATOM   1937  HG2 ARG A 325      43.675  51.696  54.029  1.00  0.00           H
ATOM   1938  CD  ARG A 325      43.959  51.841  51.830  1.00  0.00           C
ATOM   1939  HD1 ARG A 325      44.329  50.801  51.703  1.00  0.00           H
ATOM   1940  HD2 ARG A 325      43.540  52.223  50.875  1.00  0.00           H
ATOM   1941  NE  ARG A 325      45.055  52.828  52.178  1.00  0.00           N
ATOM   1942  HE  ARG A 325      44.821  53.782  52.364  1.00  0.00           H
ATOM   1943  CZ  ARG A 325      46.235  52.487  52.776  1.00  0.00           C
ATOM   1944  NH1 ARG A 325      46.703  51.234  52.771  1.00  0.00           N
ATOM   1945 1HH1 ARG A 325      46.172  50.446  52.459  1.00  0.00           H
ATOM   1946 2HH1 ARG A 325      47.661  51.053  52.992  1.00  0.00           H
ATOM   1947  NH2 ARG A 325      46.929  53.417  53.309  1.00  0.00           N
ATOM   1948 1HH2 ARG A 325      46.480  54.309  53.350  1.00  0.00           H
ATOM   1949 2HH2 ARG A 325      47.564  53.201  54.050  1.00  0.00           H
ATOM   1950  C   ARG A 325      39.924  50.206  51.650  1.00  0.00           C
ATOM   1951  O   ARG A 325      38.789  50.592  51.947  1.00  0.00           O
ATOM   1952  N   ARG A 326      40.045  48.982  51.077  1.00  0.00           N
ATOM   1953  HN  ARG A 326      40.912  48.684  50.685  1.00  0.00           H
ATOM   1954  CA  ARG A 326      38.985  47.990  50.945  1.00  0.00           C
ATOM   1955  HA  ARG A 326      38.081  48.209  51.495  1.00  0.00           H
ATOM   1956  CB  ARG A 326      38.529  47.802  49.415  1.00  0.00           C
ATOM   1957  HB1 ARG A 326      39.305  47.239  48.854  1.00  0.00           H
ATOM   1958  HB2 ARG A 326      37.603  47.205  49.271  1.00  0.00           H
ATOM   1959  CG  ARG A 326      38.469  49.118  48.583  1.00  0.00           C
ATOM   1960  HG1 ARG A 326      39.488  49.557  48.631  1.00  0.00           H
ATOM   1961  HG2 ARG A 326      38.293  48.816  47.528  1.00  0.00           H
ATOM   1962  CD  ARG A 326      37.386  50.163  48.923  1.00  0.00           C
ATOM   1963  HD1 ARG A 326      36.387  49.828  48.569  1.00  0.00           H
ATOM   1964  HD2 ARG A 326      37.406  50.271  50.028  1.00  0.00           H
ATOM   1965  NE  ARG A 326      37.841  51.455  48.295  1.00  0.00           N
ATOM   1966  HE  ARG A 326      38.601  51.368  47.651  1.00  0.00           H
ATOM   1967  CZ  ARG A 326      37.202  52.615  48.239  1.00  0.00           C
ATOM   1968  NH1 ARG A 326      35.997  52.842  48.696  1.00  0.00           N
ATOM   1969 1HH1 ARG A 326      35.619  52.123  49.279  1.00  0.00           H
ATOM   1970 2HH1 ARG A 326      35.661  53.769  48.527  1.00  0.00           H
ATOM   1971  NH2 ARG A 326      37.698  53.517  47.425  1.00  0.00           N
ATOM   1972 1HH2 ARG A 326      38.548  53.433  46.904  1.00  0.00           H
ATOM   1973 2HH2 ARG A 326      37.060  54.158  46.999  1.00  0.00           H
ATOM   1974  C   ARG A 326      39.407  46.622  51.432  1.00  0.00           C
ATOM   1975  O   ARG A 326      40.526  46.302  51.703  1.00  0.00           O
ATOM   1976  N   LEU A 327      38.423  45.636  51.603  1.00  0.00           N
ATOM   1977  HN  LEU A 327      37.438  45.786  51.581  1.00  0.00           H
ATOM   1978  CA  LEU A 327      38.787  44.328  52.211  1.00  0.00           C
ATOM   1979  HA  LEU A 327      39.770  44.261  52.652  1.00  0.00           H
ATOM   1980  CB  LEU A 327      37.800  43.873  53.257  1.00  0.00           C
ATOM   1981  HB1 LEU A 327      36.881  44.010  52.648  1.00  0.00           H
ATOM   1982  HB2 LEU A 327      38.106  42.840  53.527  1.00  0.00           H
ATOM   1983  CG  LEU A 327      37.599  44.678  54.577  1.00  0.00           C
ATOM   1984  HG  LEU A 327      38.620  44.772  55.006  1.00  0.00           H
ATOM   1985  CD1 LEU A 327      37.027  46.152  54.488  1.00  0.00           C
ATOM   1986 1HD1 LEU A 327      37.033  46.669  55.471  1.00  0.00           H
ATOM   1987 2HD1 LEU A 327      37.543  46.790  53.739  1.00  0.00           H
ATOM   1988 3HD1 LEU A 327      35.958  46.124  54.186  1.00  0.00           H
ATOM   1989  CD2 LEU A 327      36.770  43.804  55.567  1.00  0.00           C
ATOM   1990 1HD2 LEU A 327      35.740  43.579  55.217  1.00  0.00           H
ATOM   1991 2HD2 LEU A 327      37.210  42.800  55.753  1.00  0.00           H
ATOM   1992 3HD2 LEU A 327      36.676  44.385  56.509  1.00  0.00           H
ATOM   1993  C   LEU A 327      38.955  43.191  51.204  1.00  0.00           C
ATOM   1994  O   LEU A 327      38.020  42.924  50.426  1.00  0.00           O
ATOM   1995  N   LEU A 328      40.132  42.607  51.034  1.00  0.00           N
ATOM   1996  HN  LEU A 328      40.945  42.869  51.548  1.00  0.00           H
ATOM   1997  CA  LEU A 328      40.322  41.583  49.986  1.00  0.00           C
ATOM   1998  HA  LEU A 328      39.386  41.318  49.515  1.00  0.00           H
ATOM   1999  CB  LEU A 328      41.304  41.967  48.853  1.00  0.00           C
ATOM   2000  HB1 LEU A 328      42.149  42.431  49.407  1.00  0.00           H
ATOM   2001  HB2 LEU A 328      41.801  41.084  48.397  1.00  0.00           H
ATOM   2002  CG  LEU A 328      40.599  42.805  47.774  1.00  0.00           C
ATOM   2003  HG  LEU A 328      40.055  43.611  48.311  1.00  0.00           H
ATOM   2004  CD1 LEU A 328      41.666  43.345  46.890  1.00  0.00           C
ATOM   2005 1HD1 LEU A 328      42.118  42.602  46.198  1.00  0.00           H
ATOM   2006 2HD1 LEU A 328      41.310  44.177  46.246  1.00  0.00           H
ATOM   2007 3HD1 LEU A 328      42.527  43.648  47.523  1.00  0.00           H
ATOM   2008  CD2 LEU A 328      39.537  42.050  46.941  1.00  0.00           C
ATOM   2009 1HD2 LEU A 328      39.961  41.170  46.412  1.00  0.00           H
ATOM   2010 2HD2 LEU A 328      38.671  41.681  47.530  1.00  0.00           H
ATOM   2011 3HD2 LEU A 328      39.045  42.687  46.175  1.00  0.00           H
ATOM   2012  C   LEU A 328      40.768  40.206  50.560  1.00  0.00           C
ATOM   2013  O   LEU A 328      41.767  40.181  51.326  1.00  0.00           O
ATOM   2014  N   PRO A 329      40.117  39.087  50.379  1.00  0.00           N
ATOM   2015  CD  PRO A 329      38.936  38.941  49.575  1.00  0.00           C
ATOM   2016  HD1 PRO A 329      39.042  39.329  48.539  1.00  0.00           H
ATOM   2017  HD2 PRO A 329      38.041  39.436  50.010  1.00  0.00           H
ATOM   2018  CA  PRO A 329      40.658  37.798  50.794  1.00  0.00           C
ATOM   2019  HA  PRO A 329      40.951  37.868  51.831  1.00  0.00           H
ATOM   2020  CB  PRO A 329      39.446  36.766  50.568  1.00  0.00           C
ATOM   2021  HB1 PRO A 329      39.754  35.733  50.298  1.00  0.00           H
ATOM   2022  HB2 PRO A 329      38.772  36.757  51.451  1.00  0.00           H
ATOM   2023  CG  PRO A 329      38.698  37.414  49.356  1.00  0.00           C
ATOM   2024  HG1 PRO A 329      39.216  37.089  48.429  1.00  0.00           H
ATOM   2025  HG2 PRO A 329      37.618  37.156  49.365  1.00  0.00           H
ATOM   2026  C   PRO A 329      41.902  37.416  50.023  1.00  0.00           C
ATOM   2027  O   PRO A 329      42.014  37.719  48.808  1.00  0.00           O
ATOM   2028  N   ALA A 330      42.900  36.836  50.688  1.00  0.00           N
ATOM   2029  HN  ALA A 330      42.767  36.596  51.646  1.00  0.00           H
ATOM   2030  CA  ALA A 330      44.145  36.622  49.980  1.00  0.00           C
ATOM   2031  HA  ALA A 330      43.961  36.554  48.918  1.00  0.00           H
ATOM   2032  CB  ALA A 330      45.088  37.894  50.334  1.00  0.00           C
ATOM   2033  HB1 ALA A 330      44.617  38.806  49.911  1.00  0.00           H
ATOM   2034  HB2 ALA A 330      45.357  37.986  51.408  1.00  0.00           H
ATOM   2035  HB3 ALA A 330      45.990  37.875  49.685  1.00  0.00           H
ATOM   2036  C   ALA A 330      44.794  35.360  50.363  1.00  0.00           C
ATOM   2037  O   ALA A 330      44.875  34.956  51.513  1.00  0.00           O
ATOM   2038  N   ALA A 331      45.266  34.558  49.383  1.00  0.00           N
ATOM   2039  HN  ALA A 331      45.217  34.959  48.472  1.00  0.00           H
ATOM   2040  CA  ALA A 331      45.770  33.253  49.569  1.00  0.00           C
ATOM   2041  HA  ALA A 331      45.048  32.757  50.201  1.00  0.00           H
ATOM   2042  CB  ALA A 331      45.801  32.552  48.194  1.00  0.00           C
ATOM   2043  HB1 ALA A 331      44.810  32.324  47.747  1.00  0.00           H
ATOM   2044  HB2 ALA A 331      46.308  33.194  47.443  1.00  0.00           H
ATOM   2045  HB3 ALA A 331      46.369  31.601  48.272  1.00  0.00           H
ATOM   2046  C   ALA A 331      47.106  33.282  50.286  1.00  0.00           C
ATOM   2047  O   ALA A 331      48.107  33.791  49.851  1.00  0.00           O
ATOM   2048  N   VAL A 332      47.241  32.624  51.496  1.00  0.00           N
ATOM   2049  HN  VAL A 332      46.374  32.379  51.923  1.00  0.00           H
ATOM   2050  CA  VAL A 332      48.463  32.349  52.216  1.00  0.00           C
ATOM   2051  HA  VAL A 332      48.935  33.299  52.419  1.00  0.00           H
ATOM   2052  CB  VAL A 332      48.149  31.677  53.559  1.00  0.00           C
ATOM   2053  HB  VAL A 332      47.457  30.828  53.378  1.00  0.00           H
ATOM   2054  CG1 VAL A 332      49.293  31.112  54.483  1.00  0.00           C
ATOM   2055 1HG1 VAL A 332      49.927  30.320  54.030  1.00  0.00           H
ATOM   2056 2HG1 VAL A 332      49.948  31.947  54.812  1.00  0.00           H
ATOM   2057 3HG1 VAL A 332      48.758  30.710  55.369  1.00  0.00           H
ATOM   2058  CG2 VAL A 332      47.375  32.728  54.372  1.00  0.00           C
ATOM   2059 1HG2 VAL A 332      47.479  32.680  55.477  1.00  0.00           H
ATOM   2060 2HG2 VAL A 332      47.875  33.705  54.199  1.00  0.00           H
ATOM   2061 3HG2 VAL A 332      46.307  32.665  54.070  1.00  0.00           H
ATOM   2062  C   VAL A 332      49.339  31.489  51.371  1.00  0.00           C
ATOM   2063  O   VAL A 332      48.913  30.554  50.742  1.00  0.00           O
ATOM   2064  N   HSD A 333      50.664  31.786  51.308  1.00  0.00           N
ATOM   2065  HN  HSD A 333      51.034  32.573  51.796  1.00  0.00           H
ATOM   2066  CA  HSD A 333      51.590  31.142  50.320  1.00  0.00           C
ATOM   2067  HA  HSD A 333      51.075  30.283  49.917  1.00  0.00           H
ATOM   2068  CB  HSD A 333      52.070  32.157  49.248  1.00  0.00           C
ATOM   2069  HB1 HSD A 333      51.143  32.445  48.707  1.00  0.00           H
ATOM   2070  HB2 HSD A 333      52.497  33.093  49.667  1.00  0.00           H
ATOM   2071  ND1 HSD A 333      52.815  30.540  47.437  1.00  0.00           N
ATOM   2072  HD1 HSD A 333      51.948  30.087  47.232  1.00  0.00           H
ATOM   2073  CG  HSD A 333      52.983  31.575  48.284  1.00  0.00           C
ATOM   2074  CE1 HSD A 333      54.015  30.365  46.854  1.00  0.00           C
ATOM   2075  HE1 HSD A 333      54.068  29.633  46.048  1.00  0.00           H
ATOM   2076  NE2 HSD A 333      54.967  31.107  47.445  1.00  0.00           N
ATOM   2077  CD2 HSD A 333      54.260  31.955  48.294  1.00  0.00           C
ATOM   2078  HD2 HSD A 333      54.830  32.667  48.878  1.00  0.00           H
ATOM   2079  C   HSD A 333      52.812  30.634  51.052  1.00  0.00           C
ATOM   2080  O   HSD A 333      53.581  29.795  50.565  1.00  0.00           O
ATOM   2081  N   SER A 334      53.097  31.154  52.264  1.00  0.00           N
ATOM   2082  HN  SER A 334      52.554  31.928  52.581  1.00  0.00           H
ATOM   2083  CA  SER A 334      54.120  30.682  53.149  1.00  0.00           C
ATOM   2084  HA  SER A 334      54.206  29.617  52.991  1.00  0.00           H
ATOM   2085  CB  SER A 334      55.446  31.413  52.871  1.00  0.00           C
ATOM   2086  HB1 SER A 334      55.581  31.382  51.769  1.00  0.00           H
ATOM   2087  HB2 SER A 334      55.517  32.476  53.187  1.00  0.00           H
ATOM   2088  OG  SER A 334      56.554  30.746  53.395  1.00  0.00           O
ATOM   2089  HG1 SER A 334      56.725  31.016  54.300  1.00  0.00           H
ATOM   2090  C   SER A 334      53.727  30.823  54.618  1.00  0.00           C
ATOM   2091  O   SER A 334      53.355  31.843  55.171  1.00  0.00           O
ATOM   2092  N   VAL A 335      53.936  29.735  55.388  1.00  0.00           N
ATOM   2093  HN  VAL A 335      54.302  28.941  54.909  1.00  0.00           H
ATOM   2094  CA  VAL A 335      53.792  29.714  56.771  1.00  0.00           C
ATOM   2095  HA  VAL A 335      53.617  30.736  57.076  1.00  0.00           H
ATOM   2096  CB  VAL A 335      52.544  28.990  57.217  1.00  0.00           C
ATOM   2097  HB  VAL A 335      52.506  27.930  56.887  1.00  0.00           H
ATOM   2098  CG1 VAL A 335      52.387  29.083  58.735  1.00  0.00           C
ATOM   2099 1HG1 VAL A 335      51.497  28.496  59.050  1.00  0.00           H
ATOM   2100 2HG1 VAL A 335      53.302  28.867  59.327  1.00  0.00           H
ATOM   2101 3HG1 VAL A 335      52.209  30.155  58.966  1.00  0.00           H
ATOM   2102  CG2 VAL A 335      51.240  29.602  56.508  1.00  0.00           C
ATOM   2103 1HG2 VAL A 335      51.278  29.479  55.404  1.00  0.00           H
ATOM   2104 2HG2 VAL A 335      50.269  29.256  56.921  1.00  0.00           H
ATOM   2105 3HG2 VAL A 335      51.276  30.689  56.738  1.00  0.00           H
ATOM   2106  C   VAL A 335      54.998  29.113  57.533  1.00  0.00           C
ATOM   2107  O   VAL A 335      55.390  27.956  57.359  1.00  0.00           O
ATOM   2108  N   THR A 336      55.610  29.944  58.440  1.00  0.00           N
ATOM   2109  HN  THR A 336      55.233  30.860  58.549  1.00  0.00           H
ATOM   2110  CA  THR A 336      56.899  29.597  59.025  1.00  0.00           C
ATOM   2111  HA  THR A 336      56.963  28.526  58.904  1.00  0.00           H
ATOM   2112  CB  THR A 336      58.083  30.324  58.420  1.00  0.00           C
ATOM   2113  HB  THR A 336      58.898  30.322  59.176  1.00  0.00           H
ATOM   2114  OG1 THR A 336      57.802  31.702  58.114  1.00  0.00           O
ATOM   2115  HG1 THR A 336      57.115  31.567  57.457  1.00  0.00           H
ATOM   2116  CG2 THR A 336      58.648  29.722  57.220  1.00  0.00           C
ATOM   2117 1HG2 THR A 336      59.039  28.722  57.504  1.00  0.00           H
ATOM   2118 2HG2 THR A 336      57.848  29.601  56.459  1.00  0.00           H
ATOM   2119 3HG2 THR A 336      59.522  30.256  56.788  1.00  0.00           H
ATOM   2120  C   THR A 336      56.748  29.935  60.492  1.00  0.00           C
ATOM   2121  O   THR A 336      55.862  30.711  60.844  1.00  0.00           O
ATOM   2122  N   LEU A 337      57.573  29.336  61.369  1.00  0.00           N
ATOM   2123  HN  LEU A 337      58.388  28.899  60.997  1.00  0.00           H
ATOM   2124  CA  LEU A 337      57.452  29.354  62.831  1.00  0.00           C
ATOM   2125  HA  LEU A 337      56.634  30.001  63.113  1.00  0.00           H
ATOM   2126  CB  LEU A 337      57.306  27.885  63.337  1.00  0.00           C
ATOM   2127  HB1 LEU A 337      56.340  27.458  62.992  1.00  0.00           H
ATOM   2128  HB2 LEU A 337      58.064  27.219  62.872  1.00  0.00           H
ATOM   2129  CG  LEU A 337      57.415  27.634  64.853  1.00  0.00           C
ATOM   2130  HG  LEU A 337      58.405  27.947  65.246  1.00  0.00           H
ATOM   2131  CD1 LEU A 337      56.198  28.321  65.620  1.00  0.00           C
ATOM   2132 1HD1 LEU A 337      55.251  27.827  65.314  1.00  0.00           H
ATOM   2133 2HD1 LEU A 337      56.317  28.128  66.708  1.00  0.00           H
ATOM   2134 3HD1 LEU A 337      56.126  29.392  65.334  1.00  0.00           H
ATOM   2135  CD2 LEU A 337      57.465  26.083  64.954  1.00  0.00           C
ATOM   2136 1HD2 LEU A 337      56.680  25.559  64.368  1.00  0.00           H
ATOM   2137 2HD2 LEU A 337      58.486  25.686  64.765  1.00  0.00           H
ATOM   2138 3HD2 LEU A 337      57.225  25.865  66.016  1.00  0.00           H
ATOM   2139  C   LEU A 337      58.723  29.848  63.467  1.00  0.00           C
ATOM   2140  O   LEU A 337      59.865  29.433  63.214  1.00  0.00           O
ATOM   2141  N   SER A 338      58.514  30.809  64.380  1.00  0.00           N
ATOM   2142  HN  SER A 338      57.664  31.234  64.682  1.00  0.00           H
ATOM   2143  CA  SER A 338      59.597  31.657  64.882  1.00  0.00           C
ATOM   2144  HA  SER A 338      60.544  31.284  64.518  1.00  0.00           H
ATOM   2145  CB  SER A 338      59.370  33.172  64.340  1.00  0.00           C
ATOM   2146  HB1 SER A 338      59.343  33.085  63.233  1.00  0.00           H
ATOM   2147  HB2 SER A 338      58.414  33.611  64.697  1.00  0.00           H
ATOM   2148  OG  SER A 338      60.505  34.007  64.523  1.00  0.00           O
ATOM   2149  HG1 SER A 338      61.227  33.589  64.049  1.00  0.00           H
ATOM   2150  C   SER A 338      59.566  31.694  66.391  1.00  0.00           C
ATOM   2151  O   SER A 338      58.776  32.396  67.035  1.00  0.00           O
ATOM   2152  N   GLU A 339      60.421  30.804  67.029  1.00  0.00           N
ATOM   2153  HN  GLU A 339      60.947  30.142  66.501  1.00  0.00           H
ATOM   2154  CA  GLU A 339      60.410  30.619  68.436  1.00  0.00           C
ATOM   2155  HA  GLU A 339      59.546  31.075  68.896  1.00  0.00           H
ATOM   2156  CB  GLU A 339      60.483  29.102  68.743  1.00  0.00           C
ATOM   2157  HB1 GLU A 339      61.498  28.786  68.417  1.00  0.00           H
ATOM   2158  HB2 GLU A 339      60.222  29.107  69.822  1.00  0.00           H
ATOM   2159  CG  GLU A 339      59.476  28.307  67.905  1.00  0.00           C
ATOM   2160  HG1 GLU A 339      58.486  28.809  67.952  1.00  0.00           H
ATOM   2161  HG2 GLU A 339      59.766  28.260  66.833  1.00  0.00           H
ATOM   2162  CD  GLU A 339      59.330  26.881  68.407  1.00  0.00           C
ATOM   2163  OE1 GLU A 339      59.798  25.870  67.737  1.00  0.00           O
ATOM   2164  OE2 GLU A 339      58.587  26.698  69.412  1.00  0.00           O
ATOM   2165  C   GLU A 339      61.562  31.419  69.083  1.00  0.00           C
ATOM   2166  O   GLU A 339      61.920  31.181  70.254  1.00  0.00           O
ATOM   2167  N   GLU A 340      62.271  32.280  68.287  1.00  0.00           N
ATOM   2168  HN  GLU A 340      61.866  32.551  67.417  1.00  0.00           H
ATOM   2169  CA  GLU A 340      63.568  32.913  68.594  1.00  0.00           C
ATOM   2170  HA  GLU A 340      64.034  32.435  69.443  1.00  0.00           H
ATOM   2171  CB  GLU A 340      64.502  32.751  67.403  1.00  0.00           C
ATOM   2172  HB1 GLU A 340      64.120  33.140  66.434  1.00  0.00           H
ATOM   2173  HB2 GLU A 340      65.414  33.330  67.661  1.00  0.00           H
ATOM   2174  CG  GLU A 340      64.799  31.264  67.280  1.00  0.00           C
ATOM   2175  HG1 GLU A 340      64.974  30.730  68.239  1.00  0.00           H
ATOM   2176  HG2 GLU A 340      63.909  30.877  66.738  1.00  0.00           H
ATOM   2177  CD  GLU A 340      65.993  30.962  66.346  1.00  0.00           C
ATOM   2178  OE1 GLU A 340      67.106  31.370  66.736  1.00  0.00           O
ATOM   2179  OE2 GLU A 340      65.804  30.355  65.274  1.00  0.00           O
ATOM   2180  C   GLU A 340      63.337  34.363  68.975  1.00  0.00           C
ATOM   2181  O   GLU A 340      64.254  35.089  69.395  1.00  0.00           O
ATOM   2182  N   ALA A 341      62.047  34.823  68.965  1.00  0.00           N
ATOM   2183  HN  ALA A 341      61.267  34.202  68.964  1.00  0.00           H
ATOM   2184  CA  ALA A 341      61.760  36.170  69.156  1.00  0.00           C
ATOM   2185  HA  ALA A 341      62.357  36.789  68.501  1.00  0.00           H
ATOM   2186  CB  ALA A 341      60.264  36.522  68.728  1.00  0.00           C
ATOM   2187  HB1 ALA A 341      59.446  36.122  69.364  1.00  0.00           H
ATOM   2188  HB2 ALA A 341      60.141  37.616  68.579  1.00  0.00           H
ATOM   2189  HB3 ALA A 341      60.101  35.960  67.783  1.00  0.00           H
ATOM   2190  C   ALA A 341      62.069  36.753  70.622  1.00  0.00           C
ATOM   2191  O   ALA A 341      62.101  36.035  71.622  1.00  0.00           O
ATOM   2192  N   ALA A 342      62.276  38.056  70.772  1.00  0.00           N
ATOM   2193  HN  ALA A 342      62.297  38.619  69.949  1.00  0.00           H
ATOM   2194  CA  ALA A 342      62.482  38.724  72.080  1.00  0.00           C
ATOM   2195  HA  ALA A 342      62.497  38.102  72.963  1.00  0.00           H
ATOM   2196  CB  ALA A 342      63.806  39.455  71.916  1.00  0.00           C
ATOM   2197  HB1 ALA A 342      64.670  38.772  72.060  1.00  0.00           H
ATOM   2198  HB2 ALA A 342      63.943  39.882  70.900  1.00  0.00           H
ATOM   2199  HB3 ALA A 342      63.910  40.269  72.666  1.00  0.00           H
ATOM   2200  C   ALA A 342      61.411  39.746  72.233  1.00  0.00           C
ATOM   2201  O   ALA A 342      61.101  40.635  71.409  1.00  0.00           O
ATOM   2202  N   GLY A 343      60.751  39.703  73.374  1.00  0.00           N
ATOM   2203  HN  GLY A 343      61.037  39.054  74.074  1.00  0.00           H
ATOM   2204  CA  GLY A 343      59.683  40.645  73.715  1.00  0.00           C
ATOM   2205  HA1 GLY A 343      59.554  40.669  74.787  1.00  0.00           H
ATOM   2206  HA2 GLY A 343      59.980  41.592  73.287  1.00  0.00           H
ATOM   2207  C   GLY A 343      58.337  40.298  73.129  1.00  0.00           C
ATOM   2208  O   GLY A 343      58.225  39.974  71.950  1.00  0.00           O
ATOM   2209  N   ALA A 344      57.237  40.458  73.866  1.00  0.00           N
ATOM   2210  HN  ALA A 344      57.243  40.492  74.862  1.00  0.00           H
ATOM   2211  CA  ALA A 344      55.894  40.272  73.381  1.00  0.00           C
ATOM   2212  HA  ALA A 344      55.904  40.421  72.311  1.00  0.00           H
ATOM   2213  CB  ALA A 344      55.629  38.794  73.463  1.00  0.00           C
ATOM   2214  HB1 ALA A 344      56.226  38.190  72.747  1.00  0.00           H
ATOM   2215  HB2 ALA A 344      55.742  38.394  74.494  1.00  0.00           H
ATOM   2216  HB3 ALA A 344      54.598  38.563  73.121  1.00  0.00           H
ATOM   2217  C   ALA A 344      54.862  41.197  73.999  1.00  0.00           C
ATOM   2218  O   ALA A 344      54.910  41.400  75.184  1.00  0.00           O
ATOM   2219  N   TYR A 345      53.905  41.680  73.293  1.00  0.00           N
ATOM   2220  HN  TYR A 345      53.887  41.465  72.320  1.00  0.00           H
ATOM   2221  CA  TYR A 345      52.872  42.593  73.746  1.00  0.00           C
ATOM   2222  HA  TYR A 345      52.957  42.721  74.815  1.00  0.00           H
ATOM   2223  CB  TYR A 345      52.901  44.019  73.186  1.00  0.00           C
ATOM   2224  HB1 TYR A 345      52.934  44.009  72.076  1.00  0.00           H
ATOM   2225  HB2 TYR A 345      52.011  44.644  73.417  1.00  0.00           H
ATOM   2226  CG  TYR A 345      54.085  44.837  73.709  1.00  0.00           C
ATOM   2227  CD1 TYR A 345      55.349  44.645  73.070  1.00  0.00           C
ATOM   2228  HD1 TYR A 345      55.383  43.886  72.302  1.00  0.00           H
ATOM   2229  CE1 TYR A 345      56.475  45.269  73.465  1.00  0.00           C
ATOM   2230  HE1 TYR A 345      57.462  45.171  73.037  1.00  0.00           H
ATOM   2231  CZ  TYR A 345      56.368  46.121  74.590  1.00  0.00           C
ATOM   2232  OH  TYR A 345      57.535  46.803  75.067  1.00  0.00           O
ATOM   2233  HH  TYR A 345      58.360  46.476  74.700  1.00  0.00           H
ATOM   2234  CD2 TYR A 345      53.963  45.818  74.657  1.00  0.00           C
ATOM   2235  HD2 TYR A 345      53.013  45.930  75.159  1.00  0.00           H
ATOM   2236  CE2 TYR A 345      55.136  46.430  75.158  1.00  0.00           C
ATOM   2237  HE2 TYR A 345      55.137  47.059  76.036  1.00  0.00           H
ATOM   2238  C   TYR A 345      51.390  42.183  73.464  1.00  0.00           C
ATOM   2239  O   TYR A 345      51.151  41.584  72.461  1.00  0.00           O
ATOM   2240  N   ALA A 346      50.469  42.397  74.344  1.00  0.00           N
ATOM   2241  HN  ALA A 346      50.732  42.754  75.237  1.00  0.00           H
ATOM   2242  CA  ALA A 346      49.033  42.187  74.101  1.00  0.00           C
ATOM   2243  HA  ALA A 346      48.796  41.864  73.098  1.00  0.00           H
ATOM   2244  CB  ALA A 346      48.541  41.166  75.121  1.00  0.00           C
ATOM   2245  HB1 ALA A 346      48.903  40.137  74.912  1.00  0.00           H
ATOM   2246  HB2 ALA A 346      48.970  41.408  76.117  1.00  0.00           H
ATOM   2247  HB3 ALA A 346      47.439  41.062  75.214  1.00  0.00           H
ATOM   2248  C   ALA A 346      48.229  43.533  74.254  1.00  0.00           C
ATOM   2249  O   ALA A 346      47.951  43.839  75.407  1.00  0.00           O
ATOM   2250  N   PRO A 347      47.839  44.323  73.295  1.00  0.00           N
ATOM   2251  CD  PRO A 347      48.493  44.166  71.963  1.00  0.00           C
ATOM   2252  HD1 PRO A 347      48.035  43.326  71.398  1.00  0.00           H
ATOM   2253  HD2 PRO A 347      49.577  43.940  72.050  1.00  0.00           H
ATOM   2254  CA  PRO A 347      46.908  45.473  73.353  1.00  0.00           C
ATOM   2255  HA  PRO A 347      47.361  46.296  73.887  1.00  0.00           H
ATOM   2256  CB  PRO A 347      46.671  45.667  71.854  1.00  0.00           C
ATOM   2257  HB1 PRO A 347      45.888  44.998  71.439  1.00  0.00           H
ATOM   2258  HB2 PRO A 347      46.184  46.650  71.676  1.00  0.00           H
ATOM   2259  CG  PRO A 347      48.074  45.402  71.259  1.00  0.00           C
ATOM   2260  HG1 PRO A 347      47.970  45.209  70.169  1.00  0.00           H
ATOM   2261  HG2 PRO A 347      48.787  46.244  71.389  1.00  0.00           H
ATOM   2262  C   PRO A 347      45.609  45.091  74.100  1.00  0.00           C
ATOM   2263  O   PRO A 347      45.105  43.959  74.169  1.00  0.00           O
ATOM   2264  N   LEU A 348      44.951  46.129  74.705  1.00  0.00           N
ATOM   2265  HN  LEU A 348      45.320  47.055  74.725  1.00  0.00           H
ATOM   2266  CA  LEU A 348      43.546  46.025  75.179  1.00  0.00           C
ATOM   2267  HA  LEU A 348      43.077  45.138  74.779  1.00  0.00           H
ATOM   2268  CB  LEU A 348      43.598  46.009  76.786  1.00  0.00           C
ATOM   2269  HB1 LEU A 348      44.366  45.277  77.115  1.00  0.00           H
ATOM   2270  HB2 LEU A 348      44.182  46.928  77.006  1.00  0.00           H
ATOM   2271  CG  LEU A 348      42.305  45.890  77.600  1.00  0.00           C
ATOM   2272  HG  LEU A 348      41.489  46.460  77.106  1.00  0.00           H
ATOM   2273  CD1 LEU A 348      41.792  44.451  77.633  1.00  0.00           C
ATOM   2274 1HD1 LEU A 348      40.758  44.462  78.040  1.00  0.00           H
ATOM   2275 2HD1 LEU A 348      41.682  43.888  76.681  1.00  0.00           H
ATOM   2276 3HD1 LEU A 348      42.281  43.766  78.357  1.00  0.00           H
ATOM   2277  CD2 LEU A 348      42.483  46.533  79.055  1.00  0.00           C
ATOM   2278 1HD2 LEU A 348      41.503  46.272  79.510  1.00  0.00           H
ATOM   2279 2HD2 LEU A 348      43.331  46.087  79.617  1.00  0.00           H
ATOM   2280 3HD2 LEU A 348      42.709  47.604  78.864  1.00  0.00           H
ATOM   2281  C   LEU A 348      42.697  47.213  74.651  1.00  0.00           C
ATOM   2282  O   LEU A 348      43.222  48.361  74.532  1.00  0.00           O
ATOM   2283  N   THR A 349      41.467  46.856  74.164  1.00  0.00           N
ATOM   2284  HN  THR A 349      41.109  45.937  74.306  1.00  0.00           H
ATOM   2285  CA  THR A 349      40.559  47.743  73.524  1.00  0.00           C
ATOM   2286  HA  THR A 349      40.565  48.640  74.127  1.00  0.00           H
ATOM   2287  CB  THR A 349      40.945  48.171  72.044  1.00  0.00           C
ATOM   2288  HB  THR A 349      42.015  48.456  72.139  1.00  0.00           H
ATOM   2289  OG1 THR A 349      40.170  49.302  71.568  1.00  0.00           O
ATOM   2290  HG1 THR A 349      40.518  50.060  72.043  1.00  0.00           H
ATOM   2291  CG2 THR A 349      40.805  46.986  70.931  1.00  0.00           C
ATOM   2292 1HG2 THR A 349      39.775  46.938  70.519  1.00  0.00           H
ATOM   2293 2HG2 THR A 349      41.412  47.272  70.045  1.00  0.00           H
ATOM   2294 3HG2 THR A 349      41.245  45.997  71.178  1.00  0.00           H
ATOM   2295  C   THR A 349      39.185  47.051  73.534  1.00  0.00           C
ATOM   2296  O   THR A 349      39.055  45.888  73.833  1.00  0.00           O
ATOM   2297  N   ALA A 350      38.183  47.741  73.083  1.00  0.00           N
ATOM   2298  HN  ALA A 350      38.299  48.672  72.745  1.00  0.00           H
ATOM   2299  CA  ALA A 350      36.819  47.346  73.173  1.00  0.00           C
ATOM   2300  HA  ALA A 350      36.677  46.638  73.976  1.00  0.00           H
ATOM   2301  CB  ALA A 350      35.836  48.569  73.348  1.00  0.00           C
ATOM   2302  HB1 ALA A 350      34.810  48.148  73.402  1.00  0.00           H
ATOM   2303  HB2 ALA A 350      36.026  49.115  74.297  1.00  0.00           H
ATOM   2304  HB3 ALA A 350      35.874  49.260  72.478  1.00  0.00           H
ATOM   2305  C   ALA A 350      36.461  46.495  71.906  1.00  0.00           C
ATOM   2306  O   ALA A 350      35.287  46.209  71.763  1.00  0.00           O
ATOM   2307  N   GLN A 351      37.356  46.025  71.021  1.00  0.00           N
ATOM   2308  HN  GLN A 351      38.327  46.198  71.165  1.00  0.00           H
ATOM   2309  CA  GLN A 351      36.990  45.249  69.826  1.00  0.00           C
ATOM   2310  HA  GLN A 351      35.941  44.991  69.831  1.00  0.00           H
ATOM   2311  CB  GLN A 351      37.440  46.054  68.552  1.00  0.00           C
ATOM   2312  HB1 GLN A 351      38.534  46.249  68.529  1.00  0.00           H
ATOM   2313  HB2 GLN A 351      37.135  45.445  67.674  1.00  0.00           H
ATOM   2314  CG  GLN A 351      36.698  47.406  68.338  1.00  0.00           C
ATOM   2315  HG1 GLN A 351      36.960  48.222  69.044  1.00  0.00           H
ATOM   2316  HG2 GLN A 351      36.745  47.773  67.290  1.00  0.00           H
ATOM   2317  CD  GLN A 351      35.191  47.289  68.670  1.00  0.00           C
ATOM   2318  OE1 GLN A 351      34.501  48.018  69.413  1.00  0.00           O
ATOM   2319  NE2 GLN A 351      34.545  46.380  67.829  1.00  0.00           N
ATOM   2320 1HE2 GLN A 351      35.023  45.773  67.195  1.00  0.00           H
ATOM   2321 2HE2 GLN A 351      33.567  46.413  67.622  1.00  0.00           H
ATOM   2322  C   GLN A 351      37.697  43.853  69.695  1.00  0.00           C
ATOM   2323  O   GLN A 351      38.898  43.601  69.843  1.00  0.00           O
ATOM   2324  N   GLY A 352      36.883  42.812  69.465  1.00  0.00           N
ATOM   2325  HN  GLY A 352      35.911  42.984  69.325  1.00  0.00           H
ATOM   2326  CA  GLY A 352      37.280  41.462  69.251  1.00  0.00           C
ATOM   2327  HA1 GLY A 352      38.000  41.157  69.997  1.00  0.00           H
ATOM   2328  HA2 GLY A 352      36.386  40.859  69.188  1.00  0.00           H
ATOM   2329  C   GLY A 352      38.079  41.223  67.964  1.00  0.00           C
ATOM   2330  O   GLY A 352      38.846  40.271  67.907  1.00  0.00           O
ATOM   2331  N   THR A 353      37.917  42.145  66.970  1.00  0.00           N
ATOM   2332  HN  THR A 353      37.220  42.854  67.045  1.00  0.00           H
ATOM   2333  CA  THR A 353      38.629  42.163  65.691  1.00  0.00           C
ATOM   2334  HA  THR A 353      39.314  41.328  65.702  1.00  0.00           H
ATOM   2335  CB  THR A 353      37.775  42.197  64.411  1.00  0.00           C
ATOM   2336  HB  THR A 353      37.128  43.100  64.428  1.00  0.00           H
ATOM   2337  OG1 THR A 353      36.952  41.037  64.245  1.00  0.00           O
ATOM   2338  HG1 THR A 353      36.244  40.986  64.891  1.00  0.00           H
ATOM   2339  CG2 THR A 353      38.721  42.268  63.266  1.00  0.00           C
ATOM   2340 1HG2 THR A 353      38.240  42.069  62.285  1.00  0.00           H
ATOM   2341 2HG2 THR A 353      39.224  43.258  63.261  1.00  0.00           H
ATOM   2342 3HG2 THR A 353      39.501  41.494  63.433  1.00  0.00           H
ATOM   2343  C   THR A 353      39.577  43.361  65.709  1.00  0.00           C
ATOM   2344  O   THR A 353      39.173  44.542  65.748  1.00  0.00           O
ATOM   2345  N   ILE A 354      40.925  43.063  65.573  1.00  0.00           N
ATOM   2346  HN  ILE A 354      41.192  42.124  65.370  1.00  0.00           H
ATOM   2347  CA  ILE A 354      41.910  44.092  65.284  1.00  0.00           C
ATOM   2348  HA  ILE A 354      41.453  45.034  65.547  1.00  0.00           H
ATOM   2349  CB  ILE A 354      43.143  43.875  66.224  1.00  0.00           C
ATOM   2350  HB  ILE A 354      42.706  43.748  67.238  1.00  0.00           H
ATOM   2351  CG2 ILE A 354      43.919  42.612  65.826  1.00  0.00           C
ATOM   2352 1HG2 ILE A 354      43.257  41.733  65.677  1.00  0.00           H
ATOM   2353 2HG2 ILE A 354      44.601  42.842  64.980  1.00  0.00           H
ATOM   2354 3HG2 ILE A 354      44.606  42.272  66.629  1.00  0.00           H
ATOM   2355  CG1 ILE A 354      44.091  45.070  66.372  1.00  0.00           C
ATOM   2356 1HG1 ILE A 354      44.770  44.751  67.192  1.00  0.00           H
ATOM   2357 2HG1 ILE A 354      44.681  45.404  65.492  1.00  0.00           H
ATOM   2358  CD  ILE A 354      43.303  46.362  66.787  1.00  0.00           C
ATOM   2359  HD1 ILE A 354      44.056  47.162  66.950  1.00  0.00           H
ATOM   2360  HD2 ILE A 354      42.603  46.750  66.017  1.00  0.00           H
ATOM   2361  HD3 ILE A 354      42.695  46.308  67.715  1.00  0.00           H
ATOM   2362  C   ILE A 354      42.358  44.006  63.817  1.00  0.00           C
ATOM   2363  O   ILE A 354      42.247  42.967  63.168  1.00  0.00           O
ATOM   2364  N   LEU A 355      42.883  45.150  63.249  1.00  0.00           N
ATOM   2365  HN  LEU A 355      42.782  46.008  63.746  1.00  0.00           H
ATOM   2366  CA  LEU A 355      43.669  45.198  62.014  1.00  0.00           C
ATOM   2367  HA  LEU A 355      43.612  44.211  61.578  1.00  0.00           H
ATOM   2368  CB  LEU A 355      43.162  46.311  61.090  1.00  0.00           C
ATOM   2369  HB1 LEU A 355      42.093  46.033  60.966  1.00  0.00           H
ATOM   2370  HB2 LEU A 355      43.323  47.359  61.421  1.00  0.00           H
ATOM   2371  CG  LEU A 355      43.838  46.373  59.708  1.00  0.00           C
ATOM   2372  HG  LEU A 355      44.920  46.574  59.857  1.00  0.00           H
ATOM   2373  CD1 LEU A 355      43.860  45.001  58.989  1.00  0.00           C
ATOM   2374 1HD1 LEU A 355      44.347  45.086  57.994  1.00  0.00           H
ATOM   2375 2HD1 LEU A 355      44.484  44.344  59.631  1.00  0.00           H
ATOM   2376 3HD1 LEU A 355      42.796  44.693  58.900  1.00  0.00           H
ATOM   2377  CD2 LEU A 355      43.187  47.403  58.696  1.00  0.00           C
ATOM   2378 1HD2 LEU A 355      43.857  47.471  57.812  1.00  0.00           H
ATOM   2379 2HD2 LEU A 355      42.135  47.107  58.498  1.00  0.00           H
ATOM   2380 3HD2 LEU A 355      43.190  48.448  59.074  1.00  0.00           H
ATOM   2381  C   LEU A 355      45.105  45.424  62.453  1.00  0.00           C
ATOM   2382  O   LEU A 355      45.405  46.427  63.122  1.00  0.00           O
ATOM   2383  N   ILE A 356      45.976  44.457  62.074  1.00  0.00           N
ATOM   2384  HN  ILE A 356      45.735  43.720  61.448  1.00  0.00           H
ATOM   2385  CA  ILE A 356      47.426  44.452  62.369  1.00  0.00           C
ATOM   2386  HA  ILE A 356      47.776  45.474  62.398  1.00  0.00           H
ATOM   2387  CB  ILE A 356      47.578  43.705  63.703  1.00  0.00           C
ATOM   2388  HB  ILE A 356      46.844  44.307  64.281  1.00  0.00           H
ATOM   2389  CG2 ILE A 356      47.134  42.239  63.538  1.00  0.00           C
ATOM   2390 1HG2 ILE A 356      46.317  42.107  62.796  1.00  0.00           H
ATOM   2391 2HG2 ILE A 356      47.965  41.699  63.038  1.00  0.00           H
ATOM   2392 3HG2 ILE A 356      46.837  41.869  64.543  1.00  0.00           H
ATOM   2393  CG1 ILE A 356      49.028  43.956  64.257  1.00  0.00           C
ATOM   2394 1HG1 ILE A 356      49.654  43.121  63.875  1.00  0.00           H
ATOM   2395 2HG1 ILE A 356      49.455  44.915  63.894  1.00  0.00           H
ATOM   2396  CD  ILE A 356      48.998  43.894  65.784  1.00  0.00           C
ATOM   2397  HD1 ILE A 356      48.303  44.682  66.145  1.00  0.00           H
ATOM   2398  HD2 ILE A 356      48.600  42.929  66.164  1.00  0.00           H
ATOM   2399  HD3 ILE A 356      49.973  44.157  66.246  1.00  0.00           H
ATOM   2400  C   ILE A 356      48.255  43.930  61.203  1.00  0.00           C
ATOM   2401  O   ILE A 356      47.987  42.886  60.621  1.00  0.00           O
ATOM   2402  N   ASN A 357      49.221  44.810  60.736  1.00  0.00           N
ATOM   2403  HN  ASN A 357      49.316  45.686  61.203  1.00  0.00           H
ATOM   2404  CA  ASN A 357      50.095  44.551  59.619  1.00  0.00           C
ATOM   2405  HA  ASN A 357      50.661  45.469  59.557  1.00  0.00           H
ATOM   2406  CB  ASN A 357      51.061  43.342  59.724  1.00  0.00           C
ATOM   2407  HB1 ASN A 357      50.463  42.406  59.730  1.00  0.00           H
ATOM   2408  HB2 ASN A 357      51.726  43.509  58.849  1.00  0.00           H
ATOM   2409  CG  ASN A 357      52.050  43.281  60.803  1.00  0.00           C
ATOM   2410  OD1 ASN A 357      52.142  44.183  61.676  1.00  0.00           O
ATOM   2411  ND2 ASN A 357      52.959  42.306  60.586  1.00  0.00           N
ATOM   2412 1HD2 ASN A 357      52.760  41.735  59.790  1.00  0.00           H
ATOM   2413 2HD2 ASN A 357      53.865  42.549  60.931  1.00  0.00           H
ATOM   2414  C   ASN A 357      49.322  44.477  58.262  1.00  0.00           C
ATOM   2415  O   ASN A 357      49.758  43.793  57.304  1.00  0.00           O
ATOM   2416  N   ARG A 358      48.090  45.123  58.194  1.00  0.00           N
ATOM   2417  HN  ARG A 358      47.786  45.693  58.953  1.00  0.00           H
ATOM   2418  CA  ARG A 358      47.167  44.946  57.059  1.00  0.00           C
ATOM   2419  HA  ARG A 358      46.373  45.649  57.262  1.00  0.00           H
ATOM   2420  CB  ARG A 358      47.750  45.256  55.607  1.00  0.00           C
ATOM   2421  HB1 ARG A 358      48.785  44.858  55.546  1.00  0.00           H
ATOM   2422  HB2 ARG A 358      47.171  44.721  54.824  1.00  0.00           H
ATOM   2423  CG  ARG A 358      47.835  46.728  55.258  1.00  0.00           C
ATOM   2424  HG1 ARG A 358      48.081  46.859  54.182  1.00  0.00           H
ATOM   2425  HG2 ARG A 358      46.932  47.337  55.476  1.00  0.00           H
ATOM   2426  CD  ARG A 358      48.997  47.564  55.941  1.00  0.00           C
ATOM   2427  HD1 ARG A 358      49.003  48.652  55.716  1.00  0.00           H
ATOM   2428  HD2 ARG A 358      49.094  47.364  57.030  1.00  0.00           H
ATOM   2429  NE  ARG A 358      50.247  46.945  55.341  1.00  0.00           N
ATOM   2430  HE  ARG A 358      50.073  46.218  54.676  1.00  0.00           H
ATOM   2431  CZ  ARG A 358      51.455  47.145  55.858  1.00  0.00           C
ATOM   2432  NH1 ARG A 358      51.709  48.006  56.802  1.00  0.00           N
ATOM   2433 1HH1 ARG A 358      51.217  48.852  57.007  1.00  0.00           H
ATOM   2434 2HH1 ARG A 358      52.664  47.878  57.071  1.00  0.00           H
ATOM   2435  NH2 ARG A 358      52.491  46.342  55.601  1.00  0.00           N
ATOM   2436 1HH2 ARG A 358      52.359  45.621  54.920  1.00  0.00           H
ATOM   2437 2HH2 ARG A 358      53.287  46.314  56.205  1.00  0.00           H
ATOM   2438  C   ARG A 358      46.367  43.653  57.013  1.00  0.00           C
ATOM   2439  O   ARG A 358      45.505  43.447  56.152  1.00  0.00           O
ATOM   2440  N   VAL A 359      46.458  42.804  58.073  1.00  0.00           N
ATOM   2441  HN  VAL A 359      47.195  42.917  58.735  1.00  0.00           H
ATOM   2442  CA  VAL A 359      45.793  41.520  58.072  1.00  0.00           C
ATOM   2443  HA  VAL A 359      45.156  41.341  57.218  1.00  0.00           H
ATOM   2444  CB  VAL A 359      46.809  40.375  58.265  1.00  0.00           C
ATOM   2445  HB  VAL A 359      47.378  40.428  59.218  1.00  0.00           H
ATOM   2446  CG1 VAL A 359      46.094  39.076  57.928  1.00  0.00           C
ATOM   2447 1HG1 VAL A 359      46.887  38.301  57.986  1.00  0.00           H
ATOM   2448 2HG1 VAL A 359      45.258  38.994  58.655  1.00  0.00           H
ATOM   2449 3HG1 VAL A 359      45.625  39.022  56.921  1.00  0.00           H
ATOM   2450  CG2 VAL A 359      47.844  40.631  57.201  1.00  0.00           C
ATOM   2451 1HG2 VAL A 359      48.401  39.671  57.167  1.00  0.00           H
ATOM   2452 2HG2 VAL A 359      47.476  40.980  56.212  1.00  0.00           H
ATOM   2453 3HG2 VAL A 359      48.437  41.416  57.718  1.00  0.00           H
ATOM   2454  C   VAL A 359      44.784  41.562  59.190  1.00  0.00           C
ATOM   2455  O   VAL A 359      45.068  42.015  60.289  1.00  0.00           O
ATOM   2456  N   LEU A 360      43.588  41.061  58.905  1.00  0.00           N
ATOM   2457  HN  LEU A 360      43.248  40.759  58.018  1.00  0.00           H
ATOM   2458  CA  LEU A 360      42.435  41.096  59.800  1.00  0.00           C
ATOM   2459  HA  LEU A 360      42.587  41.974  60.410  1.00  0.00           H
ATOM   2460  CB  LEU A 360      41.198  41.228  58.861  1.00  0.00           C
ATOM   2461  HB1 LEU A 360      41.234  42.030  58.093  1.00  0.00           H
ATOM   2462  HB2 LEU A 360      40.965  40.239  58.411  1.00  0.00           H
ATOM   2463  CG  LEU A 360      39.898  41.696  59.562  1.00  0.00           C
ATOM   2464  HG  LEU A 360      39.781  41.139  60.517  1.00  0.00           H
ATOM   2465  CD1 LEU A 360      40.029  43.165  59.933  1.00  0.00           C
ATOM   2466 1HD1 LEU A 360      40.419  43.897  59.193  1.00  0.00           H
ATOM   2467 2HD1 LEU A 360      39.046  43.539  60.291  1.00  0.00           H
ATOM   2468 3HD1 LEU A 360      40.811  43.245  60.718  1.00  0.00           H
ATOM   2469  CD2 LEU A 360      38.590  41.490  58.666  1.00  0.00           C
ATOM   2470 1HD2 LEU A 360      38.779  42.061  57.733  1.00  0.00           H
ATOM   2471 2HD2 LEU A 360      38.524  40.394  58.495  1.00  0.00           H
ATOM   2472 3HD2 LEU A 360      37.628  41.837  59.101  1.00  0.00           H
ATOM   2473  C   LEU A 360      42.366  39.939  60.753  1.00  0.00           C
ATOM   2474  O   LEU A 360      42.341  38.787  60.279  1.00  0.00           O
ATOM   2475  N   ALA A 361      42.392  40.213  62.055  1.00  0.00           N
ATOM   2476  HN  ALA A 361      42.334  41.154  62.379  1.00  0.00           H
ATOM   2477  CA  ALA A 361      42.865  39.269  63.136  1.00  0.00           C
ATOM   2478  HA  ALA A 361      42.643  38.309  62.694  1.00  0.00           H
ATOM   2479  CB  ALA A 361      44.371  39.513  63.420  1.00  0.00           C
ATOM   2480  HB1 ALA A 361      45.022  39.512  62.520  1.00  0.00           H
ATOM   2481  HB2 ALA A 361      44.467  40.520  63.878  1.00  0.00           H
ATOM   2482  HB3 ALA A 361      44.724  38.780  64.177  1.00  0.00           H
ATOM   2483  C   ALA A 361      42.059  39.326  64.497  1.00  0.00           C
ATOM   2484  O   ALA A 361      41.446  40.385  64.867  1.00  0.00           O
ATOM   2485  N   SER A 362      42.075  38.254  65.269  1.00  0.00           N
ATOM   2486  HN  SER A 362      42.321  37.355  64.917  1.00  0.00           H
ATOM   2487  CA  SER A 362      41.507  38.294  66.631  1.00  0.00           C
ATOM   2488  HA  SER A 362      40.520  38.730  66.599  1.00  0.00           H
ATOM   2489  CB  SER A 362      41.435  36.864  67.277  1.00  0.00           C
ATOM   2490  HB1 SER A 362      40.947  36.965  68.270  1.00  0.00           H
ATOM   2491  HB2 SER A 362      40.943  36.086  66.655  1.00  0.00           H
ATOM   2492  OG  SER A 362      42.752  36.287  67.534  1.00  0.00           O
ATOM   2493  HG1 SER A 362      42.925  36.384  68.473  1.00  0.00           H
ATOM   2494  C   SER A 362      42.461  39.166  67.455  1.00  0.00           C
ATOM   2495  O   SER A 362      43.679  39.042  67.301  1.00  0.00           O
ATOM   2496  N   CYS A 363      41.873  40.082  68.229  1.00  0.00           N
ATOM   2497  HN  CYS A 363      40.879  40.153  68.257  1.00  0.00           H
ATOM   2498  CA  CYS A 363      42.518  41.044  69.095  1.00  0.00           C
ATOM   2499  HA  CYS A 363      43.325  41.395  68.470  1.00  0.00           H
ATOM   2500  CB  CYS A 363      41.589  42.148  69.590  1.00  0.00           C
ATOM   2501  HB1 CYS A 363      41.174  42.681  68.709  1.00  0.00           H
ATOM   2502  HB2 CYS A 363      40.757  41.687  70.164  1.00  0.00           H
ATOM   2503  SG  CYS A 363      42.399  43.360  70.605  1.00  0.00           S
ATOM   2504  HG1 CYS A 363      41.187  43.762  70.963  1.00  0.00           H
ATOM   2505  C   CYS A 363      43.277  40.385  70.205  1.00  0.00           C
ATOM   2506  O   CYS A 363      44.423  40.633  70.514  1.00  0.00           O
ATOM   2507  N   TYR A 364      42.589  39.401  70.785  1.00  0.00           N
ATOM   2508  HN  TYR A 364      41.667  39.272  70.427  1.00  0.00           H
ATOM   2509  CA  TYR A 364      43.006  38.534  71.828  1.00  0.00           C
ATOM   2510  HA  TYR A 364      43.909  39.012  72.178  1.00  0.00           H
ATOM   2511  CB  TYR A 364      41.910  38.406  72.936  1.00  0.00           C
ATOM   2512  HB1 TYR A 364      41.023  37.809  72.634  1.00  0.00           H
ATOM   2513  HB2 TYR A 364      42.285  38.027  73.910  1.00  0.00           H
ATOM   2514  CG  TYR A 364      41.472  39.759  73.273  1.00  0.00           C
ATOM   2515  CD1 TYR A 364      42.438  40.688  73.650  1.00  0.00           C
ATOM   2516  HD1 TYR A 364      43.420  40.264  73.798  1.00  0.00           H
ATOM   2517  CE1 TYR A 364      42.139  42.030  73.842  1.00  0.00           C
ATOM   2518  HE1 TYR A 364      42.772  42.832  74.191  1.00  0.00           H
ATOM   2519  CZ  TYR A 364      40.852  42.455  73.657  1.00  0.00           C
ATOM   2520  OH  TYR A 364      40.504  43.825  73.934  1.00  0.00           O
ATOM   2521  HH  TYR A 364      39.552  43.928  73.864  1.00  0.00           H
ATOM   2522  CD2 TYR A 364      40.160  40.175  73.027  1.00  0.00           C
ATOM   2523  HD2 TYR A 364      39.405  39.418  72.876  1.00  0.00           H
ATOM   2524  CE2 TYR A 364      39.887  41.598  73.143  1.00  0.00           C
ATOM   2525  HE2 TYR A 364      38.873  41.850  72.867  1.00  0.00           H
ATOM   2526  C   TYR A 364      43.323  37.097  71.418  1.00  0.00           C
ATOM   2527  O   TYR A 364      42.905  36.551  70.414  1.00  0.00           O
ATOM   2528  N   ALA A 365      44.142  36.440  72.250  1.00  0.00           N
ATOM   2529  HN  ALA A 365      44.622  36.965  72.948  1.00  0.00           H
ATOM   2530  CA  ALA A 365      44.658  35.060  71.984  1.00  0.00           C
ATOM   2531  HA  ALA A 365      44.491  34.647  71.000  1.00  0.00           H
ATOM   2532  CB  ALA A 365      46.164  35.018  72.316  1.00  0.00           C
ATOM   2533  HB1 ALA A 365      46.790  35.650  71.650  1.00  0.00           H
ATOM   2534  HB2 ALA A 365      46.302  35.488  73.313  1.00  0.00           H
ATOM   2535  HB3 ALA A 365      46.617  34.005  72.270  1.00  0.00           H
ATOM   2536  C   ALA A 365      43.933  34.149  73.020  1.00  0.00           C
ATOM   2537  O   ALA A 365      43.880  34.465  74.225  1.00  0.00           O
ATOM   2538  N   VAL A 366      43.322  33.065  72.603  1.00  0.00           N
ATOM   2539  HN  VAL A 366      43.381  32.865  71.628  1.00  0.00           H
ATOM   2540  CA  VAL A 366      42.582  32.149  73.375  1.00  0.00           C
ATOM   2541  HA  VAL A 366      41.871  32.629  74.032  1.00  0.00           H
ATOM   2542  CB  VAL A 366      41.854  31.022  72.528  1.00  0.00           C
ATOM   2543  HB  VAL A 366      42.666  30.452  72.029  1.00  0.00           H
ATOM   2544  CG1 VAL A 366      40.925  30.190  73.420  1.00  0.00           C
ATOM   2545 1HG1 VAL A 366      41.587  29.663  74.141  1.00  0.00           H
ATOM   2546 2HG1 VAL A 366      40.050  30.766  73.789  1.00  0.00           H
ATOM   2547 3HG1 VAL A 366      40.428  29.362  72.870  1.00  0.00           H
ATOM   2548  CG2 VAL A 366      40.920  31.567  71.394  1.00  0.00           C
ATOM   2549 1HG2 VAL A 366      40.118  32.268  71.708  1.00  0.00           H
ATOM   2550 2HG2 VAL A 366      41.452  32.070  70.559  1.00  0.00           H
ATOM   2551 3HG2 VAL A 366      40.387  30.693  70.961  1.00  0.00           H
ATOM   2552  C   VAL A 366      43.638  31.588  74.340  1.00  0.00           C
ATOM   2553  O   VAL A 366      44.735  31.128  73.994  1.00  0.00           O
ATOM   2554  N   ILE A 367      43.309  31.588  75.667  1.00  0.00           N
ATOM   2555  HN  ILE A 367      42.508  32.066  76.019  1.00  0.00           H
ATOM   2556  CA  ILE A 367      44.152  30.828  76.575  1.00  0.00           C
ATOM   2557  HA  ILE A 367      45.146  30.581  76.233  1.00  0.00           H
ATOM   2558  CB  ILE A 367      44.451  31.623  77.879  1.00  0.00           C
ATOM   2559  HB  ILE A 367      43.511  31.764  78.455  1.00  0.00           H
ATOM   2560  CG2 ILE A 367      45.374  30.973  78.881  1.00  0.00           C
ATOM   2561 1HG2 ILE A 367      45.116  29.953  79.238  1.00  0.00           H
ATOM   2562 2HG2 ILE A 367      46.398  30.984  78.449  1.00  0.00           H
ATOM   2563 3HG2 ILE A 367      45.384  31.635  79.773  1.00  0.00           H
ATOM   2564  CG1 ILE A 367      44.873  33.091  77.524  1.00  0.00           C
ATOM   2565 1HG1 ILE A 367      43.959  33.584  77.131  1.00  0.00           H
ATOM   2566 2HG1 ILE A 367      45.049  33.635  78.476  1.00  0.00           H
ATOM   2567  CD  ILE A 367      46.069  33.307  76.592  1.00  0.00           C
ATOM   2568  HD1 ILE A 367      46.146  34.409  76.467  1.00  0.00           H
ATOM   2569  HD2 ILE A 367      47.007  32.844  76.965  1.00  0.00           H
ATOM   2570  HD3 ILE A 367      45.819  32.878  75.598  1.00  0.00           H
ATOM   2571  C   ILE A 367      43.465  29.509  76.907  1.00  0.00           C
ATOM   2572  O   ILE A 367      42.528  29.464  77.729  1.00  0.00           O
ATOM   2573  N   GLU A 368      43.904  28.382  76.442  1.00  0.00           N
ATOM   2574  HN  GLU A 368      44.561  28.444  75.695  1.00  0.00           H
ATOM   2575  CA  GLU A 368      43.359  27.025  76.698  1.00  0.00           C
ATOM   2576  HA  GLU A 368      42.328  27.072  77.017  1.00  0.00           H
ATOM   2577  CB  GLU A 368      43.268  26.388  75.214  1.00  0.00           C
ATOM   2578  HB1 GLU A 368      44.364  26.351  75.040  1.00  0.00           H
ATOM   2579  HB2 GLU A 368      42.948  25.325  75.161  1.00  0.00           H
ATOM   2580  CG  GLU A 368      42.665  27.202  74.078  1.00  0.00           C
ATOM   2581  HG1 GLU A 368      41.578  27.286  74.292  1.00  0.00           H
ATOM   2582  HG2 GLU A 368      43.144  28.196  73.950  1.00  0.00           H
ATOM   2583  CD  GLU A 368      42.848  26.438  72.778  1.00  0.00           C
ATOM   2584  OE1 GLU A 368      43.921  26.450  72.125  1.00  0.00           O
ATOM   2585  OE2 GLU A 368      41.843  25.772  72.390  1.00  0.00           O
ATOM   2586  C   GLU A 368      44.044  26.040  77.554  1.00  0.00           C
ATOM   2587  O   GLU A 368      43.450  25.120  78.118  1.00  0.00           O
ATOM   2588  N   GLU A 369      45.356  26.148  77.616  1.00  0.00           N
ATOM   2589  HN  GLU A 369      45.831  26.864  77.111  1.00  0.00           H
ATOM   2590  CA  GLU A 369      46.231  25.256  78.377  1.00  0.00           C
ATOM   2591  HA  GLU A 369      45.998  24.213  78.216  1.00  0.00           H
ATOM   2592  CB  GLU A 369      47.688  25.588  78.059  1.00  0.00           C
ATOM   2593  HB1 GLU A 369      48.002  26.595  78.409  1.00  0.00           H
ATOM   2594  HB2 GLU A 369      48.298  24.860  78.635  1.00  0.00           H
ATOM   2595  CG  GLU A 369      48.088  25.483  76.562  1.00  0.00           C
ATOM   2596  HG1 GLU A 369      47.761  24.497  76.167  1.00  0.00           H
ATOM   2597  HG2 GLU A 369      47.581  26.211  75.894  1.00  0.00           H
ATOM   2598  CD  GLU A 369      49.576  25.505  76.350  1.00  0.00           C
ATOM   2599  OE1 GLU A 369      50.201  26.546  76.499  1.00  0.00           O
ATOM   2600  OE2 GLU A 369      50.234  24.444  76.008  1.00  0.00           O
ATOM   2601  C   GLU A 369      46.112  25.541  79.930  1.00  0.00           C
ATOM   2602  O   GLU A 369      46.273  24.640  80.779  1.00  0.00           O
ATOM   2603  N   HSD A 370      45.780  26.752  80.353  1.00  0.00           N
ATOM   2604  HN  HSD A 370      45.516  27.471  79.715  1.00  0.00           H
ATOM   2605  CA  HSD A 370      45.487  26.975  81.785  1.00  0.00           C
ATOM   2606  HA  HSD A 370      45.127  26.042  82.193  1.00  0.00           H
ATOM   2607  CB  HSD A 370      46.566  27.615  82.661  1.00  0.00           C
ATOM   2608  HB1 HSD A 370      46.193  28.001  83.634  1.00  0.00           H
ATOM   2609  HB2 HSD A 370      47.321  26.824  82.857  1.00  0.00           H
ATOM   2610  ND1 HSD A 370      46.863  30.081  82.211  1.00  0.00           N
ATOM   2611  HD1 HSD A 370      45.955  30.266  82.587  1.00  0.00           H
ATOM   2612  CG  HSD A 370      47.353  28.762  82.035  1.00  0.00           C
ATOM   2613  CE1 HSD A 370      47.802  30.897  81.665  1.00  0.00           C
ATOM   2614  HE1 HSD A 370      47.803  31.981  81.772  1.00  0.00           H
ATOM   2615  NE2 HSD A 370      48.827  30.163  81.236  1.00  0.00           N
ATOM   2616  CD2 HSD A 370      48.525  28.864  81.429  1.00  0.00           C
ATOM   2617  HD2 HSD A 370      49.234  28.122  81.085  1.00  0.00           H
ATOM   2618  C   HSD A 370      44.330  27.923  81.730  1.00  0.00           C
ATOM   2619  O   HSD A 370      43.918  28.449  80.736  1.00  0.00           O
ATOM   2620  N   SER A 371      43.821  28.196  82.890  1.00  0.00           N
ATOM   2621  HN  SER A 371      44.285  27.769  83.662  1.00  0.00           H
ATOM   2622  CA  SER A 371      42.759  29.224  83.013  1.00  0.00           C
ATOM   2623  HA  SER A 371      42.139  29.206  82.129  1.00  0.00           H
ATOM   2624  CB  SER A 371      41.976  28.853  84.281  1.00  0.00           C
ATOM   2625  HB1 SER A 371      42.020  27.746  84.371  1.00  0.00           H
ATOM   2626  HB2 SER A 371      42.552  29.200  85.165  1.00  0.00           H
ATOM   2627  OG  SER A 371      40.742  29.571  84.433  1.00  0.00           O
ATOM   2628  HG1 SER A 371      40.040  29.023  84.791  1.00  0.00           H
ATOM   2629  C   SER A 371      43.237  30.637  83.086  1.00  0.00           C
ATOM   2630  O   SER A 371      44.374  30.777  83.369  1.00  0.00           O
ATOM   2631  N   TRP A 372      42.401  31.644  82.871  1.00  0.00           N
ATOM   2632  HN  TRP A 372      41.537  31.476  82.403  1.00  0.00           H
ATOM   2633  CA  TRP A 372      42.774  33.012  82.898  1.00  0.00           C
ATOM   2634  HA  TRP A 372      43.593  33.141  83.591  1.00  0.00           H
ATOM   2635  CB  TRP A 372      43.251  33.408  81.468  1.00  0.00           C
ATOM   2636  HB1 TRP A 372      44.056  32.698  81.180  1.00  0.00           H
ATOM   2637  HB2 TRP A 372      42.331  33.449  80.846  1.00  0.00           H
ATOM   2638  CG  TRP A 372      43.842  34.798  81.384  1.00  0.00           C
ATOM   2639  CD1 TRP A 372      43.178  35.918  81.058  1.00  0.00           C
ATOM   2640  HD1 TRP A 372      42.128  35.954  80.809  1.00  0.00           H
ATOM   2641  NE1 TRP A 372      44.079  36.982  81.012  1.00  0.00           N
ATOM   2642  HE1 TRP A 372      43.967  37.946  81.122  1.00  0.00           H
ATOM   2643  CE2 TRP A 372      45.356  36.538  81.351  1.00  0.00           C
ATOM   2644  CD2 TRP A 372      45.242  35.151  81.582  1.00  0.00           C
ATOM   2645  CE3 TRP A 372      46.363  34.438  81.856  1.00  0.00           C
ATOM   2646  HE3 TRP A 372      46.344  33.378  82.060  1.00  0.00           H
ATOM   2647  CZ3 TRP A 372      47.554  35.135  82.058  1.00  0.00           C
ATOM   2648  HZ3 TRP A 372      48.446  34.608  82.363  1.00  0.00           H
ATOM   2649  CZ2 TRP A 372      46.525  37.251  81.563  1.00  0.00           C
ATOM   2650  HZ2 TRP A 372      46.480  38.329  81.537  1.00  0.00           H
ATOM   2651  CH2 TRP A 372      47.631  36.526  81.967  1.00  0.00           C
ATOM   2652  HH2 TRP A 372      48.574  36.944  82.289  1.00  0.00           H
ATOM   2653  C   TRP A 372      41.586  33.810  83.536  1.00  0.00           C
ATOM   2654  O   TRP A 372      41.587  35.021  83.428  1.00  0.00           O
ATOM   2655  N   ALA A 373      40.532  33.135  84.017  1.00  0.00           N
ATOM   2656  HN  ALA A 373      40.560  32.138  84.016  1.00  0.00           H
ATOM   2657  CA  ALA A 373      39.390  33.801  84.523  1.00  0.00           C
ATOM   2658  HA  ALA A 373      39.173  34.533  83.759  1.00  0.00           H
ATOM   2659  CB  ALA A 373      38.138  32.862  84.689  1.00  0.00           C
ATOM   2660  HB1 ALA A 373      38.486  31.907  85.136  1.00  0.00           H
ATOM   2661  HB2 ALA A 373      37.333  33.328  85.298  1.00  0.00           H
ATOM   2662  HB3 ALA A 373      37.721  32.619  83.689  1.00  0.00           H
ATOM   2663  C   ALA A 373      39.589  34.725  85.766  1.00  0.00           C
ATOM   2664  O   ALA A 373      39.219  35.899  85.734  1.00  0.00           O
ATOM   2665  N   HSD A 374      40.374  34.271  86.768  1.00  0.00           N
ATOM   2666  HN  HSD A 374      40.826  33.386  86.687  1.00  0.00           H
ATOM   2667  CA  HSD A 374      40.703  35.129  87.883  1.00  0.00           C
ATOM   2668  HA  HSD A 374      39.742  35.529  88.172  1.00  0.00           H
ATOM   2669  CB  HSD A 374      41.395  34.264  88.987  1.00  0.00           C
ATOM   2670  HB1 HSD A 374      40.832  33.343  89.248  1.00  0.00           H
ATOM   2671  HB2 HSD A 374      42.426  33.980  88.686  1.00  0.00           H
ATOM   2672  ND1 HSD A 374      40.868  34.862  91.519  1.00  0.00           N
ATOM   2673  HD1 HSD A 374      40.098  34.244  91.680  1.00  0.00           H
ATOM   2674  CG  HSD A 374      41.554  35.142  90.288  1.00  0.00           C
ATOM   2675  CE1 HSD A 374      41.148  35.869  92.379  1.00  0.00           C
ATOM   2676  HE1 HSD A 374      40.673  35.849  93.360  1.00  0.00           H
ATOM   2677  NE2 HSD A 374      41.961  36.743  91.860  1.00  0.00           N
ATOM   2678  CD2 HSD A 374      42.172  36.332  90.557  1.00  0.00           C
ATOM   2679  HD2 HSD A 374      42.959  36.880  90.053  1.00  0.00           H
ATOM   2680  C   HSD A 374      41.579  36.347  87.502  1.00  0.00           C
ATOM   2681  O   HSD A 374      41.426  37.482  87.991  1.00  0.00           O
ATOM   2682  N   ARG A 375      42.592  36.202  86.652  1.00  0.00           N
ATOM   2683  HN  ARG A 375      42.849  35.285  86.355  1.00  0.00           H
ATOM   2684  CA  ARG A 375      43.453  37.281  86.168  1.00  0.00           C
ATOM   2685  HA  ARG A 375      43.707  37.895  87.020  1.00  0.00           H
ATOM   2686  CB  ARG A 375      44.772  36.729  85.602  1.00  0.00           C
ATOM   2687  HB1 ARG A 375      45.011  36.106  86.490  1.00  0.00           H
ATOM   2688  HB2 ARG A 375      44.661  36.074  84.712  1.00  0.00           H
ATOM   2689  CG  ARG A 375      45.916  37.706  85.348  1.00  0.00           C
ATOM   2690  HG1 ARG A 375      46.841  37.137  85.112  1.00  0.00           H
ATOM   2691  HG2 ARG A 375      45.649  38.250  84.417  1.00  0.00           H
ATOM   2692  CD  ARG A 375      46.224  38.655  86.544  1.00  0.00           C
ATOM   2693  HD1 ARG A 375      47.169  39.222  86.403  1.00  0.00           H
ATOM   2694  HD2 ARG A 375      45.391  39.373  86.701  1.00  0.00           H
ATOM   2695  NE  ARG A 375      46.500  37.938  87.813  1.00  0.00           N
ATOM   2696  HE  ARG A 375      46.247  36.984  87.978  1.00  0.00           H
ATOM   2697  CZ  ARG A 375      46.611  38.602  88.953  1.00  0.00           C
ATOM   2698  NH1 ARG A 375      46.802  39.873  89.211  1.00  0.00           N
ATOM   2699 1HH1 ARG A 375      47.118  40.451  88.459  1.00  0.00           H
ATOM   2700 2HH1 ARG A 375      46.928  40.094  90.178  1.00  0.00           H
ATOM   2701  NH2 ARG A 375      46.495  37.804  90.005  1.00  0.00           N
ATOM   2702 1HH2 ARG A 375      46.376  36.832  89.805  1.00  0.00           H
ATOM   2703 2HH2 ARG A 375      46.369  38.230  90.901  1.00  0.00           H
ATOM   2704  C   ARG A 375      42.808  38.137  85.213  1.00  0.00           C
ATOM   2705  O   ARG A 375      43.133  39.340  85.095  1.00  0.00           O
ATOM   2706  N   ALA A 376      41.780  37.631  84.505  1.00  0.00           N
ATOM   2707  HN  ALA A 376      41.666  36.643  84.560  1.00  0.00           H
ATOM   2708  CA  ALA A 376      41.037  38.441  83.500  1.00  0.00           C
ATOM   2709  HA  ALA A 376      41.743  38.938  82.850  1.00  0.00           H
ATOM   2710  CB  ALA A 376      40.140  37.561  82.614  1.00  0.00           C
ATOM   2711  HB1 ALA A 376      39.395  38.068  81.965  1.00  0.00           H
ATOM   2712  HB2 ALA A 376      40.847  36.996  81.969  1.00  0.00           H
ATOM   2713  HB3 ALA A 376      39.527  36.859  83.218  1.00  0.00           H
ATOM   2714  C   ALA A 376      40.211  39.536  84.159  1.00  0.00           C
ATOM   2715  O   ALA A 376      40.179  40.711  83.754  1.00  0.00           O
ATOM   2716  N   PHE A 377      39.629  39.135  85.348  1.00  0.00           N
ATOM   2717  HN  PHE A 377      39.747  38.160  85.519  1.00  0.00           H
ATOM   2718  CA  PHE A 377      38.701  39.863  86.150  1.00  0.00           C
ATOM   2719  HA  PHE A 377      38.311  40.655  85.527  1.00  0.00           H
ATOM   2720  CB  PHE A 377      37.443  38.981  86.500  1.00  0.00           C
ATOM   2721  HB1 PHE A 377      37.818  37.935  86.508  1.00  0.00           H
ATOM   2722  HB2 PHE A 377      36.984  39.239  87.479  1.00  0.00           H
ATOM   2723  CG  PHE A 377      36.434  39.170  85.349  1.00  0.00           C
ATOM   2724  CD1 PHE A 377      36.563  38.405  84.253  1.00  0.00           C
ATOM   2725  HD1 PHE A 377      37.291  37.608  84.283  1.00  0.00           H
ATOM   2726  CE1 PHE A 377      35.903  38.748  83.079  1.00  0.00           C
ATOM   2727  HE1 PHE A 377      36.111  38.210  82.166  1.00  0.00           H
ATOM   2728  CZ  PHE A 377      35.038  39.844  83.084  1.00  0.00           C
ATOM   2729  HZ  PHE A 377      34.575  40.153  82.159  1.00  0.00           H
ATOM   2730  CD2 PHE A 377      35.553  40.217  85.409  1.00  0.00           C
ATOM   2731  HD2 PHE A 377      35.573  40.782  86.330  1.00  0.00           H
ATOM   2732  CE2 PHE A 377      34.811  40.527  84.237  1.00  0.00           C
ATOM   2733  HE2 PHE A 377      34.370  41.500  84.079  1.00  0.00           H
ATOM   2734  C   PHE A 377      39.309  40.693  87.291  1.00  0.00           C
ATOM   2735  O   PHE A 377      38.606  41.494  87.895  1.00  0.00           O
ATOM   2736  N   ALA A 378      40.581  40.479  87.714  1.00  0.00           N
ATOM   2737  HN  ALA A 378      40.985  39.593  87.497  1.00  0.00           H
ATOM   2738  CA  ALA A 378      41.225  41.141  88.807  1.00  0.00           C
ATOM   2739  HA  ALA A 378      40.629  40.929  89.683  1.00  0.00           H
ATOM   2740  CB  ALA A 378      42.637  40.536  88.995  1.00  0.00           C
ATOM   2741  HB1 ALA A 378      42.648  39.510  89.420  1.00  0.00           H
ATOM   2742  HB2 ALA A 378      43.206  40.651  88.048  1.00  0.00           H
ATOM   2743  HB3 ALA A 378      43.148  41.134  89.780  1.00  0.00           H
ATOM   2744  C   ALA A 378      41.240  42.704  88.807  1.00  0.00           C
ATOM   2745  O   ALA A 378      40.884  43.265  89.851  1.00  0.00           O
ATOM   2746  N   PRO A 379      41.540  43.516  87.730  1.00  0.00           N
ATOM   2747  CD  PRO A 379      42.064  43.015  86.444  1.00  0.00           C
ATOM   2748  HD1 PRO A 379      41.479  42.148  86.068  1.00  0.00           H
ATOM   2749  HD2 PRO A 379      43.115  42.753  86.690  1.00  0.00           H
ATOM   2750  CA  PRO A 379      41.371  44.989  87.691  1.00  0.00           C
ATOM   2751  HA  PRO A 379      41.709  45.496  88.582  1.00  0.00           H
ATOM   2752  CB  PRO A 379      42.246  45.365  86.334  1.00  0.00           C
ATOM   2753  HB1 PRO A 379      41.890  46.329  85.912  1.00  0.00           H
ATOM   2754  HB2 PRO A 379      43.268  45.436  86.763  1.00  0.00           H
ATOM   2755  CG  PRO A 379      42.051  44.174  85.459  1.00  0.00           C
ATOM   2756  HG1 PRO A 379      41.107  44.169  84.874  1.00  0.00           H
ATOM   2757  HG2 PRO A 379      42.856  44.198  84.694  1.00  0.00           H
ATOM   2758  C   PRO A 379      39.951  45.472  87.604  1.00  0.00           C
ATOM   2759  O   PRO A 379      39.511  46.476  88.231  1.00  0.00           O
ATOM   2760  N   PHE A 380      39.103  44.779  86.899  1.00  0.00           N
ATOM   2761  HN  PHE A 380      39.318  43.920  86.441  1.00  0.00           H
ATOM   2762  CA  PHE A 380      37.645  44.962  86.772  1.00  0.00           C
ATOM   2763  HA  PHE A 380      37.481  45.945  86.354  1.00  0.00           H
ATOM   2764  CB  PHE A 380      37.073  43.976  85.742  1.00  0.00           C
ATOM   2765  HB1 PHE A 380      37.482  42.975  85.998  1.00  0.00           H
ATOM   2766  HB2 PHE A 380      35.973  43.824  85.763  1.00  0.00           H
ATOM   2767  CG  PHE A 380      37.484  44.402  84.362  1.00  0.00           C
ATOM   2768  CD1 PHE A 380      38.116  43.432  83.558  1.00  0.00           C
ATOM   2769  HD1 PHE A 380      38.475  42.497  83.962  1.00  0.00           H
ATOM   2770  CE1 PHE A 380      38.323  43.658  82.191  1.00  0.00           C
ATOM   2771  HE1 PHE A 380      38.811  42.900  81.596  1.00  0.00           H
ATOM   2772  CZ  PHE A 380      37.896  44.889  81.649  1.00  0.00           C
ATOM   2773  HZ  PHE A 380      38.156  45.149  80.634  1.00  0.00           H
ATOM   2774  CD2 PHE A 380      37.005  45.556  83.804  1.00  0.00           C
ATOM   2775  HD2 PHE A 380      36.415  46.187  84.453  1.00  0.00           H
ATOM   2776  CE2 PHE A 380      37.269  45.855  82.483  1.00  0.00           C
ATOM   2777  HE2 PHE A 380      36.848  46.773  82.100  1.00  0.00           H
ATOM   2778  C   PHE A 380      36.889  44.952  88.078  1.00  0.00           C
ATOM   2779  O   PHE A 380      36.075  45.784  88.473  1.00  0.00           O
ATOM   2780  N   ARG A 381      37.172  43.940  88.841  1.00  0.00           N
ATOM   2781  HN  ARG A 381      37.854  43.302  88.492  1.00  0.00           H
ATOM   2782  CA  ARG A 381      36.692  43.635  90.184  1.00  0.00           C
ATOM   2783  HA  ARG A 381      35.617  43.617  90.079  1.00  0.00           H
ATOM   2784  CB  ARG A 381      37.200  42.287  90.760  1.00  0.00           C
ATOM   2785  HB1 ARG A 381      38.256  42.221  90.423  1.00  0.00           H
ATOM   2786  HB2 ARG A 381      37.092  42.217  91.863  1.00  0.00           H
ATOM   2787  CG  ARG A 381      36.458  41.033  90.260  1.00  0.00           C
ATOM   2788  HG1 ARG A 381      35.500  40.983  90.820  1.00  0.00           H
ATOM   2789  HG2 ARG A 381      36.295  41.159  89.168  1.00  0.00           H
ATOM   2790  CD  ARG A 381      37.215  39.785  90.432  1.00  0.00           C
ATOM   2791  HD1 ARG A 381      38.182  39.840  89.888  1.00  0.00           H
ATOM   2792  HD2 ARG A 381      37.398  39.633  91.517  1.00  0.00           H
ATOM   2793  NE  ARG A 381      36.325  38.700  89.971  1.00  0.00           N
ATOM   2794  HE  ARG A 381      35.377  38.954  89.778  1.00  0.00           H
ATOM   2795  CZ  ARG A 381      36.863  37.465  89.837  1.00  0.00           C
ATOM   2796  NH1 ARG A 381      38.147  37.126  89.943  1.00  0.00           N
ATOM   2797 1HH1 ARG A 381      38.874  37.720  90.288  1.00  0.00           H
ATOM   2798 2HH1 ARG A 381      38.362  36.149  89.922  1.00  0.00           H
ATOM   2799  NH2 ARG A 381      36.063  36.524  89.615  1.00  0.00           N
ATOM   2800 1HH2 ARG A 381      35.124  36.761  89.368  1.00  0.00           H
ATOM   2801 2HH2 ARG A 381      36.452  35.625  89.413  1.00  0.00           H
ATOM   2802  C   ARG A 381      36.998  44.721  91.181  1.00  0.00           C
ATOM   2803  O   ARG A 381      36.178  45.132  91.960  1.00  0.00           O
ATOM   2804  N   LEU A 382      38.206  45.251  91.204  1.00  0.00           N
ATOM   2805  HN  LEU A 382      38.858  44.868  90.554  1.00  0.00           H
ATOM   2806  CA  LEU A 382      38.564  46.451  91.910  1.00  0.00           C
ATOM   2807  HA  LEU A 382      38.363  46.266  92.955  1.00  0.00           H
ATOM   2808  CB  LEU A 382      40.041  46.814  91.619  1.00  0.00           C
ATOM   2809  HB1 LEU A 382      40.021  46.817  90.509  1.00  0.00           H
ATOM   2810  HB2 LEU A 382      40.279  47.852  91.934  1.00  0.00           H
ATOM   2811  CG  LEU A 382      41.172  45.852  92.150  1.00  0.00           C
ATOM   2812  HG  LEU A 382      40.847  44.831  91.859  1.00  0.00           H
ATOM   2813  CD1 LEU A 382      42.499  46.070  91.440  1.00  0.00           C
ATOM   2814 1HD1 LEU A 382      42.391  46.150  90.338  1.00  0.00           H
ATOM   2815 2HD1 LEU A 382      42.968  47.060  91.627  1.00  0.00           H
ATOM   2816 3HD1 LEU A 382      43.129  45.179  91.651  1.00  0.00           H
ATOM   2817  CD2 LEU A 382      41.340  45.964  93.663  1.00  0.00           C
ATOM   2818 1HD2 LEU A 382      40.344  46.137  94.122  1.00  0.00           H
ATOM   2819 2HD2 LEU A 382      41.805  45.033  94.055  1.00  0.00           H
ATOM   2820 3HD2 LEU A 382      42.045  46.787  93.910  1.00  0.00           H
ATOM   2821  C   LEU A 382      37.741  47.758  91.568  1.00  0.00           C
ATOM   2822  O   LEU A 382      37.187  48.444  92.391  1.00  0.00           O
ATOM   2823  N   ALA A 383      37.506  48.004  90.263  1.00  0.00           N
ATOM   2824  HN  ALA A 383      37.879  47.349  89.610  1.00  0.00           H
ATOM   2825  CA  ALA A 383      36.747  49.076  89.617  1.00  0.00           C
ATOM   2826  HA  ALA A 383      37.092  49.983  90.090  1.00  0.00           H
ATOM   2827  CB  ALA A 383      36.929  49.124  88.138  1.00  0.00           C
ATOM   2828  HB1 ALA A 383      36.418  50.022  87.728  1.00  0.00           H
ATOM   2829  HB2 ALA A 383      38.005  49.051  87.870  1.00  0.00           H
ATOM   2830  HB3 ALA A 383      36.335  48.317  87.659  1.00  0.00           H
ATOM   2831  C   ALA A 383      35.366  48.997  90.113  1.00  0.00           C
ATOM   2832  O   ALA A 383      34.831  49.997  90.568  1.00  0.00           O
ATOM   2833  N   HSD A 384      34.774  47.784  89.961  1.00  0.00           N
ATOM   2834  HN  HSD A 384      35.261  46.968  89.658  1.00  0.00           H
ATOM   2835  CA  HSD A 384      33.495  47.371  90.273  1.00  0.00           C
ATOM   2836  HA  HSD A 384      32.759  47.818  89.621  1.00  0.00           H
ATOM   2837  CB  HSD A 384      33.249  45.895  90.157  1.00  0.00           C
ATOM   2838  HB1 HSD A 384      33.653  45.421  89.237  1.00  0.00           H
ATOM   2839  HB2 HSD A 384      33.785  45.314  90.938  1.00  0.00           H
ATOM   2840  ND1 HSD A 384      30.935  45.741  89.305  1.00  0.00           N
ATOM   2841  HD1 HSD A 384      31.143  46.234  88.461  1.00  0.00           H
ATOM   2842  CG  HSD A 384      31.749  45.602  90.388  1.00  0.00           C
ATOM   2843  CE1 HSD A 384      29.743  45.247  89.664  1.00  0.00           C
ATOM   2844  HE1 HSD A 384      28.902  45.257  88.970  1.00  0.00           H
ATOM   2845  NE2 HSD A 384      29.746  44.759  90.900  1.00  0.00           N
ATOM   2846  CD2 HSD A 384      30.999  45.019  91.376  1.00  0.00           C
ATOM   2847  HD2 HSD A 384      31.258  44.713  92.382  1.00  0.00           H
ATOM   2848  C   HSD A 384      33.068  47.769  91.705  1.00  0.00           C
ATOM   2849  O   HSD A 384      32.020  48.365  91.913  1.00  0.00           O
ATOM   2850  N   ALA A 385      33.923  47.480  92.704  1.00  0.00           N
ATOM   2851  HN  ALA A 385      34.788  47.078  92.415  1.00  0.00           H
ATOM   2852  CA  ALA A 385      33.565  47.833  94.082  1.00  0.00           C
ATOM   2853  HA  ALA A 385      32.585  47.403  94.229  1.00  0.00           H
ATOM   2854  CB  ALA A 385      34.582  47.123  94.981  1.00  0.00           C
ATOM   2855  HB1 ALA A 385      35.625  47.500  94.919  1.00  0.00           H
ATOM   2856  HB2 ALA A 385      34.112  47.113  95.988  1.00  0.00           H
ATOM   2857  HB3 ALA A 385      34.602  46.042  94.722  1.00  0.00           H
ATOM   2858  C   ALA A 385      33.407  49.266  94.466  1.00  0.00           C
ATOM   2859  O   ALA A 385      32.581  49.631  95.332  1.00  0.00           O
ATOM   2860  N   LEU A 386      34.220  50.179  93.959  1.00  0.00           N
ATOM   2861  HN  LEU A 386      35.129  49.969  93.608  1.00  0.00           H
ATOM   2862  CA  LEU A 386      33.997  51.631  94.094  1.00  0.00           C
ATOM   2863  HA  LEU A 386      33.866  51.852  95.143  1.00  0.00           H
ATOM   2864  CB  LEU A 386      35.286  52.362  93.602  1.00  0.00           C
ATOM   2865  HB1 LEU A 386      36.124  51.790  94.054  1.00  0.00           H
ATOM   2866  HB2 LEU A 386      35.433  52.229  92.509  1.00  0.00           H
ATOM   2867  CG  LEU A 386      35.382  53.842  94.018  1.00  0.00           C
ATOM   2868  HG  LEU A 386      34.812  54.044  94.951  1.00  0.00           H
ATOM   2869  CD1 LEU A 386      36.806  54.301  94.576  1.00  0.00           C
ATOM   2870 1HD1 LEU A 386      37.580  54.224  93.784  1.00  0.00           H
ATOM   2871 2HD1 LEU A 386      36.921  55.389  94.772  1.00  0.00           H
ATOM   2872 3HD1 LEU A 386      37.157  53.740  95.469  1.00  0.00           H
ATOM   2873  CD2 LEU A 386      34.981  54.815  92.928  1.00  0.00           C
ATOM   2874 1HD2 LEU A 386      35.327  55.840  93.182  1.00  0.00           H
ATOM   2875 2HD2 LEU A 386      35.382  54.517  91.936  1.00  0.00           H
ATOM   2876 3HD2 LEU A 386      33.885  54.872  92.754  1.00  0.00           H
ATOM   2877  C   LEU A 386      32.833  52.154  93.323  1.00  0.00           C
ATOM   2878  O   LEU A 386      31.969  52.907  93.809  1.00  0.00           O
ATOM   2879  N   LEU A 387      32.714  51.603  92.054  1.00  0.00           N
ATOM   2880  HN  LEU A 387      33.442  51.021  91.700  1.00  0.00           H
ATOM   2881  CA  LEU A 387      31.708  52.163  91.060  1.00  0.00           C
ATOM   2882  HA  LEU A 387      31.651  53.241  91.041  1.00  0.00           H
ATOM   2883  CB  LEU A 387      32.042  51.795  89.600  1.00  0.00           C
ATOM   2884  HB1 LEU A 387      32.124  50.688  89.651  1.00  0.00           H
ATOM   2885  HB2 LEU A 387      31.203  52.091  88.936  1.00  0.00           H
ATOM   2886  CG  LEU A 387      33.300  52.433  89.097  1.00  0.00           C
ATOM   2887  HG  LEU A 387      34.065  52.417  89.903  1.00  0.00           H
ATOM   2888  CD1 LEU A 387      33.941  51.822  87.903  1.00  0.00           C
ATOM   2889 1HD1 LEU A 387      34.344  50.833  88.206  1.00  0.00           H
ATOM   2890 2HD1 LEU A 387      33.323  51.657  86.995  1.00  0.00           H
ATOM   2891 3HD1 LEU A 387      34.735  52.537  87.599  1.00  0.00           H
ATOM   2892  CD2 LEU A 387      32.987  53.914  88.813  1.00  0.00           C
ATOM   2893 1HD2 LEU A 387      32.467  53.983  87.835  1.00  0.00           H
ATOM   2894 2HD2 LEU A 387      32.360  54.376  89.605  1.00  0.00           H
ATOM   2895 3HD2 LEU A 387      33.905  54.540  88.781  1.00  0.00           H
ATOM   2896  C   LEU A 387      30.324  51.642  91.430  1.00  0.00           C
ATOM   2897  O   LEU A 387      29.347  52.209  90.953  1.00  0.00           O
ATOM   2898  N   ALA A 388      30.170  50.534  92.121  1.00  0.00           N
ATOM   2899  HN  ALA A 388      30.894  49.896  92.369  1.00  0.00           H
ATOM   2900  CA  ALA A 388      28.940  49.932  92.481  1.00  0.00           C
ATOM   2901  HA  ALA A 388      28.380  49.772  91.572  1.00  0.00           H
ATOM   2902  CB  ALA A 388      29.072  48.575  93.094  1.00  0.00           C
ATOM   2903  HB1 ALA A 388      28.125  48.149  93.487  1.00  0.00           H
ATOM   2904  HB2 ALA A 388      29.332  47.920  92.235  1.00  0.00           H
ATOM   2905  HB3 ALA A 388      29.842  48.652  93.891  1.00  0.00           H
ATOM   2906  C   ALA A 388      28.060  50.823  93.288  1.00  0.00           C
ATOM   2907  O   ALA A 388      26.861  50.821  93.173  1.00  0.00           O
ATOM   2908  N   ALA A 389      28.664  51.557  94.211  1.00  0.00           N
ATOM   2909  HN  ALA A 389      29.658  51.595  94.273  1.00  0.00           H
ATOM   2910  CA  ALA A 389      27.856  52.354  95.181  1.00  0.00           C
ATOM   2911  HA  ALA A 389      26.864  51.930  95.232  1.00  0.00           H
ATOM   2912  CB  ALA A 389      28.535  52.335  96.528  1.00  0.00           C
ATOM   2913  HB1 ALA A 389      29.537  52.816  96.553  1.00  0.00           H
ATOM   2914  HB2 ALA A 389      27.828  52.846  97.216  1.00  0.00           H
ATOM   2915  HB3 ALA A 389      28.547  51.332  97.005  1.00  0.00           H
ATOM   2916  C   ALA A 389      27.724  53.779  94.657  1.00  0.00           C
ATOM   2917  O   ALA A 389      26.697  54.410  94.943  1.00  0.00           O
ATOM   2918  N   LEU A 390      28.688  54.294  93.905  1.00  0.00           N
ATOM   2919  HN  LEU A 390      29.405  53.650  93.653  1.00  0.00           H
ATOM   2920  CA  LEU A 390      28.712  55.533  93.251  1.00  0.00           C
ATOM   2921  HA  LEU A 390      28.496  56.167  94.098  1.00  0.00           H
ATOM   2922  CB  LEU A 390      30.216  55.794  92.738  1.00  0.00           C
ATOM   2923  HB1 LEU A 390      30.906  55.584  93.583  1.00  0.00           H
ATOM   2924  HB2 LEU A 390      30.411  55.121  91.876  1.00  0.00           H
ATOM   2925  CG  LEU A 390      30.593  57.280  92.366  1.00  0.00           C
ATOM   2926  HG  LEU A 390      29.645  57.791  92.094  1.00  0.00           H
ATOM   2927  CD1 LEU A 390      31.262  58.030  93.480  1.00  0.00           C
ATOM   2928 1HD1 LEU A 390      30.645  57.986  94.403  1.00  0.00           H
ATOM   2929 2HD1 LEU A 390      32.260  57.593  93.699  1.00  0.00           H
ATOM   2930 3HD1 LEU A 390      31.352  59.078  93.123  1.00  0.00           H
ATOM   2931  CD2 LEU A 390      31.542  57.330  91.126  1.00  0.00           C
ATOM   2932 1HD2 LEU A 390      31.034  56.810  90.286  1.00  0.00           H
ATOM   2933 2HD2 LEU A 390      31.903  58.345  90.853  1.00  0.00           H
ATOM   2934 3HD2 LEU A 390      32.427  56.764  91.487  1.00  0.00           H
ATOM   2935  C   LEU A 390      27.711  55.629  92.128  1.00  0.00           C
ATOM   2936  O   LEU A 390      27.584  54.771  91.235  1.00  0.00           O
ATOM   2937  N   ALA A 391      27.009  56.773  92.028  1.00  0.00           N
ATOM   2938  HN  ALA A 391      27.044  57.461  92.749  1.00  0.00           H
ATOM   2939  CA  ALA A 391      26.198  57.076  90.817  1.00  0.00           C
ATOM   2940  HA  ALA A 391      25.470  56.278  90.812  1.00  0.00           H
ATOM   2941  CB  ALA A 391      25.404  58.385  91.002  1.00  0.00           C
ATOM   2942  HB1 ALA A 391      26.080  59.263  91.084  1.00  0.00           H
ATOM   2943  HB2 ALA A 391      24.555  58.610  90.322  1.00  0.00           H
ATOM   2944  HB3 ALA A 391      24.937  58.345  92.009  1.00  0.00           H
ATOM   2945  C   ALA A 391      26.969  57.226  89.489  1.00  0.00           C
ATOM   2946  O   ALA A 391      28.099  57.759  89.518  1.00  0.00           O
ATOM   2947  N   PRO A 392      26.535  56.758  88.287  1.00  0.00           N
ATOM   2948  CD  PRO A 392      25.425  55.733  88.217  1.00  0.00           C
ATOM   2949  HD1 PRO A 392      24.542  56.118  88.770  1.00  0.00           H
ATOM   2950  HD2 PRO A 392      25.885  54.786  88.572  1.00  0.00           H
ATOM   2951  CA  PRO A 392      27.064  57.182  87.007  1.00  0.00           C
ATOM   2952  HA  PRO A 392      28.132  57.033  86.960  1.00  0.00           H
ATOM   2953  CB  PRO A 392      26.322  56.186  86.048  1.00  0.00           C
ATOM   2954  HB1 PRO A 392      26.223  56.649  85.043  1.00  0.00           H
ATOM   2955  HB2 PRO A 392      27.062  55.357  86.019  1.00  0.00           H
ATOM   2956  CG  PRO A 392      25.041  55.629  86.755  1.00  0.00           C
ATOM   2957  HG1 PRO A 392      24.200  56.327  86.558  1.00  0.00           H
ATOM   2958  HG2 PRO A 392      24.824  54.589  86.429  1.00  0.00           H
ATOM   2959  C   PRO A 392      26.881  58.668  86.693  1.00  0.00           C
ATOM   2960  O   PRO A 392      26.123  59.343  87.350  1.00  0.00           O
ATOM   2961  N   ALA A 393      27.612  59.214  85.709  1.00  0.00           N
ATOM   2962  HN  ALA A 393      28.143  58.632  85.099  1.00  0.00           H
ATOM   2963  CA  ALA A 393      27.327  60.460  85.095  1.00  0.00           C
ATOM   2964  HA  ALA A 393      27.321  61.186  85.895  1.00  0.00           H
ATOM   2965  CB  ALA A 393      28.516  60.835  84.218  1.00  0.00           C
ATOM   2966  HB1 ALA A 393      28.580  60.106  83.382  1.00  0.00           H
ATOM   2967  HB2 ALA A 393      28.278  61.850  83.837  1.00  0.00           H
ATOM   2968  HB3 ALA A 393      29.444  60.855  84.830  1.00  0.00           H
ATOM   2969  C   ALA A 393      25.928  60.585  84.412  1.00  0.00           C
ATOM   2970  O   ALA A 393      25.506  59.771  83.632  1.00  0.00           O
ATOM   2971  N   ARG A 394      25.191  61.661  84.860  1.00  0.00           N
ATOM   2972  HN  ARG A 394      25.509  62.270  85.582  1.00  0.00           H
ATOM   2973  CA  ARG A 394      23.976  62.063  84.198  1.00  0.00           C
ATOM   2974  HA  ARG A 394      23.271  61.245  84.216  1.00  0.00           H
ATOM   2975  CB  ARG A 394      23.370  63.253  85.039  1.00  0.00           C
ATOM   2976  HB1 ARG A 394      24.092  64.023  85.387  1.00  0.00           H
ATOM   2977  HB2 ARG A 394      22.547  63.748  84.480  1.00  0.00           H
ATOM   2978  CG  ARG A 394      22.779  62.871  86.400  1.00  0.00           C
ATOM   2979  HG1 ARG A 394      23.549  62.439  87.074  1.00  0.00           H
ATOM   2980  HG2 ARG A 394      22.519  63.821  86.915  1.00  0.00           H
ATOM   2981  CD  ARG A 394      21.607  61.921  86.322  1.00  0.00           C
ATOM   2982  HD1 ARG A 394      20.890  62.425  85.641  1.00  0.00           H
ATOM   2983  HD2 ARG A 394      21.938  60.920  85.971  1.00  0.00           H
ATOM   2984  NE  ARG A 394      21.036  61.693  87.663  1.00  0.00           N
ATOM   2985  HE  ARG A 394      20.972  60.735  87.941  1.00  0.00           H
ATOM   2986  CZ  ARG A 394      20.258  62.604  88.249  1.00  0.00           C
ATOM   2987  NH1 ARG A 394      20.108  63.857  87.893  1.00  0.00           N
ATOM   2988 1HH1 ARG A 394      20.494  64.154  87.020  1.00  0.00           H
ATOM   2989 2HH1 ARG A 394      19.439  64.414  88.385  1.00  0.00           H
ATOM   2990  NH2 ARG A 394      19.657  62.116  89.333  1.00  0.00           N
ATOM   2991 1HH2 ARG A 394      19.896  61.185  89.608  1.00  0.00           H
ATOM   2992 2HH2 ARG A 394      19.066  62.817  89.732  1.00  0.00           H
ATOM   2993  C   ARG A 394      24.150  62.533  82.767  1.00  0.00           C
ATOM   2994  O   ARG A 394      24.694  63.630  82.546  1.00  0.00           O
ATOM   2995  N   THR A 395      23.698  61.749  81.806  1.00  0.00           N
ATOM   2996  HN  THR A 395      23.152  60.967  82.096  1.00  0.00           H
ATOM   2997  CA  THR A 395      24.030  61.906  80.375  1.00  0.00           C
ATOM   2998  HA  THR A 395      24.066  62.968  80.179  1.00  0.00           H
ATOM   2999  CB  THR A 395      25.515  61.587  80.011  1.00  0.00           C
ATOM   3000  HB  THR A 395      26.139  62.235  80.664  1.00  0.00           H
ATOM   3001  OG1 THR A 395      25.817  62.120  78.709  1.00  0.00           O
ATOM   3002  HG1 THR A 395      26.697  62.503  78.709  1.00  0.00           H
ATOM   3003  CG2 THR A 395      25.803  60.088  79.964  1.00  0.00           C
ATOM   3004 1HG2 THR A 395      26.845  59.873  79.644  1.00  0.00           H
ATOM   3005 2HG2 THR A 395      25.575  59.743  80.996  1.00  0.00           H
ATOM   3006 3HG2 THR A 395      24.959  59.579  79.452  1.00  0.00           H
ATOM   3007  C   THR A 395      22.941  61.298  79.529  1.00  0.00           C
ATOM   3008  O   THR A 395      22.165  60.399  79.938  1.00  0.00           O
ATOM   3009  N   ASP A 396      22.862  61.726  78.267  1.00  0.00           N
ATOM   3010  HN  ASP A 396      23.514  62.423  77.976  1.00  0.00           H
ATOM   3011  CA  ASP A 396      21.997  61.368  77.211  1.00  0.00           C
ATOM   3012  HA  ASP A 396      21.019  61.713  77.513  1.00  0.00           H
ATOM   3013  CB  ASP A 396      22.452  62.113  75.995  1.00  0.00           C
ATOM   3014  HB1 ASP A 396      23.509  61.854  75.775  1.00  0.00           H
ATOM   3015  HB2 ASP A 396      21.777  61.823  75.161  1.00  0.00           H
ATOM   3016  CG  ASP A 396      22.402  63.647  76.108  1.00  0.00           C
ATOM   3017  OD1 ASP A 396      23.155  64.205  75.312  1.00  0.00           O
ATOM   3018  OD2 ASP A 396      21.369  64.178  76.633  1.00  0.00           O
ATOM   3019  C   ASP A 396      21.809  59.873  76.740  1.00  0.00           C
ATOM   3020  O   ASP A 396      20.715  59.422  76.495  1.00  0.00           O
ATOM   3021  N   ARG A 397      22.859  59.055  76.677  1.00  0.00           N
ATOM   3022  HN  ARG A 397      23.792  59.360  76.853  1.00  0.00           H
ATOM   3023  CA  ARG A 397      22.623  57.658  76.618  1.00  0.00           C
ATOM   3024  HA  ARG A 397      21.795  57.450  75.956  1.00  0.00           H
ATOM   3025  CB  ARG A 397      23.806  56.865  75.914  1.00  0.00           C
ATOM   3026  HB1 ARG A 397      23.766  57.171  74.847  1.00  0.00           H
ATOM   3027  HB2 ARG A 397      24.775  57.114  76.397  1.00  0.00           H
ATOM   3028  CG  ARG A 397      23.637  55.321  75.878  1.00  0.00           C
ATOM   3029  HG1 ARG A 397      23.708  54.871  76.892  1.00  0.00           H
ATOM   3030  HG2 ARG A 397      22.607  54.945  75.693  1.00  0.00           H
ATOM   3031  CD  ARG A 397      24.588  54.703  74.851  1.00  0.00           C
ATOM   3032  HD1 ARG A 397      25.672  54.925  74.955  1.00  0.00           H
ATOM   3033  HD2 ARG A 397      24.544  53.594  74.889  1.00  0.00           H
ATOM   3034  NE  ARG A 397      23.973  55.009  73.517  1.00  0.00           N
ATOM   3035  HE  ARG A 397      23.254  55.697  73.421  1.00  0.00           H
ATOM   3036  CZ  ARG A 397      24.246  54.389  72.353  1.00  0.00           C
ATOM   3037  NH1 ARG A 397      25.176  53.502  72.262  1.00  0.00           N
ATOM   3038 1HH1 ARG A 397      25.862  53.413  72.984  1.00  0.00           H
ATOM   3039 2HH1 ARG A 397      25.367  53.042  71.395  1.00  0.00           H
ATOM   3040  NH2 ARG A 397      23.623  54.662  71.218  1.00  0.00           N
ATOM   3041 1HH2 ARG A 397      22.970  55.419  71.218  1.00  0.00           H
ATOM   3042 2HH2 ARG A 397      23.643  53.956  70.510  1.00  0.00           H
ATOM   3043  C   ARG A 397      22.158  57.006  77.974  1.00  0.00           C
ATOM   3044  O   ARG A 397      21.067  56.454  78.019  1.00  0.00           O
ATOM   3045  N   GLY A 398      22.948  57.078  79.007  1.00  0.00           N
ATOM   3046  HN  GLY A 398      23.784  57.612  78.901  1.00  0.00           H
ATOM   3047  CA  GLY A 398      22.653  56.524  80.351  1.00  0.00           C
ATOM   3048  HA1 GLY A 398      23.328  56.980  81.059  1.00  0.00           H
ATOM   3049  HA2 GLY A 398      21.633  56.787  80.592  1.00  0.00           H
ATOM   3050  C   GLY A 398      22.757  55.018  80.369  1.00  0.00           C
ATOM   3051  O   GLY A 398      23.009  54.405  79.359  1.00  0.00           O
ATOM   3052  N   GLY A 399      22.690  54.439  81.606  1.00  0.00           N
ATOM   3053  HN  GLY A 399      22.825  54.967  82.441  1.00  0.00           H
ATOM   3054  CA  GLY A 399      22.650  52.984  81.747  1.00  0.00           C
ATOM   3055  HA1 GLY A 399      23.591  52.587  81.397  1.00  0.00           H
ATOM   3056  HA2 GLY A 399      22.531  52.833  82.809  1.00  0.00           H
ATOM   3057  C   GLY A 399      21.498  52.332  80.988  1.00  0.00           C
ATOM   3058  O   GLY A 399      20.421  52.871  80.818  1.00  0.00           O
ATOM   3059  N   ASP A 400      21.687  51.062  80.546  1.00  0.00           N
ATOM   3060  HN  ASP A 400      22.534  50.537  80.583  1.00  0.00           H
ATOM   3061  CA  ASP A 400      20.664  50.232  79.869  1.00  0.00           C
ATOM   3062  HA  ASP A 400      20.347  50.837  79.033  1.00  0.00           H
ATOM   3063  CB  ASP A 400      21.319  49.037  79.206  1.00  0.00           C
ATOM   3064  HB1 ASP A 400      22.075  49.432  78.494  1.00  0.00           H
ATOM   3065  HB2 ASP A 400      21.956  48.520  79.955  1.00  0.00           H
ATOM   3066  CG  ASP A 400      20.473  48.004  78.489  1.00  0.00           C
ATOM   3067  OD1 ASP A 400      19.467  48.346  77.773  1.00  0.00           O
ATOM   3068  OD2 ASP A 400      20.900  46.820  78.443  1.00  0.00           O
ATOM   3069  C   ASP A 400      19.370  50.045  80.683  1.00  0.00           C
ATOM   3070  O   ASP A 400      19.437  49.597  81.834  1.00  0.00           O
ATOM   3071  N   SER A 401      18.191  50.119  80.029  1.00  0.00           N
ATOM   3072  HN  SER A 401      18.223  50.415  79.078  1.00  0.00           H
ATOM   3073  CA  SER A 401      16.839  49.938  80.544  1.00  0.00           C
ATOM   3074  HA  SER A 401      16.846  50.062  81.616  1.00  0.00           H
ATOM   3075  CB  SER A 401      15.791  50.943  79.931  1.00  0.00           C
ATOM   3076  HB1 SER A 401      15.793  50.913  78.820  1.00  0.00           H
ATOM   3077  HB2 SER A 401      14.804  50.483  80.155  1.00  0.00           H
ATOM   3078  OG  SER A 401      15.867  52.225  80.502  1.00  0.00           O
ATOM   3079  HG1 SER A 401      16.215  52.783  79.803  1.00  0.00           H
ATOM   3080  C   SER A 401      16.480  48.418  80.245  1.00  0.00           C
ATOM   3081  O   SER A 401      15.453  47.994  80.824  1.00  0.00           O
ATOM   3082  N   GLY A 402      17.197  47.683  79.346  1.00  0.00           N
ATOM   3083  HN  GLY A 402      17.987  48.041  78.854  1.00  0.00           H
ATOM   3084  CA  GLY A 402      16.791  46.324  79.023  1.00  0.00           C
ATOM   3085  HA1 GLY A 402      17.678  45.784  78.726  1.00  0.00           H
ATOM   3086  HA2 GLY A 402      16.365  45.732  79.820  1.00  0.00           H
ATOM   3087  C   GLY A 402      15.863  46.315  77.761  1.00  0.00           C
ATOM   3088  O   GLY A 402      15.308  45.330  77.325  1.00  0.00           O
ATOM   3089  N   GLY A 403      15.679  47.427  77.090  1.00  0.00           N
ATOM   3090  HN  GLY A 403      16.190  48.220  77.414  1.00  0.00           H
ATOM   3091  CA  GLY A 403      14.768  47.693  76.007  1.00  0.00           C
ATOM   3092  HA1 GLY A 403      14.100  46.846  75.952  1.00  0.00           H
ATOM   3093  HA2 GLY A 403      14.222  48.616  76.140  1.00  0.00           H
ATOM   3094  C   GLY A 403      15.476  47.722  74.732  1.00  0.00           C
ATOM   3095  O   GLY A 403      16.600  47.239  74.536  1.00  0.00           O
ATOM   3096  N   GLY A 404      14.922  48.289  73.708  1.00  0.00           N
ATOM   3097  HN  GLY A 404      14.044  48.748  73.816  1.00  0.00           H
ATOM   3098  CA  GLY A 404      15.488  48.342  72.420  1.00  0.00           C
ATOM   3099  HA1 GLY A 404      14.667  48.729  71.836  1.00  0.00           H
ATOM   3100  HA2 GLY A 404      16.351  48.991  72.381  1.00  0.00           H
ATOM   3101  C   GLY A 404      15.810  46.978  71.682  1.00  0.00           C
ATOM   3102  O   GLY A 404      15.577  45.908  72.235  1.00  0.00           O
ATOM   3103  N   ASP A 405      16.482  47.016  70.450  1.00  0.00           N
ATOM   3104  HN  ASP A 405      16.751  47.869  70.009  1.00  0.00           H
ATOM   3105  CA  ASP A 405      16.992  45.783  69.846  1.00  0.00           C
ATOM   3106  HA  ASP A 405      16.152  45.106  69.782  1.00  0.00           H
ATOM   3107  CB  ASP A 405      17.688  45.973  68.451  1.00  0.00           C
ATOM   3108  HB1 ASP A 405      18.441  46.788  68.513  1.00  0.00           H
ATOM   3109  HB2 ASP A 405      18.160  45.002  68.190  1.00  0.00           H
ATOM   3110  CG  ASP A 405      16.787  46.421  67.294  1.00  0.00           C
ATOM   3111  OD1 ASP A 405      15.584  46.630  67.504  1.00  0.00           O
ATOM   3112  OD2 ASP A 405      17.302  46.564  66.190  1.00  0.00           O
ATOM   3113  C   ASP A 405      18.082  45.183  70.770  1.00  0.00           C
ATOM   3114  O   ASP A 405      19.030  45.760  71.279  1.00  0.00           O
ATOM   3115  N   ARG A 406      17.923  43.849  71.024  1.00  0.00           N
ATOM   3116  HN  ARG A 406      17.201  43.241  70.704  1.00  0.00           H
ATOM   3117  CA  ARG A 406      18.756  43.119  71.916  1.00  0.00           C
ATOM   3118  HA  ARG A 406      19.307  43.863  72.472  1.00  0.00           H
ATOM   3119  CB  ARG A 406      18.042  42.209  72.982  1.00  0.00           C
ATOM   3120  HB1 ARG A 406      17.556  41.376  72.431  1.00  0.00           H
ATOM   3121  HB2 ARG A 406      18.877  41.933  73.662  1.00  0.00           H
ATOM   3122  CG  ARG A 406      17.001  42.924  73.901  1.00  0.00           C
ATOM   3123  HG1 ARG A 406      16.138  43.071  73.217  1.00  0.00           H
ATOM   3124  HG2 ARG A 406      16.737  42.321  74.795  1.00  0.00           H
ATOM   3125  CD  ARG A 406      17.377  44.320  74.339  1.00  0.00           C
ATOM   3126  HD1 ARG A 406      17.627  45.103  73.592  1.00  0.00           H
ATOM   3127  HD2 ARG A 406      16.488  44.736  74.858  1.00  0.00           H
ATOM   3128  NE  ARG A 406      18.531  44.207  75.241  1.00  0.00           N
ATOM   3129  HE  ARG A 406      19.106  43.391  75.188  1.00  0.00           H
ATOM   3130  CZ  ARG A 406      18.964  45.158  76.061  1.00  0.00           C
ATOM   3131  NH1 ARG A 406      18.511  46.365  76.170  1.00  0.00           N
ATOM   3132 1HH1 ARG A 406      17.684  46.578  75.651  1.00  0.00           H
ATOM   3133 2HH1 ARG A 406      18.956  46.982  76.820  1.00  0.00           H
ATOM   3134  NH2 ARG A 406      20.054  44.886  76.775  1.00  0.00           N
ATOM   3135 1HH2 ARG A 406      20.311  43.928  76.894  1.00  0.00           H
ATOM   3136 2HH2 ARG A 406      20.357  45.583  77.426  1.00  0.00           H
ATOM   3137  C   ARG A 406      19.754  42.243  71.098  1.00  0.00           C
ATOM   3138  O   ARG A 406      19.311  41.598  70.085  1.00  0.00           O
ATOM   3139  N   GLY A 407      21.025  42.196  71.465  1.00  0.00           N
ATOM   3140  HN  GLY A 407      21.414  42.794  72.161  1.00  0.00           H
ATOM   3141  CA  GLY A 407      22.078  41.352  70.820  1.00  0.00           C
ATOM   3142  HA1 GLY A 407      21.793  41.102  69.809  1.00  0.00           H
ATOM   3143  HA2 GLY A 407      22.923  42.021  70.745  1.00  0.00           H
ATOM   3144  C   GLY A 407      22.369  40.103  71.635  1.00  0.00           C
ATOM   3145  O   GLY A 407      21.509  39.487  72.235  1.00  0.00           O
ATOM   3146  N   GLY A 408      23.670  39.686  71.620  1.00  0.00           N
ATOM   3147  HN  GLY A 408      24.455  40.186  71.262  1.00  0.00           H
ATOM   3148  CA  GLY A 408      24.055  38.506  72.329  1.00  0.00           C
ATOM   3149  HA1 GLY A 408      23.319  37.729  72.188  1.00  0.00           H
ATOM   3150  HA2 GLY A 408      25.001  38.255  71.872  1.00  0.00           H
ATOM   3151  C   GLY A 408      24.152  38.683  73.900  1.00  0.00           C
ATOM   3152  O   GLY A 408      23.687  39.674  74.481  1.00  0.00           O
ATOM   3153  N   GLY A 409      24.772  37.713  74.574  1.00  0.00           N
ATOM   3154  HN  GLY A 409      25.120  36.934  74.058  1.00  0.00           H
ATOM   3155  CA  GLY A 409      25.016  37.746  75.996  1.00  0.00           C
ATOM   3156  HA1 GLY A 409      25.716  36.976  76.284  1.00  0.00           H
ATOM   3157  HA2 GLY A 409      25.291  38.757  76.259  1.00  0.00           H
ATOM   3158  C   GLY A 409      23.698  37.446  76.691  1.00  0.00           C
ATOM   3159  O   GLY A 409      23.557  37.787  77.844  1.00  0.00           O
ATOM   3160  N   GLY A 410      22.748  36.802  76.057  1.00  0.00           N
ATOM   3161  HN  GLY A 410      23.067  36.370  75.217  1.00  0.00           H
ATOM   3162  CA  GLY A 410      21.423  36.507  76.604  1.00  0.00           C
ATOM   3163  HA1 GLY A 410      20.957  35.770  75.967  1.00  0.00           H
ATOM   3164  HA2 GLY A 410      21.520  36.141  77.616  1.00  0.00           H
ATOM   3165  C   GLY A 410      20.508  37.669  76.468  1.00  0.00           C
ATOM   3166  O   GLY A 410      19.405  37.674  77.072  1.00  0.00           O
ATOM   3167  N   GLY A 411      20.842  38.671  75.657  1.00  0.00           N
ATOM   3168  HN  GLY A 411      21.598  38.566  75.015  1.00  0.00           H
ATOM   3169  CA  GLY A 411      20.186  39.907  75.362  1.00  0.00           C
ATOM   3170  HA1 GLY A 411      20.361  40.052  74.306  1.00  0.00           H
ATOM   3171  HA2 GLY A 411      19.137  39.965  75.609  1.00  0.00           H
ATOM   3172  C   GLY A 411      20.842  41.013  76.151  1.00  0.00           C
ATOM   3173  O   GLY A 411      20.424  42.165  76.033  1.00  0.00           O
ATOM   3174  N   ARG A 412      21.866  40.672  77.052  1.00  0.00           N
ATOM   3175  HN  ARG A 412      22.101  39.727  77.267  1.00  0.00           H
ATOM   3176  CA  ARG A 412      22.645  41.642  77.802  1.00  0.00           C
ATOM   3177  HA  ARG A 412      21.911  42.273  78.280  1.00  0.00           H
ATOM   3178  CB  ARG A 412      23.651  41.121  78.836  1.00  0.00           C
ATOM   3179  HB1 ARG A 412      24.468  40.625  78.269  1.00  0.00           H
ATOM   3180  HB2 ARG A 412      24.093  41.978  79.388  1.00  0.00           H
ATOM   3181  CG  ARG A 412      22.962  40.090  79.827  1.00  0.00           C
ATOM   3182  HG1 ARG A 412      22.632  39.192  79.262  1.00  0.00           H
ATOM   3183  HG2 ARG A 412      23.801  39.760  80.476  1.00  0.00           H
ATOM   3184  CD  ARG A 412      21.890  40.705  80.856  1.00  0.00           C
ATOM   3185  HD1 ARG A 412      21.095  41.073  80.173  1.00  0.00           H
ATOM   3186  HD2 ARG A 412      21.540  39.926  81.565  1.00  0.00           H
ATOM   3187  NE  ARG A 412      22.535  41.839  81.558  1.00  0.00           N
ATOM   3188  HE  ARG A 412      23.533  41.848  81.623  1.00  0.00           H
ATOM   3189  CZ  ARG A 412      21.999  42.952  82.091  1.00  0.00           C
ATOM   3190  NH1 ARG A 412      20.736  43.061  82.341  1.00  0.00           N
ATOM   3191 1HH1 ARG A 412      20.075  42.386  82.016  1.00  0.00           H
ATOM   3192 2HH1 ARG A 412      20.379  43.798  82.916  1.00  0.00           H
ATOM   3193  NH2 ARG A 412      22.822  43.898  82.399  1.00  0.00           N
ATOM   3194 1HH2 ARG A 412      23.674  44.003  81.885  1.00  0.00           H
ATOM   3195 2HH2 ARG A 412      22.469  44.765  82.750  1.00  0.00           H
ATOM   3196  C   ARG A 412      23.452  42.625  76.933  1.00  0.00           C
ATOM   3197  O   ARG A 412      23.952  43.644  77.409  1.00  0.00           O
ATOM   3198  N   VAL A 413      23.654  42.396  75.669  1.00  0.00           N
ATOM   3199  HN  VAL A 413      23.386  41.489  75.352  1.00  0.00           H
ATOM   3200  CA  VAL A 413      23.898  43.323  74.609  1.00  0.00           C
ATOM   3201  HA  VAL A 413      24.562  44.073  75.013  1.00  0.00           H
ATOM   3202  CB  VAL A 413      24.673  42.745  73.401  1.00  0.00           C
ATOM   3203  HB  VAL A 413      24.060  41.890  73.044  1.00  0.00           H
ATOM   3204  CG1 VAL A 413      25.022  43.752  72.318  1.00  0.00           C
ATOM   3205 1HG1 VAL A 413      24.107  44.180  71.856  1.00  0.00           H
ATOM   3206 2HG1 VAL A 413      25.567  44.652  72.676  1.00  0.00           H
ATOM   3207 3HG1 VAL A 413      25.559  43.353  71.431  1.00  0.00           H
ATOM   3208  CG2 VAL A 413      26.018  42.174  73.858  1.00  0.00           C
ATOM   3209 1HG2 VAL A 413      26.547  41.716  72.995  1.00  0.00           H
ATOM   3210 2HG2 VAL A 413      26.750  42.968  74.119  1.00  0.00           H
ATOM   3211 3HG2 VAL A 413      25.789  41.450  74.669  1.00  0.00           H
ATOM   3212  C   VAL A 413      22.739  44.208  74.112  1.00  0.00           C
ATOM   3213  O   VAL A 413      21.755  43.761  73.580  1.00  0.00           O
ATOM   3214  N   ALA A 414      22.822  45.555  74.284  1.00  0.00           N
ATOM   3215  HN  ALA A 414      23.599  45.980  74.742  1.00  0.00           H
ATOM   3216  CA  ALA A 414      21.916  46.412  73.457  1.00  0.00           C
ATOM   3217  HA  ALA A 414      20.997  45.900  73.211  1.00  0.00           H
ATOM   3218  CB  ALA A 414      21.709  47.770  74.244  1.00  0.00           C
ATOM   3219  HB1 ALA A 414      22.690  48.089  74.657  1.00  0.00           H
ATOM   3220  HB2 ALA A 414      21.419  48.585  73.547  1.00  0.00           H
ATOM   3221  HB3 ALA A 414      20.976  47.617  75.064  1.00  0.00           H
ATOM   3222  C   ALA A 414      22.476  46.819  72.165  1.00  0.00           C
ATOM   3223  O   ALA A 414      23.617  47.063  71.992  1.00  0.00           O
ATOM   3224  N   LEU A 415      21.624  46.832  71.127  1.00  0.00           N
ATOM   3225  HN  LEU A 415      20.689  46.510  71.256  1.00  0.00           H
ATOM   3226  CA  LEU A 415      21.972  47.228  69.774  1.00  0.00           C
ATOM   3227  HA  LEU A 415      23.036  47.329  69.618  1.00  0.00           H
ATOM   3228  CB  LEU A 415      21.617  46.004  68.870  1.00  0.00           C
ATOM   3229  HB1 LEU A 415      20.590  45.623  69.060  1.00  0.00           H
ATOM   3230  HB2 LEU A 415      21.699  46.224  67.784  1.00  0.00           H
ATOM   3231  CG  LEU A 415      22.519  44.767  69.116  1.00  0.00           C
ATOM   3232  HG  LEU A 415      22.437  44.505  70.192  1.00  0.00           H
ATOM   3233  CD1 LEU A 415      21.991  43.587  68.226  1.00  0.00           C
ATOM   3234 1HD1 LEU A 415      20.998  43.167  68.493  1.00  0.00           H
ATOM   3235 2HD1 LEU A 415      21.950  43.920  67.167  1.00  0.00           H
ATOM   3236 3HD1 LEU A 415      22.650  42.705  68.379  1.00  0.00           H
ATOM   3237  CD2 LEU A 415      23.937  44.959  68.664  1.00  0.00           C
ATOM   3238 1HD2 LEU A 415      24.375  45.764  69.291  1.00  0.00           H
ATOM   3239 2HD2 LEU A 415      24.549  44.052  68.856  1.00  0.00           H
ATOM   3240 3HD2 LEU A 415      24.073  45.195  67.587  1.00  0.00           H
ATOM   3241  C   LEU A 415      21.365  48.495  69.298  1.00  0.00           C
ATOM   3242  O   LEU A 415      21.771  49.051  68.285  1.00  0.00           O
ATOM   3243  N   THR A 416      20.413  49.045  70.109  1.00  0.00           N
ATOM   3244  HN  THR A 416      20.132  48.536  70.918  1.00  0.00           H
ATOM   3245  CA  THR A 416      19.947  50.385  69.890  1.00  0.00           C
ATOM   3246  HA  THR A 416      20.692  50.900  69.303  1.00  0.00           H
ATOM   3247  CB  THR A 416      18.622  50.352  69.044  1.00  0.00           C
ATOM   3248  HB  THR A 416      18.280  51.406  68.970  1.00  0.00           H
ATOM   3249  OG1 THR A 416      17.613  49.524  69.622  1.00  0.00           O
ATOM   3250  HG1 THR A 416      17.891  49.470  70.539  1.00  0.00           H
ATOM   3251  CG2 THR A 416      18.878  49.740  67.665  1.00  0.00           C
ATOM   3252 1HG2 THR A 416      18.009  49.814  66.978  1.00  0.00           H
ATOM   3253 2HG2 THR A 416      19.684  50.272  67.116  1.00  0.00           H
ATOM   3254 3HG2 THR A 416      19.176  48.677  67.788  1.00  0.00           H
ATOM   3255  C   THR A 416      19.780  51.148  71.196  1.00  0.00           C
ATOM   3256  O   THR A 416      18.652  51.585  71.454  1.00  0.00           O
ATOM   3257  N   ALA A 417      20.777  51.300  72.028  1.00  0.00           N
ATOM   3258  HN  ALA A 417      21.658  50.868  71.848  1.00  0.00           H
ATOM   3259  CA  ALA A 417      20.626  52.180  73.143  1.00  0.00           C
ATOM   3260  HA  ALA A 417      19.767  51.798  73.675  1.00  0.00           H
ATOM   3261  CB  ALA A 417      21.788  51.978  74.236  1.00  0.00           C
ATOM   3262  HB1 ALA A 417      21.408  52.266  75.239  1.00  0.00           H
ATOM   3263  HB2 ALA A 417      22.192  50.946  74.173  1.00  0.00           H
ATOM   3264  HB3 ALA A 417      22.655  52.613  73.956  1.00  0.00           H
ATOM   3265  C   ALA A 417      20.457  53.697  72.825  1.00  0.00           C
ATOM   3266  O   ALA A 417      20.916  54.111  71.772  1.00  0.00           O
ATOM   3267  N   PRO A 418      19.703  54.504  73.511  1.00  0.00           N
ATOM   3268  CD  PRO A 418      19.234  54.156  74.867  1.00  0.00           C
ATOM   3269  HD1 PRO A 418      20.070  54.097  75.596  1.00  0.00           H
ATOM   3270  HD2 PRO A 418      18.733  53.165  74.827  1.00  0.00           H
ATOM   3271  CA  PRO A 418      19.461  55.979  73.305  1.00  0.00           C
ATOM   3272  HA  PRO A 418      18.764  56.046  72.483  1.00  0.00           H
ATOM   3273  CB  PRO A 418      18.805  56.593  74.581  1.00  0.00           C
ATOM   3274  HB1 PRO A 418      19.554  57.195  75.137  1.00  0.00           H
ATOM   3275  HB2 PRO A 418      18.024  57.343  74.330  1.00  0.00           H
ATOM   3276  CG  PRO A 418      18.296  55.294  75.234  1.00  0.00           C
ATOM   3277  HG1 PRO A 418      18.180  55.446  76.328  1.00  0.00           H
ATOM   3278  HG2 PRO A 418      17.307  55.156  74.746  1.00  0.00           H
ATOM   3279  C   PRO A 418      20.595  56.823  72.820  1.00  0.00           C
ATOM   3280  O   PRO A 418      21.727  56.481  73.047  1.00  0.00           O
ATOM   3281  N   GLY A 419      20.373  57.924  72.100  1.00  0.00           N
ATOM   3282  HN  GLY A 419      19.433  58.255  72.091  1.00  0.00           H
ATOM   3283  CA  GLY A 419      21.488  58.718  71.494  1.00  0.00           C
ATOM   3284  HA1 GLY A 419      20.850  59.394  70.945  1.00  0.00           H
ATOM   3285  HA2 GLY A 419      21.993  59.152  72.345  1.00  0.00           H
ATOM   3286  C   GLY A 419      22.454  58.167  70.402  1.00  0.00           C
ATOM   3287  O   GLY A 419      22.332  57.035  70.041  1.00  0.00           O
ATOM   3288  N   ALA A 420      23.480  58.920  69.958  1.00  0.00           N
ATOM   3289  HN  ALA A 420      23.366  59.906  70.061  1.00  0.00           H
ATOM   3290  CA  ALA A 420      24.703  58.403  69.379  1.00  0.00           C
ATOM   3291  HA  ALA A 420      24.391  57.649  68.672  1.00  0.00           H
ATOM   3292  CB  ALA A 420      25.447  59.577  68.694  1.00  0.00           C
ATOM   3293  HB1 ALA A 420      24.903  59.925  67.790  1.00  0.00           H
ATOM   3294  HB2 ALA A 420      25.361  60.435  69.396  1.00  0.00           H
ATOM   3295  HB3 ALA A 420      26.501  59.334  68.441  1.00  0.00           H
ATOM   3296  C   ALA A 420      25.524  57.715  70.458  1.00  0.00           C
ATOM   3297  O   ALA A 420      25.494  58.087  71.647  1.00  0.00           O
ATOM   3298  N   ALA A 421      26.324  56.762  70.021  1.00  0.00           N
ATOM   3299  HN  ALA A 421      26.293  56.440  69.078  1.00  0.00           H
ATOM   3300  CA  ALA A 421      27.279  56.087  70.811  1.00  0.00           C
ATOM   3301  HA  ALA A 421      26.737  55.496  71.534  1.00  0.00           H
ATOM   3302  CB  ALA A 421      27.987  55.028  69.992  1.00  0.00           C
ATOM   3303  HB1 ALA A 421      28.881  55.399  69.447  1.00  0.00           H
ATOM   3304  HB2 ALA A 421      28.408  54.233  70.643  1.00  0.00           H
ATOM   3305  HB3 ALA A 421      27.269  54.535  69.303  1.00  0.00           H
ATOM   3306  C   ALA A 421      28.259  56.957  71.582  1.00  0.00           C
ATOM   3307  O   ALA A 421      28.714  57.937  70.961  1.00  0.00           O
ATOM   3308  N   ASP A 422      28.614  56.584  72.782  1.00  0.00           N
ATOM   3309  HN  ASP A 422      28.199  55.771  73.184  1.00  0.00           H
ATOM   3310  CA  ASP A 422      29.448  57.343  73.780  1.00  0.00           C
ATOM   3311  HA  ASP A 422      28.984  58.301  73.962  1.00  0.00           H
ATOM   3312  CB  ASP A 422      29.629  56.452  75.055  1.00  0.00           C
ATOM   3313  HB1 ASP A 422      29.916  55.424  74.746  1.00  0.00           H
ATOM   3314  HB2 ASP A 422      30.409  56.878  75.722  1.00  0.00           H
ATOM   3315  CG  ASP A 422      28.295  56.408  75.735  1.00  0.00           C
ATOM   3316  OD1 ASP A 422      27.862  55.254  75.949  1.00  0.00           O
ATOM   3317  OD2 ASP A 422      27.666  57.437  76.023  1.00  0.00           O
ATOM   3318  C   ASP A 422      30.878  57.611  73.235  1.00  0.00           C
ATOM   3319  O   ASP A 422      31.613  56.808  72.552  1.00  0.00           O
ATOM   3320  N   ALA A 423      31.302  58.858  73.370  1.00  0.00           N
ATOM   3321  HN  ALA A 423      30.745  59.470  73.926  1.00  0.00           H
ATOM   3322  CA  ALA A 423      32.444  59.447  72.648  1.00  0.00           C
ATOM   3323  HA  ALA A 423      32.313  59.137  71.622  1.00  0.00           H
ATOM   3324  CB  ALA A 423      32.309  60.995  72.714  1.00  0.00           C
ATOM   3325  HB1 ALA A 423      31.285  61.274  72.386  1.00  0.00           H
ATOM   3326  HB2 ALA A 423      32.382  61.467  73.717  1.00  0.00           H
ATOM   3327  HB3 ALA A 423      33.083  61.454  72.063  1.00  0.00           H
ATOM   3328  C   ALA A 423      33.785  58.892  73.167  1.00  0.00           C
ATOM   3329  O   ALA A 423      33.737  58.368  74.311  1.00  0.00           O
ATOM   3330  N   PRO A 424      34.930  58.968  72.416  1.00  0.00           N
ATOM   3331  CD  PRO A 424      34.997  59.442  71.011  1.00  0.00           C
ATOM   3332  HD1 PRO A 424      34.662  60.500  71.066  1.00  0.00           H
ATOM   3333  HD2 PRO A 424      34.281  58.867  70.385  1.00  0.00           H
ATOM   3334  CA  PRO A 424      36.294  58.763  72.993  1.00  0.00           C
ATOM   3335  HA  PRO A 424      36.586  57.731  73.115  1.00  0.00           H
ATOM   3336  CB  PRO A 424      37.188  59.465  71.927  1.00  0.00           C
ATOM   3337  HB1 PRO A 424      37.164  60.567  72.069  1.00  0.00           H
ATOM   3338  HB2 PRO A 424      38.243  59.170  72.114  1.00  0.00           H
ATOM   3339  CG  PRO A 424      36.416  59.228  70.634  1.00  0.00           C
ATOM   3340  HG1 PRO A 424      36.623  59.873  69.753  1.00  0.00           H
ATOM   3341  HG2 PRO A 424      36.513  58.181  70.276  1.00  0.00           H
ATOM   3342  C   PRO A 424      36.603  59.354  74.428  1.00  0.00           C
ATOM   3343  O   PRO A 424      36.330  60.530  74.785  1.00  0.00           O
ATOM   3344  N   GLY A 425      37.218  58.594  75.297  1.00  0.00           N
ATOM   3345  HN  GLY A 425      37.474  57.673  75.014  1.00  0.00           H
ATOM   3346  CA  GLY A 425      37.792  58.994  76.597  1.00  0.00           C
ATOM   3347  HA1 GLY A 425      38.510  58.220  76.823  1.00  0.00           H
ATOM   3348  HA2 GLY A 425      38.222  59.985  76.577  1.00  0.00           H
ATOM   3349  C   GLY A 425      36.800  59.101  77.747  1.00  0.00           C
ATOM   3350  O   GLY A 425      37.136  59.662  78.785  1.00  0.00           O
ATOM   3351  N   ALA A 426      35.448  58.745  77.578  1.00  0.00           N
ATOM   3352  HN  ALA A 426      35.261  58.313  76.699  1.00  0.00           H
ATOM   3353  CA  ALA A 426      34.417  58.973  78.528  1.00  0.00           C
ATOM   3354  HA  ALA A 426      34.499  59.985  78.896  1.00  0.00           H
ATOM   3355  CB  ALA A 426      33.033  58.836  77.926  1.00  0.00           C
ATOM   3356  HB1 ALA A 426      32.896  59.549  77.086  1.00  0.00           H
ATOM   3357  HB2 ALA A 426      32.781  57.802  77.607  1.00  0.00           H
ATOM   3358  HB3 ALA A 426      32.262  59.069  78.691  1.00  0.00           H
ATOM   3359  C   ALA A 426      34.585  58.085  79.717  1.00  0.00           C
ATOM   3360  O   ALA A 426      34.316  58.521  80.822  1.00  0.00           O
ATOM   3361  N   GLY A 427      35.099  56.866  79.526  1.00  0.00           N
ATOM   3362  HN  GLY A 427      35.320  56.509  78.621  1.00  0.00           H
ATOM   3363  CA  GLY A 427      35.318  55.919  80.617  1.00  0.00           C
ATOM   3364  HA1 GLY A 427      35.954  55.133  80.236  1.00  0.00           H
ATOM   3365  HA2 GLY A 427      35.862  56.372  81.433  1.00  0.00           H
ATOM   3366  C   GLY A 427      34.105  55.223  81.203  1.00  0.00           C
ATOM   3367  O   GLY A 427      32.956  55.310  80.753  1.00  0.00           O
ATOM   3368  N   ALA A 428      34.366  54.481  82.326  1.00  0.00           N
ATOM   3369  HN  ALA A 428      35.296  54.477  82.686  1.00  0.00           H
ATOM   3370  CA  ALA A 428      33.418  53.655  82.994  1.00  0.00           C
ATOM   3371  HA  ALA A 428      33.143  52.895  82.278  1.00  0.00           H
ATOM   3372  CB  ALA A 428      34.056  53.051  84.192  1.00  0.00           C
ATOM   3373  HB1 ALA A 428      34.913  52.390  83.940  1.00  0.00           H
ATOM   3374  HB2 ALA A 428      34.440  53.785  84.932  1.00  0.00           H
ATOM   3375  HB3 ALA A 428      33.380  52.400  84.786  1.00  0.00           H
ATOM   3376  C   ALA A 428      32.126  54.349  83.425  1.00  0.00           C
ATOM   3377  O   ALA A 428      31.013  53.842  83.172  1.00  0.00           O
ATOM   3378  N   THR A 429      32.181  55.585  83.959  1.00  0.00           N
ATOM   3379  HN  THR A 429      33.082  55.997  84.071  1.00  0.00           H
ATOM   3380  CA  THR A 429      31.046  56.360  84.515  1.00  0.00           C
ATOM   3381  HA  THR A 429      30.317  55.724  84.995  1.00  0.00           H
ATOM   3382  CB  THR A 429      31.551  57.373  85.482  1.00  0.00           C
ATOM   3383  HB  THR A 429      30.728  58.086  85.698  1.00  0.00           H
ATOM   3384  OG1 THR A 429      32.784  57.924  85.196  1.00  0.00           O
ATOM   3385  HG1 THR A 429      33.431  57.215  85.199  1.00  0.00           H
ATOM   3386  CG2 THR A 429      31.759  56.613  86.827  1.00  0.00           C
ATOM   3387 1HG2 THR A 429      30.824  56.177  87.238  1.00  0.00           H
ATOM   3388 2HG2 THR A 429      32.547  55.830  86.819  1.00  0.00           H
ATOM   3389 3HG2 THR A 429      32.082  57.362  87.581  1.00  0.00           H
ATOM   3390  C   THR A 429      30.113  57.057  83.525  1.00  0.00           C
ATOM   3391  O   THR A 429      28.995  57.454  83.944  1.00  0.00           O
ATOM   3392  N   ALA A 430      30.622  57.318  82.322  1.00  0.00           N
ATOM   3393  HN  ALA A 430      31.562  57.142  82.040  1.00  0.00           H
ATOM   3394  CA  ALA A 430      29.958  58.201  81.364  1.00  0.00           C
ATOM   3395  HA  ALA A 430      29.010  58.457  81.814  1.00  0.00           H
ATOM   3396  CB  ALA A 430      30.876  59.438  81.099  1.00  0.00           C
ATOM   3397  HB1 ALA A 430      30.669  59.954  80.137  1.00  0.00           H
ATOM   3398  HB2 ALA A 430      30.739  60.161  81.932  1.00  0.00           H
ATOM   3399  HB3 ALA A 430      31.949  59.160  81.173  1.00  0.00           H
ATOM   3400  C   ALA A 430      29.601  57.370  80.131  1.00  0.00           C
ATOM   3401  O   ALA A 430      28.601  57.546  79.417  1.00  0.00           O
ATOM   3402  N   GLY A 431      30.481  56.422  79.806  1.00  0.00           N
ATOM   3403  HN  GLY A 431      31.335  56.349  80.314  1.00  0.00           H
ATOM   3404  CA  GLY A 431      30.302  55.475  78.691  1.00  0.00           C
ATOM   3405  HA1 GLY A 431      29.503  55.664  77.989  1.00  0.00           H
ATOM   3406  HA2 GLY A 431      31.287  55.319  78.276  1.00  0.00           H
ATOM   3407  C   GLY A 431      30.048  54.100  79.223  1.00  0.00           C
ATOM   3408  O   GLY A 431      30.813  53.099  79.050  1.00  0.00           O
ATOM   3409  N   ILE A 432      28.898  53.989  79.916  1.00  0.00           N
ATOM   3410  HN  ILE A 432      28.302  54.779  79.800  1.00  0.00           H
ATOM   3411  CA  ILE A 432      28.446  52.793  80.625  1.00  0.00           C
ATOM   3412  HA  ILE A 432      29.296  52.406  81.167  1.00  0.00           H
ATOM   3413  CB  ILE A 432      27.197  53.020  81.494  1.00  0.00           C
ATOM   3414  HB  ILE A 432      26.340  53.322  80.855  1.00  0.00           H
ATOM   3415  CG2 ILE A 432      26.832  51.715  82.317  1.00  0.00           C
ATOM   3416 1HG2 ILE A 432      25.970  52.028  82.944  1.00  0.00           H
ATOM   3417 2HG2 ILE A 432      26.652  50.867  81.622  1.00  0.00           H
ATOM   3418 3HG2 ILE A 432      27.575  51.259  83.005  1.00  0.00           H
ATOM   3419  CG1 ILE A 432      27.415  54.238  82.433  1.00  0.00           C
ATOM   3420 1HG1 ILE A 432      26.985  53.860  83.385  1.00  0.00           H
ATOM   3421 2HG1 ILE A 432      28.491  54.488  82.550  1.00  0.00           H
ATOM   3422  CD  ILE A 432      26.754  55.569  82.000  1.00  0.00           C
ATOM   3423  HD1 ILE A 432      27.354  56.417  82.394  1.00  0.00           H
ATOM   3424  HD2 ILE A 432      26.637  55.691  80.902  1.00  0.00           H
ATOM   3425  HD3 ILE A 432      25.746  55.698  82.449  1.00  0.00           H
ATOM   3426  C   ILE A 432      28.174  51.660  79.584  1.00  0.00           C
ATOM   3427  O   ILE A 432      28.585  50.515  79.854  1.00  0.00           O
ATOM   3428  N   HSD A 433      27.537  51.964  78.463  1.00  0.00           N
ATOM   3429  HN  HSD A 433      27.210  52.844  78.126  1.00  0.00           H
ATOM   3430  CA  HSD A 433      27.379  50.978  77.322  1.00  0.00           C
ATOM   3431  HA  HSD A 433      26.814  50.116  77.644  1.00  0.00           H
ATOM   3432  CB  HSD A 433      26.513  51.607  76.170  1.00  0.00           C
ATOM   3433  HB1 HSD A 433      25.578  51.976  76.645  1.00  0.00           H
ATOM   3434  HB2 HSD A 433      27.045  52.547  75.914  1.00  0.00           H
ATOM   3435  ND1 HSD A 433      27.023  50.355  74.066  1.00  0.00           N
ATOM   3436  HD1 HSD A 433      27.891  50.803  73.851  1.00  0.00           H
ATOM   3437  CG  HSD A 433      26.127  50.730  74.986  1.00  0.00           C
ATOM   3438  CE1 HSD A 433      26.428  49.425  73.253  1.00  0.00           C
ATOM   3439  HE1 HSD A 433      26.913  48.757  72.541  1.00  0.00           H
ATOM   3440  NE2 HSD A 433      25.165  49.223  73.603  1.00  0.00           N
ATOM   3441  CD2 HSD A 433      25.063  50.022  74.729  1.00  0.00           C
ATOM   3442  HD2 HSD A 433      24.172  49.974  75.343  1.00  0.00           H
ATOM   3443  C   HSD A 433      28.693  50.460  76.784  1.00  0.00           C
ATOM   3444  O   HSD A 433      28.964  49.242  76.790  1.00  0.00           O
ATOM   3445  N   TRP A 434      29.754  51.341  76.439  1.00  0.00           N
ATOM   3446  HN  TRP A 434      29.594  52.325  76.445  1.00  0.00           H
ATOM   3447  CA  TRP A 434      31.066  51.001  76.069  1.00  0.00           C
ATOM   3448  HA  TRP A 434      30.890  50.308  75.259  1.00  0.00           H
ATOM   3449  CB  TRP A 434      31.839  52.250  75.671  1.00  0.00           C
ATOM   3450  HB1 TRP A 434      31.429  52.691  74.738  1.00  0.00           H
ATOM   3451  HB2 TRP A 434      31.750  52.981  76.503  1.00  0.00           H
ATOM   3452  CG  TRP A 434      33.361  52.083  75.579  1.00  0.00           C
ATOM   3453  CD1 TRP A 434      34.067  51.880  74.392  1.00  0.00           C
ATOM   3454  HD1 TRP A 434      33.596  51.943  73.422  1.00  0.00           H
ATOM   3455  NE1 TRP A 434      35.438  51.758  74.721  1.00  0.00           N
ATOM   3456  HE1 TRP A 434      36.192  51.544  74.138  1.00  0.00           H
ATOM   3457  CE2 TRP A 434      35.586  51.926  76.073  1.00  0.00           C
ATOM   3458  CD2 TRP A 434      34.340  52.284  76.576  1.00  0.00           C
ATOM   3459  CE3 TRP A 434      34.281  52.700  77.906  1.00  0.00           C
ATOM   3460  HE3 TRP A 434      33.300  52.824  78.339  1.00  0.00           H
ATOM   3461  CZ3 TRP A 434      35.447  52.741  78.661  1.00  0.00           C
ATOM   3462  HZ3 TRP A 434      35.409  53.083  79.685  1.00  0.00           H
ATOM   3463  CZ2 TRP A 434      36.741  51.987  76.790  1.00  0.00           C
ATOM   3464  HZ2 TRP A 434      37.691  51.754  76.334  1.00  0.00           H
ATOM   3465  CH2 TRP A 434      36.664  52.450  78.098  1.00  0.00           C
ATOM   3466  HH2 TRP A 434      37.581  52.520  78.664  1.00  0.00           H
ATOM   3467  C   TRP A 434      31.846  50.156  77.140  1.00  0.00           C
ATOM   3468  O   TRP A 434      32.485  49.134  76.847  1.00  0.00           O
ATOM   3469  N   TYR A 435      31.742  50.528  78.435  1.00  0.00           N
ATOM   3470  HN  TYR A 435      31.330  51.397  78.696  1.00  0.00           H
ATOM   3471  CA  TYR A 435      32.288  49.833  79.592  1.00  0.00           C
ATOM   3472  HA  TYR A 435      33.337  49.831  79.335  1.00  0.00           H
ATOM   3473  CB  TYR A 435      31.985  50.736  80.878  1.00  0.00           C
ATOM   3474  HB1 TYR A 435      32.323  51.762  80.620  1.00  0.00           H
ATOM   3475  HB2 TYR A 435      30.947  50.725  81.274  1.00  0.00           H
ATOM   3476  CG  TYR A 435      32.892  50.068  81.970  1.00  0.00           C
ATOM   3477  CD1 TYR A 435      34.283  50.089  81.888  1.00  0.00           C
ATOM   3478  HD1 TYR A 435      34.731  50.618  81.060  1.00  0.00           H
ATOM   3479  CE1 TYR A 435      35.043  49.539  82.943  1.00  0.00           C
ATOM   3480  HE1 TYR A 435      36.117  49.656  82.965  1.00  0.00           H
ATOM   3481  CZ  TYR A 435      34.419  48.961  84.055  1.00  0.00           C
ATOM   3482  OH  TYR A 435      35.283  48.410  85.002  1.00  0.00           O
ATOM   3483  HH  TYR A 435      34.701  47.889  85.559  1.00  0.00           H
ATOM   3484  CD2 TYR A 435      32.253  49.587  83.164  1.00  0.00           C
ATOM   3485  HD2 TYR A 435      31.199  49.680  83.383  1.00  0.00           H
ATOM   3486  CE2 TYR A 435      33.015  48.905  84.199  1.00  0.00           C
ATOM   3487  HE2 TYR A 435      32.673  48.482  85.133  1.00  0.00           H
ATOM   3488  C   TYR A 435      31.729  48.388  79.647  1.00  0.00           C
ATOM   3489  O   TYR A 435      32.398  47.404  79.708  1.00  0.00           O
ATOM   3490  N   SER A 436      30.488  48.271  79.450  1.00  0.00           N
ATOM   3491  HN  SER A 436      29.967  49.076  79.178  1.00  0.00           H
ATOM   3492  CA  SER A 436      29.724  47.036  79.341  1.00  0.00           C
ATOM   3493  HA  SER A 436      29.961  46.352  80.143  1.00  0.00           H
ATOM   3494  CB  SER A 436      28.250  47.284  79.441  1.00  0.00           C
ATOM   3495  HB1 SER A 436      27.763  47.910  78.664  1.00  0.00           H
ATOM   3496  HB2 SER A 436      27.623  46.368  79.480  1.00  0.00           H
ATOM   3497  OG  SER A 436      27.914  47.848  80.670  1.00  0.00           O
ATOM   3498  HG1 SER A 436      28.145  48.780  80.673  1.00  0.00           H
ATOM   3499  C   SER A 436      30.054  46.119  78.132  1.00  0.00           C
ATOM   3500  O   SER A 436      30.134  44.912  78.129  1.00  0.00           O
ATOM   3501  N   GLN A 437      30.290  46.738  76.982  1.00  0.00           N
ATOM   3502  HN  GLN A 437      30.156  47.710  76.804  1.00  0.00           H
ATOM   3503  CA  GLN A 437      30.950  46.000  75.934  1.00  0.00           C
ATOM   3504  HA  GLN A 437      30.419  45.067  75.816  1.00  0.00           H
ATOM   3505  CB  GLN A 437      30.763  46.826  74.579  1.00  0.00           C
ATOM   3506  HB1 GLN A 437      31.042  47.894  74.702  1.00  0.00           H
ATOM   3507  HB2 GLN A 437      31.475  46.476  73.802  1.00  0.00           H
ATOM   3508  CG  GLN A 437      29.331  46.765  73.956  1.00  0.00           C
ATOM   3509  HG1 GLN A 437      28.755  47.558  74.480  1.00  0.00           H
ATOM   3510  HG2 GLN A 437      29.389  47.052  72.885  1.00  0.00           H
ATOM   3511  CD  GLN A 437      28.497  45.499  74.228  1.00  0.00           C
ATOM   3512  OE1 GLN A 437      27.524  45.509  74.987  1.00  0.00           O
ATOM   3513  NE2 GLN A 437      28.770  44.413  73.524  1.00  0.00           N
ATOM   3514 1HE2 GLN A 437      29.292  44.409  72.671  1.00  0.00           H
ATOM   3515 2HE2 GLN A 437      28.317  43.569  73.813  1.00  0.00           H
ATOM   3516  C   GLN A 437      32.378  45.568  75.986  1.00  0.00           C
ATOM   3517  O   GLN A 437      32.751  44.550  75.547  1.00  0.00           O
ATOM   3518  N   LEU A 438      33.244  46.383  76.610  1.00  0.00           N
ATOM   3519  HN  LEU A 438      32.853  47.248  76.915  1.00  0.00           H
ATOM   3520  CA  LEU A 438      34.643  46.186  77.030  1.00  0.00           C
ATOM   3521  HA  LEU A 438      35.393  46.043  76.267  1.00  0.00           H
ATOM   3522  CB  LEU A 438      35.210  47.468  77.810  1.00  0.00           C
ATOM   3523  HB1 LEU A 438      35.426  48.303  77.109  1.00  0.00           H
ATOM   3524  HB2 LEU A 438      34.458  47.956  78.466  1.00  0.00           H
ATOM   3525  CG  LEU A 438      36.481  47.252  78.739  1.00  0.00           C
ATOM   3526  HG  LEU A 438      36.386  46.285  79.276  1.00  0.00           H
ATOM   3527  CD1 LEU A 438      37.767  47.046  77.838  1.00  0.00           C
ATOM   3528 1HD1 LEU A 438      37.619  46.294  77.034  1.00  0.00           H
ATOM   3529 2HD1 LEU A 438      38.125  47.996  77.386  1.00  0.00           H
ATOM   3530 3HD1 LEU A 438      38.566  46.658  78.506  1.00  0.00           H
ATOM   3531  CD2 LEU A 438      36.713  48.431  79.673  1.00  0.00           C
ATOM   3532 1HD2 LEU A 438      36.485  49.316  79.041  1.00  0.00           H
ATOM   3533 2HD2 LEU A 438      36.181  48.249  80.631  1.00  0.00           H
ATOM   3534 3HD2 LEU A 438      37.779  48.600  79.933  1.00  0.00           H
ATOM   3535  C   LEU A 438      34.660  44.987  77.955  1.00  0.00           C
ATOM   3536  O   LEU A 438      35.431  44.017  77.779  1.00  0.00           O
ATOM   3537  N   LEU A 439      33.753  44.886  78.939  1.00  0.00           N
ATOM   3538  HN  LEU A 439      33.298  45.763  79.068  1.00  0.00           H
ATOM   3539  CA  LEU A 439      33.400  43.738  79.827  1.00  0.00           C
ATOM   3540  HA  LEU A 439      34.296  43.379  80.310  1.00  0.00           H
ATOM   3541  CB  LEU A 439      32.362  44.084  81.020  1.00  0.00           C
ATOM   3542  HB1 LEU A 439      31.436  44.533  80.600  1.00  0.00           H
ATOM   3543  HB2 LEU A 439      32.032  43.167  81.553  1.00  0.00           H
ATOM   3544  CG  LEU A 439      32.969  45.112  82.017  1.00  0.00           C
ATOM   3545  HG  LEU A 439      33.460  45.924  81.440  1.00  0.00           H
ATOM   3546  CD1 LEU A 439      31.847  45.600  82.912  1.00  0.00           C
ATOM   3547 1HD1 LEU A 439      31.672  44.826  83.689  1.00  0.00           H
ATOM   3548 2HD1 LEU A 439      32.113  46.393  83.643  1.00  0.00           H
ATOM   3549 3HD1 LEU A 439      30.939  45.799  82.303  1.00  0.00           H
ATOM   3550  CD2 LEU A 439      34.179  44.491  82.726  1.00  0.00           C
ATOM   3551 1HD2 LEU A 439      35.031  44.464  82.014  1.00  0.00           H
ATOM   3552 2HD2 LEU A 439      34.442  45.220  83.522  1.00  0.00           H
ATOM   3553 3HD2 LEU A 439      34.022  43.498  83.200  1.00  0.00           H
ATOM   3554  C   LEU A 439      32.930  42.499  79.015  1.00  0.00           C
ATOM   3555  O   LEU A 439      33.200  41.382  79.414  1.00  0.00           O
ATOM   3556  N   TYR A 440      32.088  42.729  78.019  1.00  0.00           N
ATOM   3557  HN  TYR A 440      31.666  43.617  77.857  1.00  0.00           H
ATOM   3558  CA  TYR A 440      31.597  41.745  77.051  1.00  0.00           C
ATOM   3559  HA  TYR A 440      31.096  40.968  77.611  1.00  0.00           H
ATOM   3560  CB  TYR A 440      30.528  42.330  76.040  1.00  0.00           C
ATOM   3561  HB1 TYR A 440      29.711  42.827  76.605  1.00  0.00           H
ATOM   3562  HB2 TYR A 440      31.043  43.051  75.369  1.00  0.00           H
ATOM   3563  CG  TYR A 440      30.005  41.263  75.103  1.00  0.00           C
ATOM   3564  CD1 TYR A 440      30.359  41.131  73.720  1.00  0.00           C
ATOM   3565  HD1 TYR A 440      31.160  41.796  73.432  1.00  0.00           H
ATOM   3566  CE1 TYR A 440      29.684  40.222  72.873  1.00  0.00           C
ATOM   3567  HE1 TYR A 440      29.895  40.168  71.815  1.00  0.00           H
ATOM   3568  CZ  TYR A 440      28.631  39.441  73.410  1.00  0.00           C
ATOM   3569  OH  TYR A 440      27.984  38.493  72.559  1.00  0.00           O
ATOM   3570  HH  TYR A 440      28.298  38.627  71.662  1.00  0.00           H
ATOM   3571  CD2 TYR A 440      28.871  40.544  75.531  1.00  0.00           C
ATOM   3572  HD2 TYR A 440      28.426  40.779  76.486  1.00  0.00           H
ATOM   3573  CE2 TYR A 440      28.166  39.676  74.675  1.00  0.00           C
ATOM   3574  HE2 TYR A 440      27.330  39.080  75.009  1.00  0.00           H
ATOM   3575  C   TYR A 440      32.689  40.986  76.289  1.00  0.00           C
ATOM   3576  O   TYR A 440      32.664  39.757  76.343  1.00  0.00           O
ATOM   3577  N   GLN A 441      33.695  41.726  75.711  1.00  0.00           N
ATOM   3578  HN  GLN A 441      33.744  42.720  75.644  1.00  0.00           H
ATOM   3579  CA  GLN A 441      34.813  41.125  74.958  1.00  0.00           C
ATOM   3580  HA  GLN A 441      34.469  40.441  74.196  1.00  0.00           H
ATOM   3581  CB  GLN A 441      35.642  42.253  74.211  1.00  0.00           C
ATOM   3582  HB1 GLN A 441      36.011  42.964  74.981  1.00  0.00           H
ATOM   3583  HB2 GLN A 441      36.607  41.873  73.812  1.00  0.00           H
ATOM   3584  CG  GLN A 441      34.917  43.016  73.068  1.00  0.00           C
ATOM   3585  HG1 GLN A 441      34.016  43.522  73.475  1.00  0.00           H
ATOM   3586  HG2 GLN A 441      35.530  43.794  72.566  1.00  0.00           H
ATOM   3587  CD  GLN A 441      34.474  42.053  71.975  1.00  0.00           C
ATOM   3588  OE1 GLN A 441      34.999  40.951  71.829  1.00  0.00           O
ATOM   3589  NE2 GLN A 441      33.541  42.525  71.087  1.00  0.00           N
ATOM   3590 1HE2 GLN A 441      33.202  43.465  71.047  1.00  0.00           H
ATOM   3591 2HE2 GLN A 441      33.325  41.874  70.358  1.00  0.00           H
ATOM   3592  C   GLN A 441      35.717  40.318  75.838  1.00  0.00           C
ATOM   3593  O   GLN A 441      36.041  39.177  75.575  1.00  0.00           O
ATOM   3594  N   ILE A 442      36.017  40.813  77.053  1.00  0.00           N
ATOM   3595  HN  ILE A 442      35.768  41.727  77.364  1.00  0.00           H
ATOM   3596  CA  ILE A 442      36.887  40.008  77.938  1.00  0.00           C
ATOM   3597  HA  ILE A 442      37.644  39.545  77.323  1.00  0.00           H
ATOM   3598  CB  ILE A 442      37.754  40.693  78.993  1.00  0.00           C
ATOM   3599  HB  ILE A 442      37.019  40.906  79.798  1.00  0.00           H
ATOM   3600  CG2 ILE A 442      38.828  39.735  79.635  1.00  0.00           C
ATOM   3601 1HG2 ILE A 442      39.453  39.276  78.839  1.00  0.00           H
ATOM   3602 2HG2 ILE A 442      39.465  40.286  80.359  1.00  0.00           H
ATOM   3603 3HG2 ILE A 442      38.288  38.951  80.208  1.00  0.00           H
ATOM   3604  CG1 ILE A 442      38.340  41.961  78.395  1.00  0.00           C
ATOM   3605 1HG1 ILE A 442      37.605  42.679  77.974  1.00  0.00           H
ATOM   3606 2HG1 ILE A 442      38.822  42.581  79.181  1.00  0.00           H
ATOM   3607  CD  ILE A 442      39.506  41.626  77.482  1.00  0.00           C
ATOM   3608  HD1 ILE A 442      40.478  41.410  77.976  1.00  0.00           H
ATOM   3609  HD2 ILE A 442      39.367  40.711  76.868  1.00  0.00           H
ATOM   3610  HD3 ILE A 442      39.612  42.479  76.779  1.00  0.00           H
ATOM   3611  C   ILE A 442      36.137  38.783  78.488  1.00  0.00           C
ATOM   3612  O   ILE A 442      36.567  37.623  78.532  1.00  0.00           O
ATOM   3613  N   GLY A 443      34.843  38.974  78.765  1.00  0.00           N
ATOM   3614  HN  GLY A 443      34.315  39.797  78.570  1.00  0.00           H
ATOM   3615  CA  GLY A 443      34.025  37.983  79.563  1.00  0.00           C
ATOM   3616  HA1 GLY A 443      34.685  37.585  80.319  1.00  0.00           H
ATOM   3617  HA2 GLY A 443      33.145  38.502  79.911  1.00  0.00           H
ATOM   3618  C   GLY A 443      33.457  36.797  78.717  1.00  0.00           C
ATOM   3619  O   GLY A 443      33.119  35.770  79.279  1.00  0.00           O
ATOM   3620  N   THR A 444      33.343  37.033  77.436  1.00  0.00           N
ATOM   3621  HN  THR A 444      33.428  37.960  77.079  1.00  0.00           H
ATOM   3622  CA  THR A 444      33.004  36.000  76.463  1.00  0.00           C
ATOM   3623  HA  THR A 444      32.355  35.286  76.950  1.00  0.00           H
ATOM   3624  CB  THR A 444      32.173  36.452  75.293  1.00  0.00           C
ATOM   3625  HB  THR A 444      31.969  35.605  74.604  1.00  0.00           H
ATOM   3626  OG1 THR A 444      32.685  37.498  74.564  1.00  0.00           O
ATOM   3627  HG1 THR A 444      32.477  38.269  75.097  1.00  0.00           H
ATOM   3628  CG2 THR A 444      30.758  36.975  75.814  1.00  0.00           C
ATOM   3629 1HG2 THR A 444      30.153  37.036  74.885  1.00  0.00           H
ATOM   3630 2HG2 THR A 444      30.181  36.300  76.482  1.00  0.00           H
ATOM   3631 3HG2 THR A 444      30.731  37.921  76.396  1.00  0.00           H
ATOM   3632  C   THR A 444      34.219  35.274  75.968  1.00  0.00           C
ATOM   3633  O   THR A 444      34.100  34.271  75.266  1.00  0.00           O
ATOM   3634  N   TRP A 445      35.483  35.699  76.355  1.00  0.00           N
ATOM   3635  HN  TRP A 445      35.588  36.361  77.093  1.00  0.00           H
ATOM   3636  CA  TRP A 445      36.737  35.182  75.801  1.00  0.00           C
ATOM   3637  HA  TRP A 445      36.452  34.815  74.826  1.00  0.00           H
ATOM   3638  CB  TRP A 445      37.767  36.318  75.753  1.00  0.00           C
ATOM   3639  HB1 TRP A 445      37.141  37.147  75.359  1.00  0.00           H
ATOM   3640  HB2 TRP A 445      38.206  36.455  76.764  1.00  0.00           H
ATOM   3641  CG  TRP A 445      38.864  36.016  74.735  1.00  0.00           C
ATOM   3642  CD1 TRP A 445      40.140  35.774  75.143  1.00  0.00           C
ATOM   3643  HD1 TRP A 445      40.477  35.768  76.169  1.00  0.00           H
ATOM   3644  NE1 TRP A 445      40.895  35.442  73.998  1.00  0.00           N
ATOM   3645  HE1 TRP A 445      41.814  35.124  74.081  1.00  0.00           H
ATOM   3646  CE2 TRP A 445      40.103  35.461  72.901  1.00  0.00           C
ATOM   3647  CD2 TRP A 445      38.831  35.756  73.357  1.00  0.00           C
ATOM   3648  CE3 TRP A 445      37.792  35.705  72.383  1.00  0.00           C
ATOM   3649  HE3 TRP A 445      36.804  36.085  72.596  1.00  0.00           H
ATOM   3650  CZ3 TRP A 445      38.102  35.441  71.026  1.00  0.00           C
ATOM   3651  HZ3 TRP A 445      37.305  35.529  70.303  1.00  0.00           H
ATOM   3652  CZ2 TRP A 445      40.382  35.113  71.622  1.00  0.00           C
ATOM   3653  HZ2 TRP A 445      41.365  34.755  71.352  1.00  0.00           H
ATOM   3654  CH2 TRP A 445      39.359  35.017  70.649  1.00  0.00           C
ATOM   3655  HH2 TRP A 445      39.565  34.517  69.715  1.00  0.00           H
ATOM   3656  C   TRP A 445      37.275  34.022  76.646  1.00  0.00           C
ATOM   3657  O   TRP A 445      38.268  33.368  76.397  1.00  0.00           O
ATOM   3658  N   LEU A 446      36.601  33.702  77.778  1.00  0.00           N
ATOM   3659  HN  LEU A 446      35.868  34.306  78.082  1.00  0.00           H
ATOM   3660  CA  LEU A 446      36.956  32.748  78.798  1.00  0.00           C
ATOM   3661  HA  LEU A 446      37.942  32.314  78.710  1.00  0.00           H
ATOM   3662  CB  LEU A 446      36.796  33.396  80.201  1.00  0.00           C
ATOM   3663  HB1 LEU A 446      35.741  33.488  80.534  1.00  0.00           H
ATOM   3664  HB2 LEU A 446      37.262  32.653  80.883  1.00  0.00           H
ATOM   3665  CG  LEU A 446      37.515  34.727  80.441  1.00  0.00           C
ATOM   3666  HG  LEU A 446      37.398  35.404  79.569  1.00  0.00           H
ATOM   3667  CD1 LEU A 446      36.918  35.446  81.717  1.00  0.00           C
ATOM   3668 1HD1 LEU A 446      36.921  34.743  82.578  1.00  0.00           H
ATOM   3669 2HD1 LEU A 446      37.514  36.333  82.021  1.00  0.00           H
ATOM   3670 3HD1 LEU A 446      35.881  35.750  81.458  1.00  0.00           H
ATOM   3671  CD2 LEU A 446      39.101  34.562  80.570  1.00  0.00           C
ATOM   3672 1HD2 LEU A 446      39.262  33.754  81.315  1.00  0.00           H
ATOM   3673 2HD2 LEU A 446      39.557  34.140  79.649  1.00  0.00           H
ATOM   3674 3HD2 LEU A 446      39.645  35.462  80.928  1.00  0.00           H
ATOM   3675  C   LEU A 446      35.955  31.584  78.680  1.00  0.00           C
ATOM   3676  O   LEU A 446      35.885  30.717  79.549  1.00  0.00           O
ATOM   3677  N   LEU A 447      35.191  31.498  77.551  1.00  0.00           N
ATOM   3678  HN  LEU A 447      35.355  32.162  76.825  1.00  0.00           H
ATOM   3679  CA  LEU A 447      34.029  30.691  77.369  1.00  0.00           C
ATOM   3680  HA  LEU A 447      34.002  30.100  78.272  1.00  0.00           H
ATOM   3681  CB  LEU A 447      32.673  31.489  77.228  1.00  0.00           C
ATOM   3682  HB1 LEU A 447      32.743  32.088  76.296  1.00  0.00           H
ATOM   3683  HB2 LEU A 447      31.780  30.835  77.316  1.00  0.00           H
ATOM   3684  CG  LEU A 447      32.384  32.602  78.381  1.00  0.00           C
ATOM   3685  HG  LEU A 447      33.130  33.410  78.225  1.00  0.00           H
ATOM   3686  CD1 LEU A 447      30.998  33.174  78.307  1.00  0.00           C
ATOM   3687 1HD1 LEU A 447      30.199  32.454  78.585  1.00  0.00           H
ATOM   3688 2HD1 LEU A 447      30.998  33.944  79.107  1.00  0.00           H
ATOM   3689 3HD1 LEU A 447      30.838  33.763  77.378  1.00  0.00           H
ATOM   3690  CD2 LEU A 447      32.579  31.921  79.771  1.00  0.00           C
ATOM   3691 1HD2 LEU A 447      33.660  31.786  79.992  1.00  0.00           H
ATOM   3692 2HD2 LEU A 447      32.146  32.586  80.548  1.00  0.00           H
ATOM   3693 3HD2 LEU A 447      32.152  30.897  79.836  1.00  0.00           H
ATOM   3694  C   LEU A 447      34.150  29.765  76.187  1.00  0.00           C
ATOM   3695  O   LEU A 447      34.710  30.029  75.128  1.00  0.00           O
ATOM   3696  N   ASP A 448      33.665  28.528  76.425  1.00  0.00           N
ATOM   3697  HN  ASP A 448      33.516  28.253  77.372  1.00  0.00           H
ATOM   3698  CA  ASP A 448      33.508  27.460  75.451  1.00  0.00           C
ATOM   3699  HA  ASP A 448      34.434  27.397  74.899  1.00  0.00           H
ATOM   3700  CB  ASP A 448      33.258  26.169  76.263  1.00  0.00           C
ATOM   3701  HB1 ASP A 448      32.284  26.210  76.797  1.00  0.00           H
ATOM   3702  HB2 ASP A 448      33.107  25.371  75.506  1.00  0.00           H
ATOM   3703  CG  ASP A 448      34.283  25.847  77.284  1.00  0.00           C
ATOM   3704  OD1 ASP A 448      35.465  26.264  77.284  1.00  0.00           O
ATOM   3705  OD2 ASP A 448      33.957  25.011  78.170  1.00  0.00           O
ATOM   3706  C   ASP A 448      32.377  27.845  74.430  1.00  0.00           C
ATOM   3707  O   ASP A 448      31.425  28.543  74.782  1.00  0.00           O
ATOM   3708  N   SER A 449      32.482  27.347  73.185  1.00  0.00           N
ATOM   3709  HN  SER A 449      33.187  26.678  72.963  1.00  0.00           H
ATOM   3710  CA  SER A 449      31.427  27.439  72.221  1.00  0.00           C
ATOM   3711  HA  SER A 449      31.293  28.460  71.897  1.00  0.00           H
ATOM   3712  CB  SER A 449      31.872  26.873  70.844  1.00  0.00           C
ATOM   3713  HB1 SER A 449      32.841  27.381  70.649  1.00  0.00           H
ATOM   3714  HB2 SER A 449      32.022  25.779  70.965  1.00  0.00           H
ATOM   3715  OG  SER A 449      30.896  27.159  69.841  1.00  0.00           O
ATOM   3716  HG1 SER A 449      30.501  26.305  69.652  1.00  0.00           H
ATOM   3717  C   SER A 449      29.999  26.796  72.629  1.00  0.00           C
ATOM   3718  O   SER A 449      28.919  27.304  72.342  1.00  0.00           O
ATOM   3719  N   GLU A 450      30.101  25.618  73.300  1.00  0.00           N
ATOM   3720  HN  GLU A 450      30.963  25.120  73.354  1.00  0.00           H
ATOM   3721  CA  GLU A 450      28.897  25.036  73.914  1.00  0.00           C
ATOM   3722  HA  GLU A 450      28.145  24.925  73.147  1.00  0.00           H
ATOM   3723  CB  GLU A 450      29.177  23.626  74.502  1.00  0.00           C
ATOM   3724  HB1 GLU A 450      29.648  22.952  73.755  1.00  0.00           H
ATOM   3725  HB2 GLU A 450      29.991  23.776  75.243  1.00  0.00           H
ATOM   3726  CG  GLU A 450      27.933  22.996  75.221  1.00  0.00           C
ATOM   3727  HG1 GLU A 450      27.847  23.330  76.277  1.00  0.00           H
ATOM   3728  HG2 GLU A 450      27.030  23.306  74.653  1.00  0.00           H
ATOM   3729  CD  GLU A 450      27.983  21.465  75.292  1.00  0.00           C
ATOM   3730  OE1 GLU A 450      27.871  20.804  76.310  1.00  0.00           O
ATOM   3731  OE2 GLU A 450      28.046  20.913  74.168  1.00  0.00           O
ATOM   3732  C   GLU A 450      28.274  25.932  75.025  1.00  0.00           C
ATOM   3733  O   GLU A 450      27.069  26.075  75.098  1.00  0.00           O
ATOM   3734  N   ALA A 451      29.132  26.480  75.816  1.00  0.00           N
ATOM   3735  HN  ALA A 451      30.097  26.229  75.810  1.00  0.00           H
ATOM   3736  CA  ALA A 451      28.712  27.439  76.865  1.00  0.00           C
ATOM   3737  HA  ALA A 451      27.878  26.978  77.372  1.00  0.00           H
ATOM   3738  CB  ALA A 451      29.934  27.731  77.793  1.00  0.00           C
ATOM   3739  HB1 ALA A 451      30.677  28.382  77.286  1.00  0.00           H
ATOM   3740  HB2 ALA A 451      29.598  28.212  78.737  1.00  0.00           H
ATOM   3741  HB3 ALA A 451      30.349  26.718  77.983  1.00  0.00           H
ATOM   3742  C   ALA A 451      28.217  28.721  76.257  1.00  0.00           C
ATOM   3743  O   ALA A 451      27.273  29.343  76.687  1.00  0.00           O
ATOM   3744  N   LEU A 452      28.755  29.146  75.076  1.00  0.00           N
ATOM   3745  HN  LEU A 452      29.635  28.703  74.923  1.00  0.00           H
ATOM   3746  CA  LEU A 452      28.328  30.317  74.300  1.00  0.00           C
ATOM   3747  HA  LEU A 452      27.913  30.935  75.082  1.00  0.00           H
ATOM   3748  CB  LEU A 452      29.397  30.935  73.401  1.00  0.00           C
ATOM   3749  HB1 LEU A 452      29.723  30.203  72.632  1.00  0.00           H
ATOM   3750  HB2 LEU A 452      28.934  31.765  72.826  1.00  0.00           H
ATOM   3751  CG  LEU A 452      30.682  31.504  74.065  1.00  0.00           C
ATOM   3752  HG  LEU A 452      30.976  30.752  74.828  1.00  0.00           H
ATOM   3753  CD1 LEU A 452      31.840  31.765  73.104  1.00  0.00           C
ATOM   3754 1HD1 LEU A 452      32.188  30.792  72.698  1.00  0.00           H
ATOM   3755 2HD1 LEU A 452      31.443  32.361  72.255  1.00  0.00           H
ATOM   3756 3HD1 LEU A 452      32.695  32.346  73.511  1.00  0.00           H
ATOM   3757  CD2 LEU A 452      30.472  32.799  74.957  1.00  0.00           C
ATOM   3758 1HD2 LEU A 452      29.784  32.592  75.804  1.00  0.00           H
ATOM   3759 2HD2 LEU A 452      31.412  33.239  75.353  1.00  0.00           H
ATOM   3760 3HD2 LEU A 452      29.929  33.481  74.269  1.00  0.00           H
ATOM   3761  C   LEU A 452      27.004  30.026  73.585  1.00  0.00           C
ATOM   3762  O   LEU A 452      26.297  30.953  73.111  1.00  0.00           O
ATOM   3763  N   HSD A 453      26.589  28.790  73.348  1.00  0.00           N
ATOM   3764  HN  HSD A 453      27.124  28.004  73.650  1.00  0.00           H
ATOM   3765  CA  HSD A 453      25.433  28.427  72.574  1.00  0.00           C
ATOM   3766  HA  HSD A 453      25.612  28.856  71.599  1.00  0.00           H
ATOM   3767  CB  HSD A 453      25.556  26.887  72.405  1.00  0.00           C
ATOM   3768  HB1 HSD A 453      26.542  26.730  71.917  1.00  0.00           H
ATOM   3769  HB2 HSD A 453      25.567  26.306  73.352  1.00  0.00           H
ATOM   3770  ND1 HSD A 453      23.649  25.330  71.930  1.00  0.00           N
ATOM   3771  HD1 HSD A 453      23.700  24.674  72.682  1.00  0.00           H
ATOM   3772  CG  HSD A 453      24.384  26.422  71.535  1.00  0.00           C
ATOM   3773  CE1 HSD A 453      22.564  25.241  71.019  1.00  0.00           C
ATOM   3774  HE1 HSD A 453      21.685  24.598  70.984  1.00  0.00           H
ATOM   3775  NE2 HSD A 453      22.619  26.243  70.179  1.00  0.00           N
ATOM   3776  CD2 HSD A 453      23.793  26.985  70.417  1.00  0.00           C
ATOM   3777  HD2 HSD A 453      23.977  27.963  69.990  1.00  0.00           H
ATOM   3778  C   HSD A 453      24.078  28.865  73.029  1.00  0.00           C
ATOM   3779  O   HSD A 453      23.269  29.327  72.170  1.00  0.00           O
ATOM   3780  N   PRO A 454      23.677  28.762  74.212  1.00  0.00           N
ATOM   3781  CD  PRO A 454      24.128  27.739  75.161  1.00  0.00           C
ATOM   3782  HD1 PRO A 454      25.207  27.866  75.394  1.00  0.00           H
ATOM   3783  HD2 PRO A 454      23.952  26.706  74.789  1.00  0.00           H
ATOM   3784  CA  PRO A 454      22.330  29.296  74.630  1.00  0.00           C
ATOM   3785  HA  PRO A 454      21.606  29.399  73.836  1.00  0.00           H
ATOM   3786  CB  PRO A 454      21.854  28.414  75.809  1.00  0.00           C
ATOM   3787  HB1 PRO A 454      21.341  28.862  76.687  1.00  0.00           H
ATOM   3788  HB2 PRO A 454      21.325  27.584  75.293  1.00  0.00           H
ATOM   3789  CG  PRO A 454      23.133  27.848  76.348  1.00  0.00           C
ATOM   3790  HG1 PRO A 454      23.580  28.544  77.089  1.00  0.00           H
ATOM   3791  HG2 PRO A 454      22.954  26.939  76.961  1.00  0.00           H
ATOM   3792  C   PRO A 454      22.477  30.715  75.178  1.00  0.00           C
ATOM   3793  O   PRO A 454      21.544  31.515  75.277  1.00  0.00           O
ATOM   3794  N   LEU A 455      23.682  31.238  75.534  1.00  0.00           N
ATOM   3795  HN  LEU A 455      24.452  30.617  75.407  1.00  0.00           H
ATOM   3796  CA  LEU A 455      24.060  32.577  75.638  1.00  0.00           C
ATOM   3797  HA  LEU A 455      23.390  32.951  76.397  1.00  0.00           H
ATOM   3798  CB  LEU A 455      25.492  32.650  76.314  1.00  0.00           C
ATOM   3799  HB1 LEU A 455      25.482  31.999  77.215  1.00  0.00           H
ATOM   3800  HB2 LEU A 455      26.223  32.226  75.592  1.00  0.00           H
ATOM   3801  CG  LEU A 455      25.846  34.087  76.844  1.00  0.00           C
ATOM   3802  HG  LEU A 455      25.249  34.815  76.255  1.00  0.00           H
ATOM   3803  CD1 LEU A 455      25.761  34.317  78.344  1.00  0.00           C
ATOM   3804 1HD1 LEU A 455      24.778  33.991  78.746  1.00  0.00           H
ATOM   3805 2HD1 LEU A 455      26.560  33.647  78.726  1.00  0.00           H
ATOM   3806 3HD1 LEU A 455      25.897  35.373  78.661  1.00  0.00           H
ATOM   3807  CD2 LEU A 455      27.266  34.337  76.473  1.00  0.00           C
ATOM   3808 1HD2 LEU A 455      27.524  34.325  75.393  1.00  0.00           H
ATOM   3809 2HD2 LEU A 455      27.632  35.303  76.882  1.00  0.00           H
ATOM   3810 3HD2 LEU A 455      27.911  33.572  76.955  1.00  0.00           H
ATOM   3811  C   LEU A 455      23.918  33.433  74.434  1.00  0.00           C
ATOM   3812  O   LEU A 455      23.237  34.421  74.478  1.00  0.00           O
ATOM   3813  N   GLY A 456      24.501  33.032  73.284  1.00  0.00           N
ATOM   3814  HN  GLY A 456      25.172  32.297  73.220  1.00  0.00           H
ATOM   3815  CA  GLY A 456      24.320  33.547  71.895  1.00  0.00           C
ATOM   3816  HA1 GLY A 456      24.684  32.791  71.215  1.00  0.00           H
ATOM   3817  HA2 GLY A 456      23.273  33.789  71.794  1.00  0.00           H
ATOM   3818  C   GLY A 456      25.249  34.673  71.594  1.00  0.00           C
ATOM   3819  O   GLY A 456      25.482  35.576  72.413  1.00  0.00           O
ATOM   3820  N   MET A 457      25.784  34.673  70.358  1.00  0.00           N
ATOM   3821  HN  MET A 457      25.615  33.901  69.751  1.00  0.00           H
ATOM   3822  CA  MET A 457      26.760  35.658  69.928  1.00  0.00           C
ATOM   3823  HA  MET A 457      26.927  36.339  70.749  1.00  0.00           H
ATOM   3824  CB  MET A 457      28.097  34.970  69.700  1.00  0.00           C
ATOM   3825  HB1 MET A 457      27.966  34.186  68.924  1.00  0.00           H
ATOM   3826  HB2 MET A 457      28.878  35.594  69.217  1.00  0.00           H
ATOM   3827  CG  MET A 457      28.852  34.224  70.905  1.00  0.00           C
ATOM   3828  HG1 MET A 457      28.432  33.214  71.105  1.00  0.00           H
ATOM   3829  HG2 MET A 457      29.927  34.060  70.680  1.00  0.00           H
ATOM   3830  SD  MET A 457      28.818  35.195  72.459  1.00  0.00           S
ATOM   3831  CE  MET A 457      30.123  36.319  71.929  1.00  0.00           C
ATOM   3832  HE1 MET A 457      30.556  36.816  72.824  1.00  0.00           H
ATOM   3833  HE2 MET A 457      30.916  35.848  71.309  1.00  0.00           H
ATOM   3834  HE3 MET A 457      29.633  37.139  71.362  1.00  0.00           H
ATOM   3835  C   MET A 457      26.205  36.445  68.773  1.00  0.00           C
ATOM   3836  O   MET A 457      26.982  37.347  68.317  1.00  0.00           O
ATOM   3837  N   ALA A 458      25.039  36.184  68.208  1.00  0.00           N
ATOM   3838  HN  ALA A 458      24.386  35.544  68.606  1.00  0.00           H
ATOM   3839  CA  ALA A 458      24.579  36.837  67.004  1.00  0.00           C
ATOM   3840  HA  ALA A 458      25.185  37.686  66.727  1.00  0.00           H
ATOM   3841  CB  ALA A 458      24.570  35.784  65.946  1.00  0.00           C
ATOM   3842  HB1 ALA A 458      24.441  36.207  64.926  1.00  0.00           H
ATOM   3843  HB2 ALA A 458      25.506  35.185  65.967  1.00  0.00           H
ATOM   3844  HB3 ALA A 458      23.764  35.048  66.155  1.00  0.00           H
ATOM   3845  C   ALA A 458      23.100  37.224  67.205  1.00  0.00           C
ATOM   3846  O   ALA A 458      22.522  36.717  68.173  1.00  0.00           O
ATOM   3847  N   VAL A 459      22.497  38.142  66.504  1.00  0.00           N
ATOM   3848  HN  VAL A 459      23.071  38.594  65.826  1.00  0.00           H
ATOM   3849  CA  VAL A 459      21.073  38.530  66.471  1.00  0.00           C
ATOM   3850  HA  VAL A 459      20.799  38.730  67.496  1.00  0.00           H
ATOM   3851  CB  VAL A 459      20.663  39.715  65.627  1.00  0.00           C
ATOM   3852  HB  VAL A 459      19.574  39.879  65.779  1.00  0.00           H
ATOM   3853  CG1 VAL A 459      21.194  41.009  66.204  1.00  0.00           C
ATOM   3854 1HG1 VAL A 459      20.747  41.925  65.761  1.00  0.00           H
ATOM   3855 2HG1 VAL A 459      21.012  40.924  67.297  1.00  0.00           H
ATOM   3856 3HG1 VAL A 459      22.291  41.091  66.047  1.00  0.00           H
ATOM   3857  CG2 VAL A 459      20.906  39.552  64.118  1.00  0.00           C
ATOM   3858 1HG2 VAL A 459      20.462  40.412  63.575  1.00  0.00           H
ATOM   3859 2HG2 VAL A 459      22.016  39.549  64.062  1.00  0.00           H
ATOM   3860 3HG2 VAL A 459      20.478  38.628  63.673  1.00  0.00           H
ATOM   3861  C   VAL A 459      20.303  37.253  66.064  1.00  0.00           C
ATOM   3862  O   VAL A 459      20.867  36.488  65.270  1.00  0.00           O
ATOM   3863  N   LYS A 460      19.054  37.035  66.661  1.00  0.00           N
ATOM   3864  HN  LYS A 460      18.663  37.748  67.238  1.00  0.00           H
ATOM   3865  CA  LYS A 460      18.255  35.824  66.479  1.00  0.00           C
ATOM   3866  HA  LYS A 460      18.975  35.021  66.541  1.00  0.00           H
ATOM   3867  CB  LYS A 460      17.291  35.701  67.671  1.00  0.00           C
ATOM   3868  HB1 LYS A 460      16.590  36.560  67.749  1.00  0.00           H
ATOM   3869  HB2 LYS A 460      16.703  34.795  67.412  1.00  0.00           H
ATOM   3870  CG  LYS A 460      18.014  35.542  68.954  1.00  0.00           C
ATOM   3871  HG1 LYS A 460      18.591  36.463  69.184  1.00  0.00           H
ATOM   3872  HG2 LYS A 460      17.361  35.466  69.850  1.00  0.00           H
ATOM   3873  CD  LYS A 460      18.960  34.239  68.942  1.00  0.00           C
ATOM   3874  HD1 LYS A 460      18.291  33.353  68.916  1.00  0.00           H
ATOM   3875  HD2 LYS A 460      19.580  34.123  68.027  1.00  0.00           H
ATOM   3876  CE  LYS A 460      19.902  34.179  70.076  1.00  0.00           C
ATOM   3877  HE1 LYS A 460      19.458  34.264  71.091  1.00  0.00           H
ATOM   3878  HE2 LYS A 460      20.509  33.252  70.160  1.00  0.00           H
ATOM   3879  NZ  LYS A 460      20.896  35.228  69.998  1.00  0.00           N
ATOM   3880  HZ1 LYS A 460      21.316  35.302  70.946  1.00  0.00           H
ATOM   3881  HZ2 LYS A 460      21.629  35.119  69.269  1.00  0.00           H
ATOM   3882  HZ3 LYS A 460      20.387  36.129  69.896  1.00  0.00           H
ATOM   3883  C   LYS A 460      17.470  35.784  65.105  1.00  0.00           C
ATOM   3884  O   LYS A 460      16.951  34.728  64.743  1.00  0.00           O
ATOM   3885  N   SER A 461      17.360  36.930  64.320  1.00  0.00           N
ATOM   3886  HN  SER A 461      17.638  37.835  64.635  1.00  0.00           H
ATOM   3887  CA  SER A 461      16.729  36.922  63.044  1.00  0.00           C
ATOM   3888  HA  SER A 461      15.841  36.321  63.177  1.00  0.00           H
ATOM   3889  CB  SER A 461      16.352  38.330  62.625  1.00  0.00           C
ATOM   3890  HB1 SER A 461      17.265  38.963  62.580  1.00  0.00           H
ATOM   3891  HB2 SER A 461      15.872  38.333  61.623  1.00  0.00           H
ATOM   3892  OG  SER A 461      15.420  38.968  63.493  1.00  0.00           O
ATOM   3893  HG1 SER A 461      15.392  39.897  63.253  1.00  0.00           H
ATOM   3894  C   SER A 461      17.652  36.383  61.993  1.00  0.00           C
ATOM   3895  O   SER A 461      18.849  36.758  61.989  1.00  0.00           O
ATOM   3896  N   SER A 462      17.142  35.403  61.237  1.00  0.00           N
ATOM   3897  HN  SER A 462      16.163  35.309  61.072  1.00  0.00           H
ATOM   3898  CA  SER A 462      18.005  34.519  60.390  1.00  0.00           C
ATOM   3899  HA  SER A 462      19.035  34.781  60.578  1.00  0.00           H
ATOM   3900  CB  SER A 462      17.735  32.977  60.554  1.00  0.00           C
ATOM   3901  HB1 SER A 462      18.166  32.330  59.760  1.00  0.00           H
ATOM   3902  HB2 SER A 462      18.365  32.590  61.383  1.00  0.00           H
ATOM   3903  OG  SER A 462      16.335  32.679  60.680  1.00  0.00           O
ATOM   3904  HG1 SER A 462      16.111  33.027  61.546  1.00  0.00           H
ATOM   3905  C   SER A 462      17.792  34.939  58.967  1.00  0.00           C
ATOM   3906  OT1 SER A 462      16.658  35.022  58.458  1.00  0.00           O
ATOM   3907  OT2 SER A 462      18.763  35.257  58.275  1.00  0.00           O
ATOM   3908  C3  CHL1B 463      37.446  22.670 125.453  1.00  0.00           C
ATOM   3909  H3  CHL1B 463      38.421  23.178 125.296  1.00  0.00           H
ATOM   3910  O3  CHL1B 463      36.935  22.945 126.770  1.00  0.00           O
ATOM   3911  H3' CHL1B 463      37.730  22.739 127.268  1.00  0.00           H
ATOM   3912  C4  CHL1B 463      36.376  23.044 124.382  1.00  0.00           C
ATOM   3913  H4A CHL1B 463      35.408  22.617 124.723  1.00  0.00           H
ATOM   3914  H4B CHL1B 463      36.186  24.137 124.445  1.00  0.00           H
ATOM   3915  C5  CHL1B 463      36.802  22.595 122.979  1.00  0.00           C
ATOM   3916  C6  CHL1B 463      36.850  23.450 121.939  1.00  0.00           C
ATOM   3917  H6  CHL1B 463      36.794  24.527 122.157  1.00  0.00           H
ATOM   3918  C7  CHL1B 463      37.309  23.158 120.513  1.00  0.00           C
ATOM   3919  H7A CHL1B 463      36.532  23.517 119.805  1.00  0.00           H
ATOM   3920  H7B CHL1B 463      38.280  23.625 120.244  1.00  0.00           H
ATOM   3921  C8  CHL1B 463      37.359  21.603 120.310  1.00  0.00           C
ATOM   3922  H8  CHL1B 463      36.297  21.283 120.247  1.00  0.00           H
ATOM   3923  C14 CHL1B 463      38.224  21.348 119.061  1.00  0.00           C
ATOM   3924  H14 CHL1B 463      39.222  21.743 119.344  1.00  0.00           H
ATOM   3925  C15 CHL1B 463      37.760  22.169 117.807  1.00  0.00           C
ATOM   3926 H15A CHL1B 463      36.666  22.001 117.721  1.00  0.00           H
ATOM   3927 H15B CHL1B 463      37.860  23.273 117.882  1.00  0.00           H
ATOM   3928  C16 CHL1B 463      38.579  21.578 116.742  1.00  0.00           C
ATOM   3929 H16A CHL1B 463      37.855  21.377 115.923  1.00  0.00           H
ATOM   3930 H16B CHL1B 463      39.304  22.343 116.392  1.00  0.00           H
ATOM   3931  C17 CHL1B 463      39.106  20.220 117.242  1.00  0.00           C
ATOM   3932  H17 CHL1B 463      40.128  20.420 117.627  1.00  0.00           H
ATOM   3933  C13 CHL1B 463      38.361  19.942 118.564  1.00  0.00           C
ATOM   3934  C18 CHL1B 463      36.920  19.363 118.260  1.00  0.00           C
ATOM   3935 H18A CHL1B 463      36.179  19.537 119.069  1.00  0.00           H
ATOM   3936 H18B CHL1B 463      36.496  19.754 117.310  1.00  0.00           H
ATOM   3937 H18C CHL1B 463      36.904  18.264 118.097  1.00  0.00           H
ATOM   3938  C12 CHL1B 463      38.979  19.212 119.757  1.00  0.00           C
ATOM   3939 H12A CHL1B 463      39.123  18.127 119.565  1.00  0.00           H
ATOM   3940 H12B CHL1B 463      40.009  19.592 119.931  1.00  0.00           H
ATOM   3941  C11 CHL1B 463      38.246  19.409 121.075  1.00  0.00           C
ATOM   3942 H11A CHL1B 463      37.273  18.915 120.872  1.00  0.00           H
ATOM   3943 H11B CHL1B 463      38.713  18.814 121.889  1.00  0.00           H
ATOM   3944  C9  CHL1B 463      37.954  20.871 121.497  1.00  0.00           C
ATOM   3945  H9  CHL1B 463      38.936  21.357 121.679  1.00  0.00           H
ATOM   3946  C10 CHL1B 463      37.173  21.133 122.808  1.00  0.00           C
ATOM   3947  C19 CHL1B 463      35.886  20.185 122.772  1.00  0.00           C
ATOM   3948 H19A CHL1B 463      35.209  20.551 123.574  1.00  0.00           H
ATOM   3949 H19B CHL1B 463      35.346  20.315 121.810  1.00  0.00           H
ATOM   3950 H19C CHL1B 463      36.073  19.110 122.979  1.00  0.00           H
ATOM   3951  C1  CHL1B 463      38.097  20.811 123.989  1.00  0.00           C
ATOM   3952  H1A CHL1B 463      38.367  19.734 123.961  1.00  0.00           H
ATOM   3953  H1B CHL1B 463      39.098  21.262 123.820  1.00  0.00           H
ATOM   3954  C2  CHL1B 463      37.595  21.098 125.330  1.00  0.00           C
ATOM   3955  H2A CHL1B 463      38.401  20.869 126.059  1.00  0.00           H
ATOM   3956  H2B CHL1B 463      36.618  20.630 125.578  1.00  0.00           H
ATOM   3957  C20 CHL1B 463      39.223  19.101 116.205  1.00  0.00           C
ATOM   3958  H20 CHL1B 463      38.158  18.931 115.937  1.00  0.00           H
ATOM   3959  C21 CHL1B 463      39.701  17.776 116.952  1.00  0.00           C
ATOM   3960 H21A CHL1B 463      40.509  17.865 117.709  1.00  0.00           H
ATOM   3961 H21B CHL1B 463      40.005  16.975 116.245  1.00  0.00           H
ATOM   3962 H21C CHL1B 463      38.815  17.369 117.484  1.00  0.00           H
ATOM   3963  C22 CHL1B 463      40.066  19.444 114.911  1.00  0.00           C
ATOM   3964 H22A CHL1B 463      39.636  20.390 114.518  1.00  0.00           H
ATOM   3965 H22B CHL1B 463      41.143  19.557 115.163  1.00  0.00           H
ATOM   3966  C23 CHL1B 463      39.896  18.451 113.772  1.00  0.00           C
ATOM   3967 H23A CHL1B 463      40.404  17.481 113.957  1.00  0.00           H
ATOM   3968 H23B CHL1B 463      38.813  18.202 113.801  1.00  0.00           H
ATOM   3969  C24 CHL1B 463      40.280  18.989 112.357  1.00  0.00           C
ATOM   3970 H24A CHL1B 463      39.813  19.994 112.284  1.00  0.00           H
ATOM   3971 H24B CHL1B 463      41.380  19.138 112.400  1.00  0.00           H
ATOM   3972  C25 CHL1B 463      39.914  18.080 111.178  1.00  0.00           C
ATOM   3973  H25 CHL1B 463      38.831  17.863 111.301  1.00  0.00           H
ATOM   3974  C26 CHL1B 463      40.328  18.684 109.810  1.00  0.00           C
ATOM   3975 H26A CHL1B 463      41.433  18.773 109.741  1.00  0.00           H
ATOM   3976 H26B CHL1B 463      39.907  18.028 109.018  1.00  0.00           H
ATOM   3977 H26C CHL1B 463      39.961  19.709 109.593  1.00  0.00           H
ATOM   3978  C27 CHL1B 463      40.460  16.629 111.395  1.00  0.00           C
ATOM   3979 H27A CHL1B 463      40.182  15.940 110.569  1.00  0.00           H
ATOM   3980 H27B CHL1B 463      41.567  16.569 111.464  1.00  0.00           H
ATOM   3981 H27C CHL1B 463      40.058  16.223 112.348  1.00  0.00           H
ATOM   3982  C3  CHL1C 464      10.927  57.935 123.806  1.00  0.00           C
ATOM   3983  H3  CHL1C 464      10.058  58.595 124.012  1.00  0.00           H
ATOM   3984  O3  CHL1C 464      11.648  57.844 125.016  1.00  0.00           O
ATOM   3985  H3' CHL1C 464      12.473  57.431 124.750  1.00  0.00           H
ATOM   3986  C4  CHL1C 464      10.486  56.557 123.314  1.00  0.00           C
ATOM   3987  H4A CHL1C 464      11.407  55.936 123.327  1.00  0.00           H
ATOM   3988  H4B CHL1C 464       9.781  56.095 124.037  1.00  0.00           H
ATOM   3989  C5  CHL1C 464       9.924  56.579 121.904  1.00  0.00           C
ATOM   3990  C6  CHL1C 464       8.769  55.999 121.530  1.00  0.00           C
ATOM   3991  H6  CHL1C 464       8.179  55.527 122.329  1.00  0.00           H
ATOM   3992  C7  CHL1C 464       8.112  56.001 120.107  1.00  0.00           C
ATOM   3993  H7A CHL1C 464       7.506  55.098 119.877  1.00  0.00           H
ATOM   3994  H7B CHL1C 464       7.392  56.842 120.018  1.00  0.00           H
ATOM   3995  C8  CHL1C 464       9.232  56.326 119.035  1.00  0.00           C
ATOM   3996  H8  CHL1C 464       9.873  55.429 118.899  1.00  0.00           H
ATOM   3997  C14 CHL1C 464       8.474  56.718 117.815  1.00  0.00           C
ATOM   3998  H14 CHL1C 464       7.809  57.598 117.945  1.00  0.00           H
ATOM   3999  C15 CHL1C 464       7.417  55.737 117.198  1.00  0.00           C
ATOM   4000 H15A CHL1C 464       7.921  54.747 117.206  1.00  0.00           H
ATOM   4001 H15B CHL1C 464       6.473  55.749 117.784  1.00  0.00           H
ATOM   4002  C16 CHL1C 464       7.264  56.326 115.792  1.00  0.00           C
ATOM   4003 H16A CHL1C 464       7.310  55.507 115.043  1.00  0.00           H
ATOM   4004 H16B CHL1C 464       6.243  56.752 115.689  1.00  0.00           H
ATOM   4005  C17 CHL1C 464       8.300  57.459 115.545  1.00  0.00           C
ATOM   4006  H17 CHL1C 464       7.817  58.420 115.824  1.00  0.00           H
ATOM   4007  C13 CHL1C 464       9.318  57.170 116.616  1.00  0.00           C
ATOM   4008  C18 CHL1C 464      10.271  55.948 116.173  1.00  0.00           C
ATOM   4009 H18A CHL1C 464       9.608  55.062 116.075  1.00  0.00           H
ATOM   4010 H18B CHL1C 464      10.763  56.071 115.185  1.00  0.00           H
ATOM   4011 H18C CHL1C 464      11.055  55.746 116.934  1.00  0.00           H
ATOM   4012  C12 CHL1C 464      10.207  58.400 116.990  1.00  0.00           C
ATOM   4013 H12A CHL1C 464      10.997  58.525 116.218  1.00  0.00           H
ATOM   4014 H12B CHL1C 464       9.598  59.324 116.896  1.00  0.00           H
ATOM   4015  C11 CHL1C 464      10.967  58.140 118.311  1.00  0.00           C
ATOM   4016 H11A CHL1C 464      11.766  57.411 118.058  1.00  0.00           H
ATOM   4017 H11B CHL1C 464      11.416  59.099 118.646  1.00  0.00           H
ATOM   4018  C9  CHL1C 464      10.045  57.560 119.432  1.00  0.00           C
ATOM   4019  H9  CHL1C 464       9.253  58.329 119.552  1.00  0.00           H
ATOM   4020  C10 CHL1C 464      10.746  57.355 120.840  1.00  0.00           C
ATOM   4021  C19 CHL1C 464      11.982  56.430 120.614  1.00  0.00           C
ATOM   4022 H19A CHL1C 464      12.534  56.310 121.571  1.00  0.00           H
ATOM   4023 H19B CHL1C 464      11.658  55.428 120.261  1.00  0.00           H
ATOM   4024 H19C CHL1C 464      12.634  56.881 119.837  1.00  0.00           H
ATOM   4025  C1  CHL1C 464      11.108  58.743 121.393  1.00  0.00           C
ATOM   4026  H1A CHL1C 464      11.785  59.236 120.663  1.00  0.00           H
ATOM   4027  H1B CHL1C 464      10.215  59.401 121.464  1.00  0.00           H
ATOM   4028  C2  CHL1C 464      11.754  58.698 122.808  1.00  0.00           C
ATOM   4029  H2A CHL1C 464      11.952  59.702 123.239  1.00  0.00           H
ATOM   4030  H2B CHL1C 464      12.784  58.302 122.679  1.00  0.00           H
ATOM   4031  C20 CHL1C 464       8.728  57.552 114.059  1.00  0.00           C
ATOM   4032  H20 CHL1C 464       9.114  56.534 113.837  1.00  0.00           H
ATOM   4033  C21 CHL1C 464       9.924  58.495 113.772  1.00  0.00           C
ATOM   4034 H21A CHL1C 464      10.188  58.340 112.704  1.00  0.00           H
ATOM   4035 H21B CHL1C 464      10.815  58.335 114.416  1.00  0.00           H
ATOM   4036 H21C CHL1C 464       9.620  59.548 113.951  1.00  0.00           H
ATOM   4037  C22 CHL1C 464       7.516  57.949 113.166  1.00  0.00           C
ATOM   4038 H22A CHL1C 464       6.681  57.266 113.432  1.00  0.00           H
ATOM   4039 H22B CHL1C 464       7.277  58.999 113.441  1.00  0.00           H
ATOM   4040  C23 CHL1C 464       7.828  57.718 111.720  1.00  0.00           C
ATOM   4041 H23A CHL1C 464       8.655  58.353 111.336  1.00  0.00           H
ATOM   4042 H23B CHL1C 464       8.164  56.673 111.551  1.00  0.00           H
ATOM   4043  C24 CHL1C 464       6.511  57.918 110.909  1.00  0.00           C
ATOM   4044 H24A CHL1C 464       5.787  57.106 111.133  1.00  0.00           H
ATOM   4045 H24B CHL1C 464       6.156  58.936 111.180  1.00  0.00           H
ATOM   4046  C25 CHL1C 464       6.714  57.839 109.347  1.00  0.00           C
ATOM   4047  H25 CHL1C 464       7.589  58.423 108.991  1.00  0.00           H
ATOM   4048  C26 CHL1C 464       7.075  56.447 108.794  1.00  0.00           C
ATOM   4049 H26A CHL1C 464       8.114  56.210 109.109  1.00  0.00           H
ATOM   4050 H26B CHL1C 464       6.465  55.662 109.291  1.00  0.00           H
ATOM   4051 H26C CHL1C 464       6.929  56.396 107.694  1.00  0.00           H
ATOM   4052  C27 CHL1C 464       5.508  58.423 108.660  1.00  0.00           C
ATOM   4053 H27A CHL1C 464       4.557  57.979 109.025  1.00  0.00           H
ATOM   4054 H27B CHL1C 464       5.372  59.521 108.765  1.00  0.00           H
ATOM   4055 H27C CHL1C 464       5.454  58.135 107.589  1.00  0.00           H
ATOM   4056  C3  CHL1D 465      41.739  61.626 123.670  1.00  0.00           C
ATOM   4057  H3  CHL1D 465      40.967  62.365 123.975  1.00  0.00           H
ATOM   4058  O3  CHL1D 465      42.632  61.411 124.761  1.00  0.00           O
ATOM   4059  H3' CHL1D 465      43.467  61.131 124.380  1.00  0.00           H
ATOM   4060  C4  CHL1D 465      41.004  60.292 123.323  1.00  0.00           C
ATOM   4061  H4A CHL1D 465      41.616  59.381 123.149  1.00  0.00           H
ATOM   4062  H4B CHL1D 465      40.348  60.008 124.174  1.00  0.00           H
ATOM   4063  C5  CHL1D 465      40.174  60.491 122.036  1.00  0.00           C
ATOM   4064  C6  CHL1D 465      38.932  60.098 121.900  1.00  0.00           C
ATOM   4065  H6  CHL1D 465      38.316  59.685 122.712  1.00  0.00           H
ATOM   4066  C7  CHL1D 465      38.104  60.098 120.604  1.00  0.00           C
ATOM   4067  H7A CHL1D 465      37.562  59.128 120.585  1.00  0.00           H
ATOM   4068  H7B CHL1D 465      37.286  60.838 120.738  1.00  0.00           H
ATOM   4069  C8  CHL1D 465      38.879  60.299 119.314  1.00  0.00           C
ATOM   4070  H8  CHL1D 465      39.362  59.324 119.087  1.00  0.00           H
ATOM   4071  C14 CHL1D 465      37.919  60.701 118.214  1.00  0.00           C
ATOM   4072  H14 CHL1D 465      37.591  61.721 118.509  1.00  0.00           H
ATOM   4073  C15 CHL1D 465      36.601  59.902 117.900  1.00  0.00           C
ATOM   4074 H15A CHL1D 465      36.851  58.822 117.961  1.00  0.00           H
ATOM   4075 H15B CHL1D 465      35.838  60.115 118.678  1.00  0.00           H
ATOM   4076  C16 CHL1D 465      36.114  60.360 116.586  1.00  0.00           C
ATOM   4077 H16A CHL1D 465      35.866  59.418 116.051  1.00  0.00           H
ATOM   4078 H16B CHL1D 465      35.196  60.981 116.659  1.00  0.00           H
ATOM   4079  C17 CHL1D 465      37.305  61.161 115.900  1.00  0.00           C
ATOM   4080  H17 CHL1D 465      37.047  62.230 116.057  1.00  0.00           H
ATOM   4081  C13 CHL1D 465      38.595  60.885 116.812  1.00  0.00           C
ATOM   4082  C18 CHL1D 465      39.280  59.573 116.449  1.00  0.00           C
ATOM   4083 H18A CHL1D 465      39.870  59.768 115.528  1.00  0.00           H
ATOM   4084 H18B CHL1D 465      40.047  59.298 117.205  1.00  0.00           H
ATOM   4085 H18C CHL1D 465      38.582  58.730 116.262  1.00  0.00           H
ATOM   4086  C12 CHL1D 465      39.611  62.010 116.872  1.00  0.00           C
ATOM   4087 H12A CHL1D 465      40.132  62.183 115.906  1.00  0.00           H
ATOM   4088 H12B CHL1D 465      39.069  62.932 117.173  1.00  0.00           H
ATOM   4089  C11 CHL1D 465      40.619  61.729 118.120  1.00  0.00           C
ATOM   4090 H11A CHL1D 465      41.291  60.890 117.840  1.00  0.00           H
ATOM   4091 H11B CHL1D 465      41.128  62.713 118.203  1.00  0.00           H
ATOM   4092  C9  CHL1D 465      39.941  61.359 119.513  1.00  0.00           C
ATOM   4093  H9  CHL1D 465      39.301  62.195 119.870  1.00  0.00           H
ATOM   4094  C10 CHL1D 465      40.893  61.110 120.766  1.00  0.00           C
ATOM   4095  C19 CHL1D 465      42.022  60.142 120.282  1.00  0.00           C
ATOM   4096 H19A CHL1D 465      42.604  60.660 119.491  1.00  0.00           H
ATOM   4097 H19B CHL1D 465      42.761  59.958 121.091  1.00  0.00           H
ATOM   4098 H19C CHL1D 465      41.676  59.130 119.981  1.00  0.00           H
ATOM   4099  C1  CHL1D 465      41.518  62.380 121.310  1.00  0.00           C
ATOM   4100  H1A CHL1D 465      42.218  62.753 120.532  1.00  0.00           H
ATOM   4101  H1B CHL1D 465      40.748  63.127 121.601  1.00  0.00           H
ATOM   4102  C2  CHL1D 465      42.490  62.237 122.513  1.00  0.00           C
ATOM   4103  H2A CHL1D 465      42.774  63.248 122.876  1.00  0.00           H
ATOM   4104  H2B CHL1D 465      43.416  61.697 122.223  1.00  0.00           H
ATOM   4105  C20 CHL1D 465      37.412  60.794 114.380  1.00  0.00           C
ATOM   4106  H20 CHL1D 465      37.783  59.749 114.311  1.00  0.00           H
ATOM   4107  C21 CHL1D 465      38.422  61.773 113.819  1.00  0.00           C
ATOM   4108 H21A CHL1D 465      38.065  62.147 112.836  1.00  0.00           H
ATOM   4109 H21B CHL1D 465      39.406  61.268 113.714  1.00  0.00           H
ATOM   4110 H21C CHL1D 465      38.468  62.636 114.518  1.00  0.00           H
ATOM   4111  C22 CHL1D 465      36.044  60.912 113.681  1.00  0.00           C
ATOM   4112 H22A CHL1D 465      36.334  60.532 112.678  1.00  0.00           H
ATOM   4113 H22B CHL1D 465      35.254  60.219 114.041  1.00  0.00           H
ATOM   4114  C23 CHL1D 465      35.324  62.251 113.402  1.00  0.00           C
ATOM   4115 H23A CHL1D 465      36.079  63.056 113.276  1.00  0.00           H
ATOM   4116 H23B CHL1D 465      34.800  62.671 114.287  1.00  0.00           H
ATOM   4117  C24 CHL1D 465      34.270  62.194 112.269  1.00  0.00           C
ATOM   4118 H24A CHL1D 465      34.660  61.650 111.382  1.00  0.00           H
ATOM   4119 H24B CHL1D 465      33.449  61.540 112.633  1.00  0.00           H
ATOM   4120  C25 CHL1D 465      33.598  63.527 111.824  1.00  0.00           C
ATOM   4121  H25 CHL1D 465      32.846  63.453 111.010  1.00  0.00           H
ATOM   4122  C26 CHL1D 465      32.664  64.155 112.913  1.00  0.00           C
ATOM   4123 H26A CHL1D 465      32.395  65.174 112.560  1.00  0.00           H
ATOM   4124 H26B CHL1D 465      31.732  63.581 113.101  1.00  0.00           H
ATOM   4125 H26C CHL1D 465      33.307  64.271 113.812  1.00  0.00           H
ATOM   4126  C27 CHL1D 465      34.655  64.592 111.323  1.00  0.00           C
ATOM   4127 H27A CHL1D 465      35.066  65.020 112.263  1.00  0.00           H
ATOM   4128 H27B CHL1D 465      35.440  64.122 110.693  1.00  0.00           H
ATOM   4129 H27C CHL1D 465      34.126  65.436 110.832  1.00  0.00           H
ATOM   4130  C3  CHL1E 466       8.917  38.088 121.997  1.00  0.00           C
ATOM   4131  H3  CHL1E 466       7.866  38.423 122.130  1.00  0.00           H
ATOM   4132  O3  CHL1E 466       9.622  37.966 123.167  1.00  0.00           O
ATOM   4133  H3' CHL1E 466      10.538  37.878 122.896  1.00  0.00           H
ATOM   4134  C4  CHL1E 466       8.688  36.738 121.386  1.00  0.00           C
ATOM   4135  H4A CHL1E 466       9.664  36.218 121.275  1.00  0.00           H
ATOM   4136  H4B CHL1E 466       8.164  36.088 122.118  1.00  0.00           H
ATOM   4137  C5  CHL1E 466       7.982  36.729 120.121  1.00  0.00           C
ATOM   4138  C6  CHL1E 466       6.824  35.965 119.896  1.00  0.00           C
ATOM   4139  H6  CHL1E 466       6.326  35.285 120.603  1.00  0.00           H
ATOM   4140  C7  CHL1E 466       6.161  35.876 118.540  1.00  0.00           C
ATOM   4141  H7A CHL1E 466       6.165  34.826 118.177  1.00  0.00           H
ATOM   4142  H7B CHL1E 466       5.092  36.174 118.587  1.00  0.00           H
ATOM   4143  C8  CHL1E 466       6.812  36.702 117.448  1.00  0.00           C
ATOM   4144  H8  CHL1E 466       7.602  36.053 117.013  1.00  0.00           H
ATOM   4145  C14 CHL1E 466       5.853  36.965 116.279  1.00  0.00           C
ATOM   4146  H14 CHL1E 466       5.102  37.677 116.683  1.00  0.00           H
ATOM   4147  C15 CHL1E 466       5.008  35.758 115.798  1.00  0.00           C
ATOM   4148 H15A CHL1E 466       5.657  34.873 115.628  1.00  0.00           H
ATOM   4149 H15B CHL1E 466       4.237  35.535 116.567  1.00  0.00           H
ATOM   4150  C16 CHL1E 466       4.563  36.260 114.433  1.00  0.00           C
ATOM   4151 H16A CHL1E 466       4.822  35.465 113.701  1.00  0.00           H
ATOM   4152 H16B CHL1E 466       3.466  36.391 114.314  1.00  0.00           H
ATOM   4153  C17 CHL1E 466       5.229  37.642 114.127  1.00  0.00           C
ATOM   4154  H17 CHL1E 466       4.575  38.389 114.626  1.00  0.00           H
ATOM   4155  C13 CHL1E 466       6.492  37.579 115.027  1.00  0.00           C
ATOM   4156  C18 CHL1E 466       7.494  36.583 114.345  1.00  0.00           C
ATOM   4157 H18A CHL1E 466       8.311  36.264 115.027  1.00  0.00           H
ATOM   4158 H18B CHL1E 466       6.958  35.659 114.041  1.00  0.00           H
ATOM   4159 H18C CHL1E 466       7.928  37.101 113.463  1.00  0.00           H
ATOM   4160  C12 CHL1E 466       7.220  38.869 115.473  1.00  0.00           C
ATOM   4161 H12A CHL1E 466       7.736  39.410 114.651  1.00  0.00           H
ATOM   4162 H12B CHL1E 466       6.380  39.552 115.723  1.00  0.00           H
ATOM   4163  C11 CHL1E 466       8.244  38.484 116.605  1.00  0.00           C
ATOM   4164 H11A CHL1E 466       9.003  37.803 116.165  1.00  0.00           H
ATOM   4165 H11B CHL1E 466       8.759  39.414 116.931  1.00  0.00           H
ATOM   4166  C9  CHL1E 466       7.583  37.840 117.885  1.00  0.00           C
ATOM   4167  H9  CHL1E 466       6.928  38.661 118.249  1.00  0.00           H
ATOM   4168  C10 CHL1E 466       8.574  37.642 119.061  1.00  0.00           C
ATOM   4169  C19 CHL1E 466       9.876  37.008 118.555  1.00  0.00           C
ATOM   4170 H19A CHL1E 466       9.785  36.032 118.034  1.00  0.00           H
ATOM   4171 H19B CHL1E 466      10.311  37.657 117.765  1.00  0.00           H
ATOM   4172 H19C CHL1E 466      10.666  37.064 119.335  1.00  0.00           H
ATOM   4173  C1  CHL1E 466       8.880  39.043 119.704  1.00  0.00           C
ATOM   4174  H1A CHL1E 466       9.387  39.666 118.937  1.00  0.00           H
ATOM   4175  H1B CHL1E 466       7.945  39.610 119.900  1.00  0.00           H
ATOM   4176  C2  CHL1E 466       9.576  39.092 121.027  1.00  0.00           C
ATOM   4177  H2A CHL1E 466       9.395  40.089 121.482  1.00  0.00           H
ATOM   4178  H2B CHL1E 466      10.647  38.807 120.957  1.00  0.00           H
ATOM   4179  C20 CHL1E 466       5.366  38.042 112.699  1.00  0.00           C
ATOM   4180  H20 CHL1E 466       6.322  37.606 112.338  1.00  0.00           H
ATOM   4181  C21 CHL1E 466       5.476  39.563 112.573  1.00  0.00           C
ATOM   4182 H21A CHL1E 466       5.586  39.888 111.516  1.00  0.00           H
ATOM   4183 H21B CHL1E 466       6.419  39.920 113.041  1.00  0.00           H
ATOM   4184 H21C CHL1E 466       4.663  40.141 113.063  1.00  0.00           H
ATOM   4185  C22 CHL1E 466       4.124  37.582 111.867  1.00  0.00           C
ATOM   4186 H22A CHL1E 466       3.799  36.521 111.920  1.00  0.00           H
ATOM   4187 H22B CHL1E 466       3.259  38.115 112.315  1.00  0.00           H
ATOM   4188  C23 CHL1E 466       4.222  37.910 110.301  1.00  0.00           C
ATOM   4189 H23A CHL1E 466       3.803  38.937 110.236  1.00  0.00           H
ATOM   4190 H23B CHL1E 466       5.312  37.956 110.090  1.00  0.00           H
ATOM   4191  C24 CHL1E 466       3.324  36.931 109.592  1.00  0.00           C
ATOM   4192 H24A CHL1E 466       3.695  35.923 109.877  1.00  0.00           H
ATOM   4193 H24B CHL1E 466       2.268  37.080 109.903  1.00  0.00           H
ATOM   4194  C25 CHL1E 466       3.392  36.862 108.004  1.00  0.00           C
ATOM   4195  H25 CHL1E 466       3.419  37.920 107.664  1.00  0.00           H
ATOM   4196  C26 CHL1E 466       4.733  36.249 107.590  1.00  0.00           C
ATOM   4197 H26A CHL1E 466       5.635  36.826 107.884  1.00  0.00           H
ATOM   4198 H26B CHL1E 466       4.870  35.305 108.161  1.00  0.00           H
ATOM   4199 H26C CHL1E 466       4.676  35.999 106.509  1.00  0.00           H
ATOM   4200  C27 CHL1E 466       2.188  36.163 107.396  1.00  0.00           C
ATOM   4201 H27A CHL1E 466       2.009  35.193 107.908  1.00  0.00           H
ATOM   4202 H27B CHL1E 466       1.270  36.783 107.480  1.00  0.00           H
ATOM   4203 H27C CHL1E 466       2.408  36.156 106.307  1.00  0.00           H
ATOM   4204  C3  CHL1F 467      56.058   8.776 123.992  1.00  0.00           C
ATOM   4205  H3  CHL1F 467      57.071   9.220 123.886  1.00  0.00           H
ATOM   4206  O3  CHL1F 467      55.736   8.566 125.428  1.00  0.00           O
ATOM   4207  H3' CHL1F 467      54.913   8.079 125.340  1.00  0.00           H
ATOM   4208  C4  CHL1F 467      55.007   9.558 123.350  1.00  0.00           C
ATOM   4209  H4A CHL1F 467      54.035   9.107 123.643  1.00  0.00           H
ATOM   4210  H4B CHL1F 467      54.969  10.548 123.852  1.00  0.00           H
ATOM   4211  C5  CHL1F 467      55.177   9.785 121.866  1.00  0.00           C
ATOM   4212  C6  CHL1F 467      55.162  10.987 121.279  1.00  0.00           C
ATOM   4213  H6  CHL1F 467      55.031  11.855 121.941  1.00  0.00           H
ATOM   4214  C7  CHL1F 467      55.225  11.296 119.752  1.00  0.00           C
ATOM   4215  H7A CHL1F 467      54.430  12.007 119.442  1.00  0.00           H
ATOM   4216  H7B CHL1F 467      56.219  11.743 119.539  1.00  0.00           H
ATOM   4217  C8  CHL1F 467      55.143   9.964 118.959  1.00  0.00           C
ATOM   4218  H8  CHL1F 467      54.100   9.580 118.951  1.00  0.00           H
ATOM   4219  C14 CHL1F 467      55.526  10.260 117.507  1.00  0.00           C
ATOM   4220  H14 CHL1F 467      56.571  10.634 117.545  1.00  0.00           H
ATOM   4221  C15 CHL1F 467      54.818  11.365 116.696  1.00  0.00           C
ATOM   4222 H15A CHL1F 467      53.730  11.486 116.885  1.00  0.00           H
ATOM   4223 H15B CHL1F 467      55.268  12.368 116.858  1.00  0.00           H
ATOM   4224  C16 CHL1F 467      54.928  10.958 115.228  1.00  0.00           C
ATOM   4225 H16A CHL1F 467      53.919  10.605 114.926  1.00  0.00           H
ATOM   4226 H16B CHL1F 467      55.297  11.842 114.665  1.00  0.00           H
ATOM   4227  C17 CHL1F 467      55.908   9.742 115.281  1.00  0.00           C
ATOM   4228  H17 CHL1F 467      56.968  10.064 115.362  1.00  0.00           H
ATOM   4229  C13 CHL1F 467      55.541   9.075 116.599  1.00  0.00           C
ATOM   4230  C18 CHL1F 467      54.055   8.515 116.415  1.00  0.00           C
ATOM   4231 H18A CHL1F 467      53.744   8.059 117.379  1.00  0.00           H
ATOM   4232 H18B CHL1F 467      53.341   9.336 116.187  1.00  0.00           H
ATOM   4233 H18C CHL1F 467      54.132   7.750 115.613  1.00  0.00           H
ATOM   4234  C12 CHL1F 467      56.557   8.072 117.257  1.00  0.00           C
ATOM   4235 H12A CHL1F 467      56.694   7.193 116.591  1.00  0.00           H
ATOM   4236 H12B CHL1F 467      57.510   8.621 117.413  1.00  0.00           H
ATOM   4237  C11 CHL1F 467      56.126   7.651 118.693  1.00  0.00           C
ATOM   4238 H11A CHL1F 467      55.120   7.196 118.567  1.00  0.00           H
ATOM   4239 H11B CHL1F 467      56.816   6.927 119.176  1.00  0.00           H
ATOM   4240  C9  CHL1F 467      55.983   8.867 119.607  1.00  0.00           C
ATOM   4241  H9  CHL1F 467      57.020   9.267 119.602  1.00  0.00           H
ATOM   4242  C10 CHL1F 467      55.476   8.528 121.056  1.00  0.00           C
ATOM   4243  C19 CHL1F 467      54.117   7.757 121.070  1.00  0.00           C
ATOM   4244 H19A CHL1F 467      53.473   8.173 120.266  1.00  0.00           H
ATOM   4245 H19B CHL1F 467      54.225   6.659 120.938  1.00  0.00           H
ATOM   4246 H19C CHL1F 467      53.453   7.757 121.960  1.00  0.00           H
ATOM   4247  C1  CHL1F 467      56.503   7.637 121.821  1.00  0.00           C
ATOM   4248  H1A CHL1F 467      56.658   6.616 121.412  1.00  0.00           H
ATOM   4249  H1B CHL1F 467      57.378   8.317 121.751  1.00  0.00           H
ATOM   4250  C2  CHL1F 467      56.284   7.377 123.265  1.00  0.00           C
ATOM   4251  H2A CHL1F 467      57.102   6.784 123.727  1.00  0.00           H
ATOM   4252  H2B CHL1F 467      55.469   6.625 123.323  1.00  0.00           H
ATOM   4253  C20 CHL1F 467      55.753   8.916 113.942  1.00  0.00           C
ATOM   4254  H20 CHL1F 467      54.696   8.602 113.808  1.00  0.00           H
ATOM   4255  C21 CHL1F 467      56.655   7.692 113.958  1.00  0.00           C
ATOM   4256 H21A CHL1F 467      57.709   7.925 114.221  1.00  0.00           H
ATOM   4257 H21B CHL1F 467      56.668   7.274 112.929  1.00  0.00           H
ATOM   4258 H21C CHL1F 467      56.243   6.943 114.668  1.00  0.00           H
ATOM   4259  C22 CHL1F 467      56.089   9.800 112.711  1.00  0.00           C
ATOM   4260 H22A CHL1F 467      55.989  10.892 112.884  1.00  0.00           H
ATOM   4261 H22B CHL1F 467      57.099   9.566 112.312  1.00  0.00           H
ATOM   4262  C23 CHL1F 467      55.070   9.415 111.612  1.00  0.00           C
ATOM   4263 H23A CHL1F 467      55.161   8.322 111.430  1.00  0.00           H
ATOM   4264 H23B CHL1F 467      54.045   9.638 111.977  1.00  0.00           H
ATOM   4265  C24 CHL1F 467      55.318  10.350 110.340  1.00  0.00           C
ATOM   4266 H24A CHL1F 467      55.391  11.415 110.649  1.00  0.00           H
ATOM   4267 H24B CHL1F 467      56.259   9.927 109.927  1.00  0.00           H
ATOM   4268  C25 CHL1F 467      54.212  10.268 109.274  1.00  0.00           C
ATOM   4269  H25 CHL1F 467      53.267  10.618 109.741  1.00  0.00           H
ATOM   4270  C26 CHL1F 467      54.523  11.169 108.077  1.00  0.00           C
ATOM   4271 H26A CHL1F 467      53.523  11.250 107.598  1.00  0.00           H
ATOM   4272 H26B CHL1F 467      54.857  12.149 108.479  1.00  0.00           H
ATOM   4273 H26C CHL1F 467      55.296  10.659 107.463  1.00  0.00           H
ATOM   4274  C27 CHL1F 467      53.988   8.807 108.770  1.00  0.00           C
ATOM   4275 H27A CHL1F 467      53.549   8.215 109.601  1.00  0.00           H
ATOM   4276 H27B CHL1F 467      53.438   8.753 107.806  1.00  0.00           H
ATOM   4277 H27C CHL1F 467      54.978   8.384 108.494  1.00  0.00           H
ATOM   4278  C3  CHL1G 468      25.412  47.207 124.164  1.00  0.00           C
ATOM   4279  H3  CHL1G 468      25.555  48.098 123.515  1.00  0.00           H
ATOM   4280  O3  CHL1G 468      25.510  47.631 125.514  1.00  0.00           O
ATOM   4281  H3' CHL1G 468      24.593  47.812 125.731  1.00  0.00           H
ATOM   4282  C4  CHL1G 468      24.113  46.400 123.887  1.00  0.00           C
ATOM   4283  H4A CHL1G 468      24.168  45.577 124.632  1.00  0.00           H
ATOM   4284  H4B CHL1G 468      23.249  47.048 124.147  1.00  0.00           H
ATOM   4285  C5  CHL1G 468      23.993  45.902 122.464  1.00  0.00           C
ATOM   4286  C6  CHL1G 468      22.905  46.168 121.613  1.00  0.00           C
ATOM   4287  H6  CHL1G 468      22.135  46.831 122.033  1.00  0.00           H
ATOM   4288  C7  CHL1G 468      22.698  45.516 120.262  1.00  0.00           C
ATOM   4289  H7A CHL1G 468      21.686  45.058 120.223  1.00  0.00           H
ATOM   4290  H7B CHL1G 468      22.804  46.303 119.485  1.00  0.00           H
ATOM   4291  C8  CHL1G 468      23.735  44.432 120.011  1.00  0.00           C
ATOM   4292  H8  CHL1G 468      23.381  43.531 120.557  1.00  0.00           H
ATOM   4293  C14 CHL1G 468      23.862  44.113 118.490  1.00  0.00           C
ATOM   4294  H14 CHL1G 468      24.243  45.040 118.010  1.00  0.00           H
ATOM   4295  C15 CHL1G 468      22.589  43.864 117.739  1.00  0.00           C
ATOM   4296 H15A CHL1G 468      22.062  43.135 118.391  1.00  0.00           H
ATOM   4297 H15B CHL1G 468      22.057  44.814 117.520  1.00  0.00           H
ATOM   4298  C16 CHL1G 468      23.028  43.358 116.351  1.00  0.00           C
ATOM   4299 H16A CHL1G 468      22.442  42.442 116.123  1.00  0.00           H
ATOM   4300 H16B CHL1G 468      22.790  44.056 115.520  1.00  0.00           H
ATOM   4301  C17 CHL1G 468      24.522  42.984 116.513  1.00  0.00           C
ATOM   4302  H17 CHL1G 468      25.118  43.826 116.101  1.00  0.00           H
ATOM   4303  C13 CHL1G 468      24.802  42.950 118.058  1.00  0.00           C
ATOM   4304  C18 CHL1G 468      24.231  41.676 118.659  1.00  0.00           C
ATOM   4305 H18A CHL1G 468      24.888  40.821 118.390  1.00  0.00           H
ATOM   4306 H18B CHL1G 468      24.196  41.692 119.769  1.00  0.00           H
ATOM   4307 H18C CHL1G 468      23.242  41.477 118.195  1.00  0.00           H
ATOM   4308  C12 CHL1G 468      26.221  43.291 118.517  1.00  0.00           C
ATOM   4309 H12A CHL1G 468      27.060  42.628 118.217  1.00  0.00           H
ATOM   4310 H12B CHL1G 468      26.424  44.197 117.907  1.00  0.00           H
ATOM   4311  C11 CHL1G 468      26.247  43.646 120.045  1.00  0.00           C
ATOM   4312 H11A CHL1G 468      26.191  42.775 120.733  1.00  0.00           H
ATOM   4313 H11B CHL1G 468      27.174  44.179 120.344  1.00  0.00           H
ATOM   4314  C9  CHL1G 468      25.164  44.728 120.473  1.00  0.00           C
ATOM   4315  H9  CHL1G 468      25.551  45.595 119.895  1.00  0.00           H
ATOM   4316  C10 CHL1G 468      25.165  45.050 122.023  1.00  0.00           C
ATOM   4317  C19 CHL1G 468      25.020  43.732 122.871  1.00  0.00           C
ATOM   4318 H19A CHL1G 468      24.064  43.225 122.618  1.00  0.00           H
ATOM   4319 H19B CHL1G 468      25.792  42.988 122.579  1.00  0.00           H
ATOM   4320 H19C CHL1G 468      25.186  43.898 123.957  1.00  0.00           H
ATOM   4321  C1  CHL1G 468      26.495  45.693 122.392  1.00  0.00           C
ATOM   4322  H1A CHL1G 468      27.382  45.030 122.309  1.00  0.00           H
ATOM   4323  H1B CHL1G 468      26.674  46.560 121.722  1.00  0.00           H
ATOM   4324  C2  CHL1G 468      26.615  46.254 123.856  1.00  0.00           C
ATOM   4325  H2A CHL1G 468      27.547  46.851 123.959  1.00  0.00           H
ATOM   4326  H2B CHL1G 468      26.760  45.486 124.645  1.00  0.00           H
ATOM   4327  C20 CHL1G 468      25.078  41.815 115.686  1.00  0.00           C
ATOM   4328  H20 CHL1G 468      24.642  40.848 116.017  1.00  0.00           H
ATOM   4329  C21 CHL1G 468      26.591  41.690 115.803  1.00  0.00           C
ATOM   4330 H21A CHL1G 468      26.896  41.328 116.809  1.00  0.00           H
ATOM   4331 H21B CHL1G 468      27.151  42.636 115.640  1.00  0.00           H
ATOM   4332 H21C CHL1G 468      26.839  40.841 115.130  1.00  0.00           H
ATOM   4333  C22 CHL1G 468      24.620  41.976 114.218  1.00  0.00           C
ATOM   4334 H22A CHL1G 468      23.517  42.051 114.110  1.00  0.00           H
ATOM   4335 H22B CHL1G 468      25.103  42.922 113.893  1.00  0.00           H
ATOM   4336  C23 CHL1G 468      24.910  40.750 113.317  1.00  0.00           C
ATOM   4337 H23A CHL1G 468      25.996  40.522 113.263  1.00  0.00           H
ATOM   4338 H23B CHL1G 468      24.411  39.858 113.751  1.00  0.00           H
ATOM   4339  C24 CHL1G 468      24.434  40.961 111.881  1.00  0.00           C
ATOM   4340 H24A CHL1G 468      23.327  40.887 111.827  1.00  0.00           H
ATOM   4341 H24B CHL1G 468      24.760  41.881 111.351  1.00  0.00           H
ATOM   4342  C25 CHL1G 468      24.971  39.848 110.861  1.00  0.00           C
ATOM   4343  H25 CHL1G 468      24.591  38.920 111.340  1.00  0.00           H
ATOM   4344  C26 CHL1G 468      24.264  40.173 109.548  1.00  0.00           C
ATOM   4345 H26A CHL1G 468      23.193  39.890 109.451  1.00  0.00           H
ATOM   4346 H26B CHL1G 468      24.282  41.241 109.244  1.00  0.00           H
ATOM   4347 H26C CHL1G 468      24.702  39.545 108.743  1.00  0.00           H
ATOM   4348  C27 CHL1G 468      26.463  40.014 110.563  1.00  0.00           C
ATOM   4349 H27A CHL1G 468      27.013  40.013 111.528  1.00  0.00           H
ATOM   4350 H27B CHL1G 468      26.509  40.949 109.965  1.00  0.00           H
ATOM   4351 H27C CHL1G 468      26.904  39.231 109.910  1.00  0.00           H
ATOM   4352  C3  CHL1H 469      24.041  14.407 125.816  1.00  0.00           C
ATOM   4353  H3  CHL1H 469      24.872  13.727 126.101  1.00  0.00           H
ATOM   4354  O3  CHL1H 469      23.346  14.738 126.986  1.00  0.00           O
ATOM   4355  H3' CHL1H 469      22.666  15.348 126.694  1.00  0.00           H
ATOM   4356  C4  CHL1H 469      24.674  15.698 125.268  1.00  0.00           C
ATOM   4357  H4A CHL1H 469      23.880  16.450 125.073  1.00  0.00           H
ATOM   4358  H4B CHL1H 469      25.418  16.098 125.990  1.00  0.00           H
ATOM   4359  C5  CHL1H 469      25.413  15.517 124.010  1.00  0.00           C
ATOM   4360  C6  CHL1H 469      26.733  15.769 123.910  1.00  0.00           C
ATOM   4361  H6  CHL1H 469      27.327  16.111 124.770  1.00  0.00           H
ATOM   4362  C7  CHL1H 469      27.532  15.535 122.634  1.00  0.00           C
ATOM   4363  H7A CHL1H 469      28.299  16.338 122.591  1.00  0.00           H
ATOM   4364  H7B CHL1H 469      28.038  14.548 122.708  1.00  0.00           H
ATOM   4365  C8  CHL1H 469      26.664  15.478 121.370  1.00  0.00           C
ATOM   4366  H8  CHL1H 469      26.284  16.507 121.193  1.00  0.00           H
ATOM   4367  C14 CHL1H 469      27.525  14.959 120.191  1.00  0.00           C
ATOM   4368  H14 CHL1H 469      27.773  13.907 120.449  1.00  0.00           H
ATOM   4369  C15 CHL1H 469      28.807  15.610 119.804  1.00  0.00           C
ATOM   4370 H15A CHL1H 469      28.645  16.709 119.789  1.00  0.00           H
ATOM   4371 H15B CHL1H 469      29.594  15.369 120.549  1.00  0.00           H
ATOM   4372  C16 CHL1H 469      28.983  15.201 118.297  1.00  0.00           C
ATOM   4373 H16A CHL1H 469      29.151  16.126 117.704  1.00  0.00           H
ATOM   4374 H16B CHL1H 469      29.915  14.607 118.187  1.00  0.00           H
ATOM   4375  C17 CHL1H 469      27.738  14.458 117.855  1.00  0.00           C
ATOM   4376  H17 CHL1H 469      27.987  13.426 118.181  1.00  0.00           H
ATOM   4377  C13 CHL1H 469      26.696  14.834 118.870  1.00  0.00           C
ATOM   4378  C18 CHL1H 469      26.219  16.248 118.475  1.00  0.00           C
ATOM   4379 H18A CHL1H 469      25.352  16.570 119.090  1.00  0.00           H
ATOM   4380 H18B CHL1H 469      26.923  17.065 118.741  1.00  0.00           H
ATOM   4381 H18C CHL1H 469      25.883  16.196 117.417  1.00  0.00           H
ATOM   4382  C12 CHL1H 469      25.569  13.865 119.075  1.00  0.00           C
ATOM   4383 H12A CHL1H 469      24.860  13.861 118.220  1.00  0.00           H
ATOM   4384 H12B CHL1H 469      25.821  12.807 119.303  1.00  0.00           H
ATOM   4385  C11 CHL1H 469      24.736  14.265 120.338  1.00  0.00           C
ATOM   4386 H11A CHL1H 469      24.044  15.087 120.054  1.00  0.00           H
ATOM   4387 H11B CHL1H 469      24.033  13.478 120.685  1.00  0.00           H
ATOM   4388  C9  CHL1H 469      25.496  14.573 121.654  1.00  0.00           C
ATOM   4389  H9  CHL1H 469      26.019  13.602 121.785  1.00  0.00           H
ATOM   4390  C10 CHL1H 469      24.638  14.948 122.839  1.00  0.00           C
ATOM   4391  C19 CHL1H 469      23.410  15.909 122.412  1.00  0.00           C
ATOM   4392 H19A CHL1H 469      22.665  16.017 123.229  1.00  0.00           H
ATOM   4393 H19B CHL1H 469      23.909  16.836 122.056  1.00  0.00           H
ATOM   4394 H19C CHL1H 469      22.819  15.363 121.646  1.00  0.00           H
ATOM   4395  C1  CHL1H 469      24.086  13.673 123.485  1.00  0.00           C
ATOM   4396  H1A CHL1H 469      23.622  13.013 122.722  1.00  0.00           H
ATOM   4397  H1B CHL1H 469      24.880  12.988 123.852  1.00  0.00           H
ATOM   4398  C2  CHL1H 469      23.162  13.729 124.743  1.00  0.00           C
ATOM   4399  H2A CHL1H 469      22.789  12.747 125.105  1.00  0.00           H
ATOM   4400  H2B CHL1H 469      22.270  14.357 124.529  1.00  0.00           H
ATOM   4401  C20 CHL1H 469      27.553  14.413 116.315  1.00  0.00           C
ATOM   4402  H20 CHL1H 469      27.557  15.439 115.890  1.00  0.00           H
ATOM   4403  C21 CHL1H 469      26.163  13.724 115.918  1.00  0.00           C
ATOM   4404 H21A CHL1H 469      25.350  14.434 116.180  1.00  0.00           H
ATOM   4405 H21B CHL1H 469      26.201  12.804 116.539  1.00  0.00           H
ATOM   4406 H21C CHL1H 469      26.177  13.533 114.823  1.00  0.00           H
ATOM   4407  C22 CHL1H 469      28.723  13.713 115.573  1.00  0.00           C
ATOM   4408 H22A CHL1H 469      29.603  14.263 115.968  1.00  0.00           H
ATOM   4409 H22B CHL1H 469      28.854  12.637 115.816  1.00  0.00           H
ATOM   4410  C23 CHL1H 469      28.743  13.961 114.069  1.00  0.00           C
ATOM   4411 H23A CHL1H 469      27.992  13.460 113.422  1.00  0.00           H
ATOM   4412 H23B CHL1H 469      28.635  15.047 113.865  1.00  0.00           H
ATOM   4413  C24 CHL1H 469      30.067  13.422 113.449  1.00  0.00           C
ATOM   4414 H24A CHL1H 469      30.271  12.386 113.793  1.00  0.00           H
ATOM   4415 H24B CHL1H 469      29.961  13.565 112.352  1.00  0.00           H
ATOM   4416  C25 CHL1H 469      31.373  14.176 113.912  1.00  0.00           C
ATOM   4417  H25 CHL1H 469      31.537  13.837 114.957  1.00  0.00           H
ATOM   4418  C26 CHL1H 469      32.678  13.728 113.212  1.00  0.00           C
ATOM   4419 H26A CHL1H 469      32.507  12.693 112.846  1.00  0.00           H
ATOM   4420 H26B CHL1H 469      32.954  14.415 112.384  1.00  0.00           H
ATOM   4421 H26C CHL1H 469      33.505  13.852 113.944  1.00  0.00           H
ATOM   4422  C27 CHL1H 469      31.254  15.750 113.843  1.00  0.00           C
ATOM   4423 H27A CHL1H 469      32.193  16.323 114.003  1.00  0.00           H
ATOM   4424 H27B CHL1H 469      30.860  16.040 112.845  1.00  0.00           H
ATOM   4425 H27C CHL1H 469      30.612  16.020 114.708  1.00  0.00           H
ATOM   4426  C3  CHL1I 470      62.551  64.681 125.601  1.00  0.00           C
ATOM   4427  H3  CHL1I 470      62.396  63.651 125.213  1.00  0.00           H
ATOM   4428  O3  CHL1I 470      62.702  64.568 127.030  1.00  0.00           O
ATOM   4429  H3' CHL1I 470      61.817  64.360 127.340  1.00  0.00           H
ATOM   4430  C4  CHL1I 470      63.763  65.343 125.027  1.00  0.00           C
ATOM   4431  H4A CHL1I 470      63.888  66.324 125.533  1.00  0.00           H
ATOM   4432  H4B CHL1I 470      64.690  64.748 125.172  1.00  0.00           H
ATOM   4433  C5  CHL1I 470      63.513  65.461 123.499  1.00  0.00           C
ATOM   4434  C6  CHL1I 470      64.342  64.943 122.522  1.00  0.00           C
ATOM   4435  H6  CHL1I 470      65.224  64.489 122.996  1.00  0.00           H
ATOM   4436  C7  CHL1I 470      64.265  65.093 120.998  1.00  0.00           C
ATOM   4437  H7A CHL1I 470      65.219  65.373 120.503  1.00  0.00           H
ATOM   4438  H7B CHL1I 470      64.068  64.112 120.515  1.00  0.00           H
ATOM   4439  C8  CHL1I 470      63.177  66.154 120.632  1.00  0.00           C
ATOM   4440  H8  CHL1I 470      63.613  67.172 120.721  1.00  0.00           H
ATOM   4441  C14 CHL1I 470      62.722  65.874 119.178  1.00  0.00           C
ATOM   4442  H14 CHL1I 470      62.335  64.834 119.121  1.00  0.00           H
ATOM   4443  C15 CHL1I 470      63.807  65.912 118.127  1.00  0.00           C
ATOM   4444 H15A CHL1I 470      64.371  66.859 117.985  1.00  0.00           H
ATOM   4445 H15B CHL1I 470      64.545  65.084 118.067  1.00  0.00           H
ATOM   4446  C16 CHL1I 470      62.962  65.901 116.891  1.00  0.00           C
ATOM   4447 H16A CHL1I 470      63.441  66.494 116.083  1.00  0.00           H
ATOM   4448 H16B CHL1I 470      62.754  64.855 116.578  1.00  0.00           H
ATOM   4449  C17 CHL1I 470      61.502  66.469 117.158  1.00  0.00           C
ATOM   4450  H17 CHL1I 470      60.773  65.632 117.099  1.00  0.00           H
ATOM   4451  C13 CHL1I 470      61.635  66.930 118.668  1.00  0.00           C
ATOM   4452  C18 CHL1I 470      62.136  68.418 118.597  1.00  0.00           C
ATOM   4453 H18A CHL1I 470      62.474  68.861 119.558  1.00  0.00           H
ATOM   4454 H18B CHL1I 470      62.977  68.540 117.881  1.00  0.00           H
ATOM   4455 H18C CHL1I 470      61.299  69.092 118.315  1.00  0.00           H
ATOM   4456  C12 CHL1I 470      60.417  66.932 119.555  1.00  0.00           C
ATOM   4457 H12A CHL1I 470      59.633  67.700 119.383  1.00  0.00           H
ATOM   4458 H12B CHL1I 470      59.879  65.974 119.394  1.00  0.00           H
ATOM   4459  C11 CHL1I 470      60.768  67.015 121.095  1.00  0.00           C
ATOM   4460 H11A CHL1I 470      61.044  68.082 121.232  1.00  0.00           H
ATOM   4461 H11B CHL1I 470      59.844  66.821 121.682  1.00  0.00           H
ATOM   4462  C9  CHL1I 470      61.920  66.082 121.575  1.00  0.00           C
ATOM   4463  H9  CHL1I 470      61.482  65.082 121.367  1.00  0.00           H
ATOM   4464  C10 CHL1I 470      62.217  66.265 123.088  1.00  0.00           C
ATOM   4465  C19 CHL1I 470      62.428  67.706 123.437  1.00  0.00           C
ATOM   4466 H19A CHL1I 470      62.797  67.753 124.484  1.00  0.00           H
ATOM   4467 H19B CHL1I 470      63.236  68.187 122.845  1.00  0.00           H
ATOM   4468 H19C CHL1I 470      61.573  68.374 123.198  1.00  0.00           H
ATOM   4469  C1  CHL1I 470      61.055  65.609 123.968  1.00  0.00           C
ATOM   4470  H1A CHL1I 470      60.176  66.263 123.782  1.00  0.00           H
ATOM   4471  H1B CHL1I 470      60.882  64.589 123.561  1.00  0.00           H
ATOM   4472  C2  CHL1I 470      61.314  65.518 125.393  1.00  0.00           C
ATOM   4473  H2A CHL1I 470      60.469  65.026 125.920  1.00  0.00           H
ATOM   4474  H2B CHL1I 470      61.396  66.554 125.785  1.00  0.00           H
ATOM   4475  C20 CHL1I 470      61.062  67.501 116.128  1.00  0.00           C
ATOM   4476  H20 CHL1I 470      61.641  68.448 116.086  1.00  0.00           H
ATOM   4477  C21 CHL1I 470      59.642  67.995 116.536  1.00  0.00           C
ATOM   4478 H21A CHL1I 470      59.218  68.728 115.817  1.00  0.00           H
ATOM   4479 H21B CHL1I 470      59.700  68.558 117.492  1.00  0.00           H
ATOM   4480 H21C CHL1I 470      58.916  67.165 116.673  1.00  0.00           H
ATOM   4481  C22 CHL1I 470      61.084  67.003 114.616  1.00  0.00           C
ATOM   4482 H22A CHL1I 470      62.059  66.540 114.353  1.00  0.00           H
ATOM   4483 H22B CHL1I 470      60.337  66.197 114.448  1.00  0.00           H
ATOM   4484  C23 CHL1I 470      60.839  68.163 113.627  1.00  0.00           C
ATOM   4485 H23A CHL1I 470      59.806  68.537 113.789  1.00  0.00           H
ATOM   4486 H23B CHL1I 470      61.627  68.870 113.963  1.00  0.00           H
ATOM   4487  C24 CHL1I 470      61.150  67.829 112.174  1.00  0.00           C
ATOM   4488 H24A CHL1I 470      62.177  67.406 112.178  1.00  0.00           H
ATOM   4489 H24B CHL1I 470      60.434  67.001 111.985  1.00  0.00           H
ATOM   4490  C25 CHL1I 470      61.038  68.865 111.053  1.00  0.00           C
ATOM   4491  H25 CHL1I 470      59.975  68.788 110.739  1.00  0.00           H
ATOM   4492  C26 CHL1I 470      61.278  70.307 111.458  1.00  0.00           C
ATOM   4493 H26A CHL1I 470      61.233  71.103 110.684  1.00  0.00           H
ATOM   4494 H26B CHL1I 470      60.591  70.511 112.307  1.00  0.00           H
ATOM   4495 H26C CHL1I 470      62.349  70.310 111.751  1.00  0.00           H
ATOM   4496  C27 CHL1I 470      62.020  68.600 109.918  1.00  0.00           C
ATOM   4497 H27A CHL1I 470      61.880  67.611 109.431  1.00  0.00           H
ATOM   4498 H27B CHL1I 470      61.969  69.436 109.188  1.00  0.00           H
ATOM   4499 H27C CHL1I 470      63.080  68.698 110.238  1.00  0.00           H
ATOM   4500  C3  CHL1J 471      17.152  71.922 127.176  1.00  0.00           C
ATOM   4501  H3  CHL1J 471      16.381  72.700 126.987  1.00  0.00           H
ATOM   4502  O3  CHL1J 471      17.485  72.072 128.537  1.00  0.00           O
ATOM   4503  H3' CHL1J 471      17.974  71.263 128.705  1.00  0.00           H
ATOM   4504  C4  CHL1J 471      16.584  70.614 126.742  1.00  0.00           C
ATOM   4505  H4A CHL1J 471      17.251  69.766 127.004  1.00  0.00           H
ATOM   4506  H4B CHL1J 471      15.686  70.413 127.364  1.00  0.00           H
ATOM   4507  C5  CHL1J 471      16.265  70.591 125.255  1.00  0.00           C
ATOM   4508  C6  CHL1J 471      14.983  70.305 124.932  1.00  0.00           C
ATOM   4509  H6  CHL1J 471      14.289  70.122 125.766  1.00  0.00           H
ATOM   4510  C7  CHL1J 471      14.482  70.371 123.534  1.00  0.00           C
ATOM   4511  H7A CHL1J 471      13.891  69.469 123.265  1.00  0.00           H
ATOM   4512  H7B CHL1J 471      13.916  71.313 123.372  1.00  0.00           H
ATOM   4513  C8  CHL1J 471      15.542  70.415 122.464  1.00  0.00           C
ATOM   4514  H8  CHL1J 471      16.005  69.408 122.388  1.00  0.00           H
ATOM   4515  C14 CHL1J 471      14.919  70.828 121.117  1.00  0.00           C
ATOM   4516  H14 CHL1J 471      14.621  71.877 121.327  1.00  0.00           H
ATOM   4517  C15 CHL1J 471      13.774  70.046 120.560  1.00  0.00           C
ATOM   4518 H15A CHL1J 471      14.101  68.987 120.494  1.00  0.00           H
ATOM   4519 H15B CHL1J 471      12.778  70.151 121.041  1.00  0.00           H
ATOM   4520  C16 CHL1J 471      13.679  70.451 119.099  1.00  0.00           C
ATOM   4521 H16A CHL1J 471      13.698  69.537 118.469  1.00  0.00           H
ATOM   4522 H16B CHL1J 471      12.809  71.113 118.902  1.00  0.00           H
ATOM   4523  C17 CHL1J 471      14.957  71.289 118.871  1.00  0.00           C
ATOM   4524  H17 CHL1J 471      14.482  72.270 119.085  1.00  0.00           H
ATOM   4525  C13 CHL1J 471      15.961  71.002 119.989  1.00  0.00           C
ATOM   4526  C18 CHL1J 471      16.728  69.674 119.705  1.00  0.00           C
ATOM   4527 H18A CHL1J 471      17.495  69.703 118.902  1.00  0.00           H
ATOM   4528 H18B CHL1J 471      17.319  69.334 120.582  1.00  0.00           H
ATOM   4529 H18C CHL1J 471      15.988  68.855 119.575  1.00  0.00           H
ATOM   4530  C12 CHL1J 471      16.919  72.128 120.416  1.00  0.00           C
ATOM   4531 H12A CHL1J 471      17.757  72.072 119.690  1.00  0.00           H
ATOM   4532 H12B CHL1J 471      16.440  73.127 120.326  1.00  0.00           H
ATOM   4533  C11 CHL1J 471      17.535  71.880 121.795  1.00  0.00           C
ATOM   4534 H11A CHL1J 471      18.273  71.055 121.707  1.00  0.00           H
ATOM   4535 H11B CHL1J 471      18.138  72.769 122.077  1.00  0.00           H
ATOM   4536  C9  CHL1J 471      16.554  71.421 122.870  1.00  0.00           C
ATOM   4537  H9  CHL1J 471      16.028  72.377 123.077  1.00  0.00           H
ATOM   4538  C10 CHL1J 471      17.288  71.057 124.184  1.00  0.00           C
ATOM   4539  C19 CHL1J 471      18.400  69.975 123.899  1.00  0.00           C
ATOM   4540 H19A CHL1J 471      19.273  70.502 123.458  1.00  0.00           H
ATOM   4541 H19B CHL1J 471      18.871  69.596 124.831  1.00  0.00           H
ATOM   4542 H19C CHL1J 471      18.128  69.189 123.162  1.00  0.00           H
ATOM   4543  C1  CHL1J 471      17.967  72.258 124.695  1.00  0.00           C
ATOM   4544  H1A CHL1J 471      18.860  72.561 124.108  1.00  0.00           H
ATOM   4545  H1B CHL1J 471      17.294  73.134 124.581  1.00  0.00           H
ATOM   4546  C2  CHL1J 471      18.269  72.249 126.213  1.00  0.00           C
ATOM   4547  H2A CHL1J 471      18.794  73.158 126.578  1.00  0.00           H
ATOM   4548  H2B CHL1J 471      19.069  71.491 126.362  1.00  0.00           H
ATOM   4549  C20 CHL1J 471      15.553  71.238 117.466  1.00  0.00           C
ATOM   4550  H20 CHL1J 471      16.101  70.306 117.210  1.00  0.00           H
ATOM   4551  C21 CHL1J 471      16.609  72.299 117.223  1.00  0.00           C
ATOM   4552 H21A CHL1J 471      16.367  73.358 117.458  1.00  0.00           H
ATOM   4553 H21B CHL1J 471      16.953  72.305 116.167  1.00  0.00           H
ATOM   4554 H21C CHL1J 471      17.563  72.065 117.742  1.00  0.00           H
ATOM   4555  C22 CHL1J 471      14.463  71.444 116.388  1.00  0.00           C
ATOM   4556 H22A CHL1J 471      13.584  70.803 116.615  1.00  0.00           H
ATOM   4557 H22B CHL1J 471      14.075  72.459 116.620  1.00  0.00           H
ATOM   4558  C23 CHL1J 471      14.908  71.275 114.954  1.00  0.00           C
ATOM   4559 H23A CHL1J 471      15.368  72.197 114.538  1.00  0.00           H
ATOM   4560 H23B CHL1J 471      15.572  70.385 114.943  1.00  0.00           H
ATOM   4561  C24 CHL1J 471      13.732  71.003 114.015  1.00  0.00           C
ATOM   4562 H24A CHL1J 471      13.253  70.049 114.325  1.00  0.00           H
ATOM   4563 H24B CHL1J 471      12.873  71.699 114.116  1.00  0.00           H
ATOM   4564  C25 CHL1J 471      14.125  70.882 112.535  1.00  0.00           C
ATOM   4565  H25 CHL1J 471      14.671  69.917 112.462  1.00  0.00           H
ATOM   4566  C26 CHL1J 471      12.788  70.856 111.734  1.00  0.00           C
ATOM   4567 H26A CHL1J 471      12.857  70.664 110.641  1.00  0.00           H
ATOM   4568 H26B CHL1J 471      12.153  70.100 112.244  1.00  0.00           H
ATOM   4569 H26C CHL1J 471      12.324  71.865 111.731  1.00  0.00           H
ATOM   4570  C27 CHL1J 471      14.908  72.075 112.019  1.00  0.00           C
ATOM   4571 H27A CHL1J 471      14.310  72.993 112.204  1.00  0.00           H
ATOM   4572 H27B CHL1J 471      15.835  72.185 112.620  1.00  0.00           H
ATOM   4573 H27C CHL1J 471      15.232  72.052 110.957  1.00  0.00           H
ATOM   4574  C3  CHL1K 472      33.040  13.631 128.131  1.00  0.00           C
ATOM   4575  H3  CHL1K 472      31.960  13.374 128.171  1.00  0.00           H
ATOM   4576  O3  CHL1K 472      33.541  14.228 129.366  1.00  0.00           O
ATOM   4577  H3' CHL1K 472      33.226  13.679 130.087  1.00  0.00           H
ATOM   4578  C4  CHL1K 472      33.777  12.330 127.801  1.00  0.00           C
ATOM   4579  H4A CHL1K 472      34.864  12.506 127.951  1.00  0.00           H
ATOM   4580  H4B CHL1K 472      33.392  11.629 128.572  1.00  0.00           H
ATOM   4581  C5  CHL1K 472      33.399  11.787 126.422  1.00  0.00           C
ATOM   4582  C6  CHL1K 472      33.031  10.563 126.237  1.00  0.00           C
ATOM   4583  H6  CHL1K 472      32.826   9.879 127.074  1.00  0.00           H
ATOM   4584  C7  CHL1K 472      32.785  10.091 124.842  1.00  0.00           C
ATOM   4585  H7A CHL1K 472      33.169   9.050 124.798  1.00  0.00           H
ATOM   4586  H7B CHL1K 472      31.676  10.023 124.867  1.00  0.00           H
ATOM   4587  C8  CHL1K 472      33.278  10.937 123.647  1.00  0.00           C
ATOM   4588  H8  CHL1K 472      34.379  10.793 123.618  1.00  0.00           H
ATOM   4589  C14 CHL1K 472      32.442  10.649 122.430  1.00  0.00           C
ATOM   4590  H14 CHL1K 472      31.438  10.993 122.758  1.00  0.00           H
ATOM   4591  C15 CHL1K 472      32.226   9.187 122.032  1.00  0.00           C
ATOM   4592 H15A CHL1K 472      33.230   8.726 122.154  1.00  0.00           H
ATOM   4593 H15B CHL1K 472      31.482   8.652 122.659  1.00  0.00           H
ATOM   4594  C16 CHL1K 472      31.828   9.255 120.568  1.00  0.00           C
ATOM   4595 H16A CHL1K 472      32.587   8.697 119.980  1.00  0.00           H
ATOM   4596 H16B CHL1K 472      30.822   8.798 120.452  1.00  0.00           H
ATOM   4597  C17 CHL1K 472      31.833  10.774 120.230  1.00  0.00           C
ATOM   4598  H17 CHL1K 472      30.832  11.077 120.604  1.00  0.00           H
ATOM   4599  C13 CHL1K 472      32.806  11.451 121.133  1.00  0.00           C
ATOM   4600  C18 CHL1K 472      34.276  11.017 120.732  1.00  0.00           C
ATOM   4601 H18A CHL1K 472      34.988  11.172 121.571  1.00  0.00           H
ATOM   4602 H18B CHL1K 472      34.330   9.921 120.555  1.00  0.00           H
ATOM   4603 H18C CHL1K 472      34.380  11.676 119.843  1.00  0.00           H
ATOM   4604  C12 CHL1K 472      32.647  12.937 121.393  1.00  0.00           C
ATOM   4605 H12A CHL1K 472      33.133  13.488 120.560  1.00  0.00           H
ATOM   4606 H12B CHL1K 472      31.569  13.207 121.407  1.00  0.00           H
ATOM   4607  C11 CHL1K 472      33.311  13.269 122.729  1.00  0.00           C
ATOM   4608 H11A CHL1K 472      34.395  13.224 122.486  1.00  0.00           H
ATOM   4609 H11B CHL1K 472      33.005  14.306 122.981  1.00  0.00           H
ATOM   4610  C9  CHL1K 472      32.972  12.392 123.952  1.00  0.00           C
ATOM   4611  H9  CHL1K 472      31.868  12.437 124.059  1.00  0.00           H
ATOM   4612  C10 CHL1K 472      33.515  12.847 125.328  1.00  0.00           C
ATOM   4613  C19 CHL1K 472      34.977  13.147 125.066  1.00  0.00           C
ATOM   4614 H19A CHL1K 472      35.540  13.399 125.990  1.00  0.00           H
ATOM   4615 H19B CHL1K 472      35.561  12.286 124.675  1.00  0.00           H
ATOM   4616 H19C CHL1K 472      35.215  13.918 124.303  1.00  0.00           H
ATOM   4617  C1  CHL1K 472      32.793  14.170 125.728  1.00  0.00           C
ATOM   4618  H1A CHL1K 472      32.985  14.935 124.945  1.00  0.00           H
ATOM   4619  H1B CHL1K 472      31.693  14.014 125.704  1.00  0.00           H
ATOM   4620  C2  CHL1K 472      33.275  14.717 127.072  1.00  0.00           C
ATOM   4621  H2A CHL1K 472      32.638  15.615 127.219  1.00  0.00           H
ATOM   4622  H2B CHL1K 472      34.335  15.031 127.177  1.00  0.00           H
ATOM   4623  C20 CHL1K 472      31.899  11.030 118.754  1.00  0.00           C
ATOM   4624  H20 CHL1K 472      32.899  11.435 118.487  1.00  0.00           H
ATOM   4625  C21 CHL1K 472      30.818  12.141 118.441  1.00  0.00           C
ATOM   4626 H21A CHL1K 472      30.739  12.882 119.265  1.00  0.00           H
ATOM   4627 H21B CHL1K 472      29.801  11.740 118.244  1.00  0.00           H
ATOM   4628 H21C CHL1K 472      31.113  12.660 117.504  1.00  0.00           H
ATOM   4629  C22 CHL1K 472      31.655   9.829 117.796  1.00  0.00           C
ATOM   4630 H22A CHL1K 472      32.403   9.047 118.048  1.00  0.00           H
ATOM   4631 H22B CHL1K 472      30.647   9.379 117.921  1.00  0.00           H
ATOM   4632  C23 CHL1K 472      31.816  10.089 116.207  1.00  0.00           C
ATOM   4633 H23A CHL1K 472      31.619   9.146 115.653  1.00  0.00           H
ATOM   4634 H23B CHL1K 472      31.023  10.827 115.960  1.00  0.00           H
ATOM   4635  C24 CHL1K 472      33.173  10.592 115.852  1.00  0.00           C
ATOM   4636 H24A CHL1K 472      33.025  11.689 115.768  1.00  0.00           H
ATOM   4637 H24B CHL1K 472      33.784  10.400 116.760  1.00  0.00           H
ATOM   4638  C25 CHL1K 472      33.868   9.828 114.740  1.00  0.00           C
ATOM   4639  H25 CHL1K 472      33.230   9.922 113.835  1.00  0.00           H
ATOM   4640  C26 CHL1K 472      35.232  10.494 114.313  1.00  0.00           C
ATOM   4641 H26A CHL1K 472      35.790  10.691 115.253  1.00  0.00           H
ATOM   4642 H26B CHL1K 472      35.815   9.807 113.664  1.00  0.00           H
ATOM   4643 H26C CHL1K 472      35.009  11.429 113.756  1.00  0.00           H
ATOM   4644  C27 CHL1K 472      34.159   8.327 115.006  1.00  0.00           C
ATOM   4645 H27A CHL1K 472      33.238   7.721 115.138  1.00  0.00           H
ATOM   4646 H27B CHL1K 472      34.844   7.831 114.285  1.00  0.00           H
ATOM   4647 H27C CHL1K 472      34.642   8.135 115.988  1.00  0.00           H
ATOM   4648  C3  CHL1L 473      67.905   9.833 121.494  1.00  0.00           C
ATOM   4649  H3  CHL1L 473      66.956   9.370 121.838  1.00  0.00           H
ATOM   4650  O3  CHL1L 473      68.770  10.028 122.611  1.00  0.00           O
ATOM   4651  H3' CHL1L 473      68.534  10.766 123.176  1.00  0.00           H
ATOM   4652  C4  CHL1L 473      68.646   8.801 120.551  1.00  0.00           C
ATOM   4653  H4A CHL1L 473      69.707   9.057 120.347  1.00  0.00           H
ATOM   4654  H4B CHL1L 473      68.675   7.862 121.143  1.00  0.00           H
ATOM   4655  C5  CHL1L 473      67.807   8.568 119.290  1.00  0.00           C
ATOM   4656  C6  CHL1L 473      67.204   7.389 119.032  1.00  0.00           C
ATOM   4657  H6  CHL1L 473      67.325   6.646 119.834  1.00  0.00           H
ATOM   4658  C7  CHL1L 473      66.335   7.118 117.814  1.00  0.00           C
ATOM   4659  H7A CHL1L 473      66.522   6.131 117.339  1.00  0.00           H
ATOM   4660  H7B CHL1L 473      65.322   7.195 118.262  1.00  0.00           H
ATOM   4661  C8  CHL1L 473      66.598   8.158 116.756  1.00  0.00           C
ATOM   4662  H8  CHL1L 473      67.637   8.045 116.378  1.00  0.00           H
ATOM   4663  C14 CHL1L 473      65.555   7.964 115.584  1.00  0.00           C
ATOM   4664  H14 CHL1L 473      64.536   8.217 115.946  1.00  0.00           H
ATOM   4665  C15 CHL1L 473      65.531   6.590 114.831  1.00  0.00           C
ATOM   4666 H15A CHL1L 473      66.599   6.303 114.723  1.00  0.00           H
ATOM   4667 H15B CHL1L 473      64.812   5.965 115.403  1.00  0.00           H
ATOM   4668  C16 CHL1L 473      64.904   6.927 113.481  1.00  0.00           C
ATOM   4669 H16A CHL1L 473      65.626   6.507 112.748  1.00  0.00           H
ATOM   4670 H16B CHL1L 473      63.942   6.377 113.402  1.00  0.00           H
ATOM   4671  C17 CHL1L 473      64.759   8.498 113.455  1.00  0.00           C
ATOM   4672  H17 CHL1L 473      63.704   8.725 113.717  1.00  0.00           H
ATOM   4673  C13 CHL1L 473      65.720   9.029 114.482  1.00  0.00           C
ATOM   4674  C18 CHL1L 473      67.159   8.948 113.850  1.00  0.00           C
ATOM   4675 H18A CHL1L 473      67.284   8.063 113.189  1.00  0.00           H
ATOM   4676 H18B CHL1L 473      67.318   9.892 113.287  1.00  0.00           H
ATOM   4677 H18C CHL1L 473      67.971   8.885 114.606  1.00  0.00           H
ATOM   4678  C12 CHL1L 473      65.394  10.375 115.124  1.00  0.00           C
ATOM   4679 H12A CHL1L 473      65.423  11.185 114.364  1.00  0.00           H
ATOM   4680 H12B CHL1L 473      64.404  10.311 115.623  1.00  0.00           H
ATOM   4681  C11 CHL1L 473      66.407  10.679 116.271  1.00  0.00           C
ATOM   4682 H11A CHL1L 473      67.406  10.697 115.784  1.00  0.00           H
ATOM   4683 H11B CHL1L 473      66.041  11.661 116.640  1.00  0.00           H
ATOM   4684  C9  CHL1L 473      66.420   9.575 117.367  1.00  0.00           C
ATOM   4685  H9  CHL1L 473      65.418   9.637 117.843  1.00  0.00           H
ATOM   4686  C10 CHL1L 473      67.483   9.866 118.464  1.00  0.00           C
ATOM   4687  C19 CHL1L 473      68.833  10.274 117.855  1.00  0.00           C
ATOM   4688 H19A CHL1L 473      69.324   9.575 117.144  1.00  0.00           H
ATOM   4689 H19B CHL1L 473      68.617  11.161 117.222  1.00  0.00           H
ATOM   4690 H19C CHL1L 473      69.499  10.709 118.631  1.00  0.00           H
ATOM   4691  C1  CHL1L 473      67.001  11.052 119.379  1.00  0.00           C
ATOM   4692  H1A CHL1L 473      67.118  11.975 118.773  1.00  0.00           H
ATOM   4693  H1B CHL1L 473      65.934  10.936 119.665  1.00  0.00           H
ATOM   4694  C2  CHL1L 473      67.734  11.200 120.768  1.00  0.00           C
ATOM   4695  H2A CHL1L 473      67.061  11.839 121.378  1.00  0.00           H
ATOM   4696  H2B CHL1L 473      68.724  11.669 120.584  1.00  0.00           H
ATOM   4697  C20 CHL1L 473      64.852   9.044 112.038  1.00  0.00           C
ATOM   4698  H20 CHL1L 473      65.904   9.259 111.754  1.00  0.00           H
ATOM   4699  C21 CHL1L 473      64.161  10.436 111.959  1.00  0.00           C
ATOM   4700 H21A CHL1L 473      64.318  10.815 110.927  1.00  0.00           H
ATOM   4701 H21B CHL1L 473      64.570  11.207 112.647  1.00  0.00           H
ATOM   4702 H21C CHL1L 473      63.060  10.304 112.027  1.00  0.00           H
ATOM   4703  C22 CHL1L 473      64.235   8.214 110.920  1.00  0.00           C
ATOM   4704 H22A CHL1L 473      64.599   7.165 110.908  1.00  0.00           H
ATOM   4705 H22B CHL1L 473      63.161   8.161 111.202  1.00  0.00           H
ATOM   4706  C23 CHL1L 473      64.547   8.704 109.494  1.00  0.00           C
ATOM   4707 H23A CHL1L 473      63.881   8.102 108.839  1.00  0.00           H
ATOM   4708 H23B CHL1L 473      64.052   9.695 109.409  1.00  0.00           H
ATOM   4709  C24 CHL1L 473      65.930   8.633 108.944  1.00  0.00           C
ATOM   4710 H24A CHL1L 473      66.595   9.439 109.319  1.00  0.00           H
ATOM   4711 H24B CHL1L 473      66.317   7.670 109.340  1.00  0.00           H
ATOM   4712  C25 CHL1L 473      66.018   8.543 107.435  1.00  0.00           C
ATOM   4713  H25 CHL1L 473      65.260   7.830 107.047  1.00  0.00           H
ATOM   4714  C26 CHL1L 473      65.809   9.901 106.731  1.00  0.00           C
ATOM   4715 H26A CHL1L 473      65.412   9.664 105.721  1.00  0.00           H
ATOM   4716 H26B CHL1L 473      64.920  10.419 107.151  1.00  0.00           H
ATOM   4717 H26C CHL1L 473      66.716  10.539 106.672  1.00  0.00           H
ATOM   4718  C27 CHL1L 473      67.428   8.107 106.898  1.00  0.00           C
ATOM   4719 H27A CHL1L 473      67.363   8.132 105.789  1.00  0.00           H
ATOM   4720 H27B CHL1L 473      68.166   8.864 107.239  1.00  0.00           H
ATOM   4721 H27C CHL1L 473      67.619   7.118 107.367  1.00  0.00           H
ATOM   4722  C3  CHL1M 474      61.930   1.467 121.979  1.00  0.00           C
ATOM   4723  H3  CHL1M 474      62.920   1.249 121.522  1.00  0.00           H
ATOM   4724  O3  CHL1M 474      62.122   1.193 123.406  1.00  0.00           O
ATOM   4725  H3' CHL1M 474      62.528   1.993 123.749  1.00  0.00           H
ATOM   4726  C4  CHL1M 474      61.626   2.964 121.801  1.00  0.00           C
ATOM   4727  H4A CHL1M 474      60.729   3.319 122.353  1.00  0.00           H
ATOM   4728  H4B CHL1M 474      62.462   3.527 122.269  1.00  0.00           H
ATOM   4729  C5  CHL1M 474      61.485   3.382 120.350  1.00  0.00           C
ATOM   4730  C6  CHL1M 474      62.162   4.315 119.688  1.00  0.00           C
ATOM   4731  H6  CHL1M 474      62.974   4.924 120.112  1.00  0.00           H
ATOM   4732  C7  CHL1M 474      62.015   4.729 118.270  1.00  0.00           C
ATOM   4733  H7A CHL1M 474      61.965   5.839 118.276  1.00  0.00           H
ATOM   4734  H7B CHL1M 474      62.838   4.284 117.670  1.00  0.00           H
ATOM   4735  C8  CHL1M 474      60.645   4.250 117.615  1.00  0.00           C
ATOM   4736  H8  CHL1M 474      59.847   4.953 117.935  1.00  0.00           H
ATOM   4737  C14 CHL1M 474      60.707   4.341 116.064  1.00  0.00           C
ATOM   4738  H14 CHL1M 474      61.509   3.628 115.776  1.00  0.00           H
ATOM   4739  C15 CHL1M 474      61.008   5.701 115.371  1.00  0.00           C
ATOM   4740 H15A CHL1M 474      60.481   6.455 115.993  1.00  0.00           H
ATOM   4741 H15B CHL1M 474      62.076   6.000 115.307  1.00  0.00           H
ATOM   4742  C16 CHL1M 474      60.255   5.618 113.996  1.00  0.00           C
ATOM   4743 H16A CHL1M 474      59.628   6.532 113.932  1.00  0.00           H
ATOM   4744 H16B CHL1M 474      61.102   5.541 113.280  1.00  0.00           H
ATOM   4745  C17 CHL1M 474      59.545   4.262 113.940  1.00  0.00           C
ATOM   4746  H17 CHL1M 474      60.253   3.454 113.657  1.00  0.00           H
ATOM   4747  C13 CHL1M 474      59.386   3.919 115.427  1.00  0.00           C
ATOM   4748  C18 CHL1M 474      58.181   4.775 115.937  1.00  0.00           C
ATOM   4749 H18A CHL1M 474      57.905   4.567 116.993  1.00  0.00           H
ATOM   4750 H18B CHL1M 474      58.345   5.866 115.809  1.00  0.00           H
ATOM   4751 H18C CHL1M 474      57.314   4.578 115.270  1.00  0.00           H
ATOM   4752  C12 CHL1M 474      59.135   2.457 115.847  1.00  0.00           C
ATOM   4753 H12A CHL1M 474      58.171   2.076 115.446  1.00  0.00           H
ATOM   4754 H12B CHL1M 474      60.038   1.846 115.630  1.00  0.00           H
ATOM   4755  C11 CHL1M 474      59.014   2.266 117.390  1.00  0.00           C
ATOM   4756 H11A CHL1M 474      58.086   2.680 117.839  1.00  0.00           H
ATOM   4757 H11B CHL1M 474      58.906   1.160 117.405  1.00  0.00           H
ATOM   4758  C9  CHL1M 474      60.302   2.817 118.145  1.00  0.00           C
ATOM   4759  H9  CHL1M 474      61.101   2.160 117.741  1.00  0.00           H
ATOM   4760  C10 CHL1M 474      60.345   2.548 119.671  1.00  0.00           C
ATOM   4761  C19 CHL1M 474      58.991   3.084 120.315  1.00  0.00           C
ATOM   4762 H19A CHL1M 474      58.965   3.135 121.424  1.00  0.00           H
ATOM   4763 H19B CHL1M 474      58.870   4.133 119.971  1.00  0.00           H
ATOM   4764 H19C CHL1M 474      58.084   2.543 119.968  1.00  0.00           H
ATOM   4765  C1  CHL1M 474      60.485   1.017 119.959  1.00  0.00           C
ATOM   4766  H1A CHL1M 474      59.562   0.514 119.601  1.00  0.00           H
ATOM   4767  H1B CHL1M 474      61.354   0.627 119.387  1.00  0.00           H
ATOM   4768  C2  CHL1M 474      60.784   0.590 121.447  1.00  0.00           C
ATOM   4769  H2A CHL1M 474      60.943  -0.509 121.473  1.00  0.00           H
ATOM   4770  H2B CHL1M 474      59.811   0.751 121.959  1.00  0.00           H
ATOM   4771  C20 CHL1M 474      58.381   4.207 112.964  1.00  0.00           C
ATOM   4772  H20 CHL1M 474      57.672   5.041 113.154  1.00  0.00           H
ATOM   4773  C21 CHL1M 474      57.591   2.921 112.946  1.00  0.00           C
ATOM   4774 H21A CHL1M 474      56.915   2.858 112.066  1.00  0.00           H
ATOM   4775 H21B CHL1M 474      57.102   2.676 113.913  1.00  0.00           H
ATOM   4776 H21C CHL1M 474      58.293   2.089 112.725  1.00  0.00           H
ATOM   4777  C22 CHL1M 474      58.951   4.528 111.507  1.00  0.00           C
ATOM   4778 H22A CHL1M 474      59.573   5.449 111.516  1.00  0.00           H
ATOM   4779 H22B CHL1M 474      59.495   3.638 111.127  1.00  0.00           H
ATOM   4780  C23 CHL1M 474      57.857   4.997 110.499  1.00  0.00           C
ATOM   4781 H23A CHL1M 474      57.041   4.244 110.513  1.00  0.00           H
ATOM   4782 H23B CHL1M 474      57.532   5.967 110.931  1.00  0.00           H
ATOM   4783  C24 CHL1M 474      58.453   5.402 109.165  1.00  0.00           C
ATOM   4784 H24A CHL1M 474      59.095   6.301 109.287  1.00  0.00           H
ATOM   4785 H24B CHL1M 474      59.103   4.610 108.735  1.00  0.00           H
ATOM   4786  C25 CHL1M 474      57.395   5.818 108.158  1.00  0.00           C
ATOM   4787  H25 CHL1M 474      56.857   6.690 108.588  1.00  0.00           H
ATOM   4788  C26 CHL1M 474      58.098   6.253 106.852  1.00  0.00           C
ATOM   4789 H26A CHL1M 474      57.353   6.643 106.126  1.00  0.00           H
ATOM   4790 H26B CHL1M 474      58.892   7.002 107.060  1.00  0.00           H
ATOM   4791 H26C CHL1M 474      58.620   5.459 106.278  1.00  0.00           H
ATOM   4792  C27 CHL1M 474      56.411   4.661 107.879  1.00  0.00           C
ATOM   4793 H27A CHL1M 474      55.730   4.729 107.004  1.00  0.00           H
ATOM   4794 H27B CHL1M 474      56.892   3.687 107.644  1.00  0.00           H
ATOM   4795 H27C CHL1M 474      55.733   4.548 108.752  1.00  0.00           H
ATOM   4796  C3  CHL1N 475      30.625  71.099 126.704  1.00  0.00           C
ATOM   4797  H3  CHL1N 475      29.583  71.471 126.610  1.00  0.00           H
ATOM   4798  O3  CHL1N 475      31.004  71.007 128.019  1.00  0.00           O
ATOM   4799  H3' CHL1N 475      30.456  71.687 128.420  1.00  0.00           H
ATOM   4800  C4  CHL1N 475      30.650  69.660 126.170  1.00  0.00           C
ATOM   4801  H4A CHL1N 475      31.643  69.265 126.472  1.00  0.00           H
ATOM   4802  H4B CHL1N 475      29.868  69.053 126.674  1.00  0.00           H
ATOM   4803  C5  CHL1N 475      30.521  69.552 124.663  1.00  0.00           C
ATOM   4804  C6  CHL1N 475      29.510  68.790 124.171  1.00  0.00           C
ATOM   4805  H6  CHL1N 475      28.800  68.213 124.782  1.00  0.00           H
ATOM   4806  C7  CHL1N 475      29.357  68.740 122.668  1.00  0.00           C
ATOM   4807  H7A CHL1N 475      29.008  67.723 122.388  1.00  0.00           H
ATOM   4808  H7B CHL1N 475      28.535  69.453 122.443  1.00  0.00           H
ATOM   4809  C8  CHL1N 475      30.594  69.104 121.834  1.00  0.00           C
ATOM   4810  H8  CHL1N 475      31.463  68.421 121.955  1.00  0.00           H
ATOM   4811  C14 CHL1N 475      30.191  69.301 120.380  1.00  0.00           C
ATOM   4812  H14 CHL1N 475      29.525  70.190 120.359  1.00  0.00           H
ATOM   4813  C15 CHL1N 475      29.589  68.127 119.643  1.00  0.00           C
ATOM   4814 H15A CHL1N 475      29.969  67.133 119.963  1.00  0.00           H
ATOM   4815 H15B CHL1N 475      28.478  68.095 119.628  1.00  0.00           H
ATOM   4816  C16 CHL1N 475      29.934  68.323 118.136  1.00  0.00           C
ATOM   4817 H16A CHL1N 475      30.543  67.526 117.658  1.00  0.00           H
ATOM   4818 H16B CHL1N 475      29.025  68.360 117.498  1.00  0.00           H
ATOM   4819  C17 CHL1N 475      30.755  69.678 118.093  1.00  0.00           C
ATOM   4820  H17 CHL1N 475      29.954  70.444 118.014  1.00  0.00           H
ATOM   4821  C13 CHL1N 475      31.359  69.792 119.488  1.00  0.00           C
ATOM   4822  C18 CHL1N 475      32.587  68.820 119.453  1.00  0.00           C
ATOM   4823 H18A CHL1N 475      32.920  68.514 120.467  1.00  0.00           H
ATOM   4824 H18B CHL1N 475      32.315  67.927 118.850  1.00  0.00           H
ATOM   4825 H18C CHL1N 475      33.507  69.327 119.092  1.00  0.00           H
ATOM   4826  C12 CHL1N 475      31.784  71.190 120.008  1.00  0.00           C
ATOM   4827 H12A CHL1N 475      32.662  71.690 119.545  1.00  0.00           H
ATOM   4828 H12B CHL1N 475      30.925  71.884 119.892  1.00  0.00           H
ATOM   4829  C11 CHL1N 475      32.200  71.128 121.524  1.00  0.00           C
ATOM   4830 H11A CHL1N 475      33.098  70.479 121.600  1.00  0.00           H
ATOM   4831 H11B CHL1N 475      32.419  72.182 121.801  1.00  0.00           H
ATOM   4832  C9  CHL1N 475      31.075  70.519 122.363  1.00  0.00           C
ATOM   4833  H9  CHL1N 475      30.164  71.155 122.331  1.00  0.00           H
ATOM   4834  C10 CHL1N 475      31.429  70.480 123.863  1.00  0.00           C
ATOM   4835  C19 CHL1N 475      32.879  69.892 123.958  1.00  0.00           C
ATOM   4836 H19A CHL1N 475      32.944  69.621 125.034  1.00  0.00           H
ATOM   4837 H19B CHL1N 475      33.038  68.911 123.461  1.00  0.00           H
ATOM   4838 H19C CHL1N 475      33.659  70.667 123.797  1.00  0.00           H
ATOM   4839  C1  CHL1N 475      31.411  72.002 124.379  1.00  0.00           C
ATOM   4840  H1A CHL1N 475      32.126  72.737 123.952  1.00  0.00           H
ATOM   4841  H1B CHL1N 475      30.422  72.393 124.057  1.00  0.00           H
ATOM   4842  C2  CHL1N 475      31.675  71.963 125.934  1.00  0.00           C
ATOM   4843  H2A CHL1N 475      31.614  73.013 126.293  1.00  0.00           H
ATOM   4844  H2B CHL1N 475      32.740  71.669 126.056  1.00  0.00           H
ATOM   4845  C20 CHL1N 475      31.658  69.728 116.807  1.00  0.00           C
ATOM   4846  H20 CHL1N 475      32.411  68.914 116.872  1.00  0.00           H
ATOM   4847  C21 CHL1N 475      32.365  71.087 116.794  1.00  0.00           C
ATOM   4848 H21A CHL1N 475      31.631  71.921 116.816  1.00  0.00           H
ATOM   4849 H21B CHL1N 475      33.021  71.245 115.911  1.00  0.00           H
ATOM   4850 H21C CHL1N 475      33.095  71.131 117.631  1.00  0.00           H
ATOM   4851  C22 CHL1N 475      30.839  69.618 115.531  1.00  0.00           C
ATOM   4852 H22A CHL1N 475      30.404  68.597 115.575  1.00  0.00           H
ATOM   4853 H22B CHL1N 475      29.956  70.293 115.535  1.00  0.00           H
ATOM   4854  C23 CHL1N 475      31.508  69.695 114.200  1.00  0.00           C
ATOM   4855 H23A CHL1N 475      31.540  70.703 113.733  1.00  0.00           H
ATOM   4856 H23B CHL1N 475      32.542  69.311 114.328  1.00  0.00           H
ATOM   4857  C24 CHL1N 475      30.823  68.988 113.043  1.00  0.00           C
ATOM   4858 H24A CHL1N 475      30.813  67.905 113.290  1.00  0.00           H
ATOM   4859 H24B CHL1N 475      29.752  69.239 112.885  1.00  0.00           H
ATOM   4860  C25 CHL1N 475      31.589  69.240 111.737  1.00  0.00           C
ATOM   4861  H25 CHL1N 475      31.901  70.298 111.600  1.00  0.00           H
ATOM   4862  C26 CHL1N 475      32.859  68.311 111.656  1.00  0.00           C
ATOM   4863 H26A CHL1N 475      33.415  68.480 112.603  1.00  0.00           H
ATOM   4864 H26B CHL1N 475      32.419  67.291 111.662  1.00  0.00           H
ATOM   4865 H26C CHL1N 475      33.488  68.389 110.744  1.00  0.00           H
ATOM   4866  C27 CHL1N 475      30.610  68.878 110.555  1.00  0.00           C
ATOM   4867 H27A CHL1N 475      29.707  69.523 110.592  1.00  0.00           H
ATOM   4868 H27B CHL1N 475      31.222  69.030 109.641  1.00  0.00           H
ATOM   4869 H27C CHL1N 475      30.334  67.808 110.670  1.00  0.00           H
ATOM   4870  C3  CHL1O 476       5.577  42.373 119.677  1.00  0.00           C
ATOM   4871  H3  CHL1O 476       4.548  42.781 119.766  1.00  0.00           H
ATOM   4872  O3  CHL1O 476       5.782  41.559 120.872  1.00  0.00           O
ATOM   4873  H3' CHL1O 476       5.501  40.671 120.640  1.00  0.00           H
ATOM   4874  C4  CHL1O 476       5.644  41.284 118.609  1.00  0.00           C
ATOM   4875  H4A CHL1O 476       6.639  40.793 118.668  1.00  0.00           H
ATOM   4876  H4B CHL1O 476       4.941  40.453 118.830  1.00  0.00           H
ATOM   4877  C5  CHL1O 476       5.265  41.992 117.362  1.00  0.00           C
ATOM   4878  C6  CHL1O 476       4.217  41.631 116.622  1.00  0.00           C
ATOM   4879  H6  CHL1O 476       3.579  40.782 116.906  1.00  0.00           H
ATOM   4880  C7  CHL1O 476       3.927  42.218 115.302  1.00  0.00           C
ATOM   4881  H7A CHL1O 476       3.669  41.352 114.655  1.00  0.00           H
ATOM   4882  H7B CHL1O 476       2.986  42.798 115.406  1.00  0.00           H
ATOM   4883  C8  CHL1O 476       5.057  42.988 114.630  1.00  0.00           C
ATOM   4884  H8  CHL1O 476       5.878  42.271 114.418  1.00  0.00           H
ATOM   4885  C14 CHL1O 476       4.616  43.828 113.463  1.00  0.00           C
ATOM   4886  H14 CHL1O 476       3.851  44.565 113.788  1.00  0.00           H
ATOM   4887  C15 CHL1O 476       3.863  43.067 112.309  1.00  0.00           C
ATOM   4888 H15A CHL1O 476       4.441  42.164 112.019  1.00  0.00           H
ATOM   4889 H15B CHL1O 476       2.838  42.718 112.557  1.00  0.00           H
ATOM   4890  C16 CHL1O 476       3.923  44.108 111.115  1.00  0.00           C
ATOM   4891 H16A CHL1O 476       4.252  43.504 110.242  1.00  0.00           H
ATOM   4892 H16B CHL1O 476       2.906  44.490 110.884  1.00  0.00           H
ATOM   4893  C17 CHL1O 476       4.912  45.184 111.659  1.00  0.00           C
ATOM   4894  H17 CHL1O 476       4.195  45.940 112.044  1.00  0.00           H
ATOM   4895  C13 CHL1O 476       5.703  44.657 112.872  1.00  0.00           C
ATOM   4896  C18 CHL1O 476       6.877  43.703 112.368  1.00  0.00           C
ATOM   4897 H18A CHL1O 476       6.586  43.101 111.481  1.00  0.00           H
ATOM   4898 H18B CHL1O 476       7.683  44.361 111.980  1.00  0.00           H
ATOM   4899 H18C CHL1O 476       7.289  42.980 113.104  1.00  0.00           H
ATOM   4900  C12 CHL1O 476       6.065  45.744 113.950  1.00  0.00           C
ATOM   4901 H12A CHL1O 476       6.831  46.431 113.531  1.00  0.00           H
ATOM   4902 H12B CHL1O 476       5.112  46.250 114.217  1.00  0.00           H
ATOM   4903  C11 CHL1O 476       6.624  45.042 115.253  1.00  0.00           C
ATOM   4904 H11A CHL1O 476       7.544  44.625 114.791  1.00  0.00           H
ATOM   4905 H11B CHL1O 476       6.866  45.791 116.038  1.00  0.00           H
ATOM   4906  C9  CHL1O 476       5.625  43.964 115.705  1.00  0.00           C
ATOM   4907  H9  CHL1O 476       4.755  44.559 116.055  1.00  0.00           H
ATOM   4908  C10 CHL1O 476       6.178  43.189 117.015  1.00  0.00           C
ATOM   4909  C19 CHL1O 476       7.531  42.635 116.690  1.00  0.00           C
ATOM   4910 H19A CHL1O 476       7.520  41.889 115.868  1.00  0.00           H
ATOM   4911 H19B CHL1O 476       8.235  43.419 116.337  1.00  0.00           H
ATOM   4912 H19C CHL1O 476       7.973  42.116 117.567  1.00  0.00           H
ATOM   4913  C1  CHL1O 476       6.280  44.172 118.141  1.00  0.00           C
ATOM   4914  H1A CHL1O 476       7.172  44.812 117.970  1.00  0.00           H
ATOM   4915  H1B CHL1O 476       5.331  44.725 118.306  1.00  0.00           H
ATOM   4916  C2  CHL1O 476       6.545  43.467 119.508  1.00  0.00           C
ATOM   4917  H2A CHL1O 476       6.464  44.246 120.295  1.00  0.00           H
ATOM   4918  H2B CHL1O 476       7.611  43.207 119.686  1.00  0.00           H
ATOM   4919  C20 CHL1O 476       5.715  45.921 110.600  1.00  0.00           C
ATOM   4920  H20 CHL1O 476       6.730  46.161 110.983  1.00  0.00           H
ATOM   4921  C21 CHL1O 476       4.991  47.181 110.340  1.00  0.00           C
ATOM   4922 H21A CHL1O 476       4.040  46.912 109.833  1.00  0.00           H
ATOM   4923 H21B CHL1O 476       5.633  47.834 109.711  1.00  0.00           H
ATOM   4924 H21C CHL1O 476       4.700  47.686 111.286  1.00  0.00           H
ATOM   4925  C22 CHL1O 476       5.940  45.210 109.239  1.00  0.00           C
ATOM   4926 H22A CHL1O 476       6.447  44.246 109.461  1.00  0.00           H
ATOM   4927 H22B CHL1O 476       4.942  45.036 108.785  1.00  0.00           H
ATOM   4928  C23 CHL1O 476       6.791  45.966 108.229  1.00  0.00           C
ATOM   4929 H23A CHL1O 476       6.388  46.961 107.943  1.00  0.00           H
ATOM   4930 H23B CHL1O 476       7.816  46.056 108.649  1.00  0.00           H
ATOM   4931  C24 CHL1O 476       6.927  45.193 106.845  1.00  0.00           C
ATOM   4932 H24A CHL1O 476       7.000  44.095 106.995  1.00  0.00           H
ATOM   4933 H24B CHL1O 476       6.002  45.424 106.276  1.00  0.00           H
ATOM   4934  C25 CHL1O 476       8.214  45.501 106.021  1.00  0.00           C
ATOM   4935  H25 CHL1O 476       9.015  45.385 106.782  1.00  0.00           H
ATOM   4936  C26 CHL1O 476       8.392  44.620 104.781  1.00  0.00           C
ATOM   4937 H26A CHL1O 476       8.202  43.560 105.052  1.00  0.00           H
ATOM   4938 H26B CHL1O 476       7.743  44.817 103.901  1.00  0.00           H
ATOM   4939 H26C CHL1O 476       9.443  44.691 104.426  1.00  0.00           H
ATOM   4940  C27 CHL1O 476       8.193  46.987 105.609  1.00  0.00           C
ATOM   4941 H27A CHL1O 476       7.299  47.121 104.963  1.00  0.00           H
ATOM   4942 H27B CHL1O 476       8.115  47.792 106.370  1.00  0.00           H
ATOM   4943 H27C CHL1O 476       9.100  47.143 104.985  1.00  0.00           H
ATOM   4944  C3  CHL1P 477      48.149  32.751 128.098  1.00  0.00           C
ATOM   4945  H3  CHL1P 477      49.232  32.997 128.074  1.00  0.00           H
ATOM   4946  O3  CHL1P 477      47.944  32.813 129.510  1.00  0.00           O
ATOM   4947  H3' CHL1P 477      47.532  31.957 129.644  1.00  0.00           H
ATOM   4948  C4  CHL1P 477      47.335  33.860 127.392  1.00  0.00           C
ATOM   4949  H4A CHL1P 477      46.244  33.905 127.597  1.00  0.00           H
ATOM   4950  H4B CHL1P 477      47.674  34.759 127.949  1.00  0.00           H
ATOM   4951  C5  CHL1P 477      47.573  33.885 125.905  1.00  0.00           C
ATOM   4952  C6  CHL1P 477      47.949  34.981 125.266  1.00  0.00           C
ATOM   4953  H6  CHL1P 477      48.152  35.901 125.833  1.00  0.00           H
ATOM   4954  C7  CHL1P 477      48.136  35.050 123.794  1.00  0.00           C
ATOM   4955  H7A CHL1P 477      47.618  35.894 123.290  1.00  0.00           H
ATOM   4956  H7B CHL1P 477      49.223  35.158 123.590  1.00  0.00           H
ATOM   4957  C8  CHL1P 477      47.509  33.801 123.073  1.00  0.00           C
ATOM   4958  H8  CHL1P 477      46.421  34.021 123.116  1.00  0.00           H
ATOM   4959  C14 CHL1P 477      48.060  33.789 121.568  1.00  0.00           C
ATOM   4960  H14 CHL1P 477      49.127  33.480 121.568  1.00  0.00           H
ATOM   4961  C15 CHL1P 477      47.824  35.091 120.759  1.00  0.00           C
ATOM   4962 H15A CHL1P 477      46.879  35.567 121.097  1.00  0.00           H
ATOM   4963 H15B CHL1P 477      48.656  35.815 120.893  1.00  0.00           H
ATOM   4964  C16 CHL1P 477      47.674  34.590 119.365  1.00  0.00           C
ATOM   4965 H16A CHL1P 477      46.615  34.761 119.075  1.00  0.00           H
ATOM   4966 H16B CHL1P 477      48.342  35.144 118.671  1.00  0.00           H
ATOM   4967  C17 CHL1P 477      47.826  33.077 119.394  1.00  0.00           C
ATOM   4968  H17 CHL1P 477      48.923  32.904 119.341  1.00  0.00           H
ATOM   4969  C13 CHL1P 477      47.311  32.618 120.816  1.00  0.00           C
ATOM   4970  C18 CHL1P 477      45.742  32.692 120.882  1.00  0.00           C
ATOM   4971 H18A CHL1P 477      45.371  31.735 120.456  1.00  0.00           H
ATOM   4972 H18B CHL1P 477      45.477  32.679 121.961  1.00  0.00           H
ATOM   4973 H18C CHL1P 477      45.262  33.661 120.627  1.00  0.00           H
ATOM   4974  C12 CHL1P 477      47.851  31.356 121.423  1.00  0.00           C
ATOM   4975 H12A CHL1P 477      47.606  30.403 120.907  1.00  0.00           H
ATOM   4976 H12B CHL1P 477      48.962  31.344 121.457  1.00  0.00           H
ATOM   4977  C11 CHL1P 477      47.370  31.249 122.921  1.00  0.00           C
ATOM   4978 H11A CHL1P 477      46.261  31.178 122.943  1.00  0.00           H
ATOM   4979 H11B CHL1P 477      47.715  30.316 123.416  1.00  0.00           H
ATOM   4980  C9  CHL1P 477      47.802  32.474 123.820  1.00  0.00           C
ATOM   4981  H9  CHL1P 477      48.910  32.456 123.738  1.00  0.00           H
ATOM   4982  C10 CHL1P 477      47.389  32.442 125.322  1.00  0.00           C
ATOM   4983  C19 CHL1P 477      45.820  32.162 125.470  1.00  0.00           C
ATOM   4984 H19A CHL1P 477      45.536  32.076 126.541  1.00  0.00           H
ATOM   4985 H19B CHL1P 477      45.160  32.967 125.081  1.00  0.00           H
ATOM   4986 H19C CHL1P 477      45.616  31.198 124.957  1.00  0.00           H
ATOM   4987  C1  CHL1P 477      48.340  31.384 125.988  1.00  0.00           C
ATOM   4988  H1A CHL1P 477      48.098  30.369 125.607  1.00  0.00           H
ATOM   4989  H1B CHL1P 477      49.394  31.659 125.767  1.00  0.00           H
ATOM   4990  C2  CHL1P 477      48.107  31.358 127.555  1.00  0.00           C
ATOM   4991  H2A CHL1P 477      48.855  30.657 127.983  1.00  0.00           H
ATOM   4992  H2B CHL1P 477      47.109  30.919 127.768  1.00  0.00           H
ATOM   4993  C20 CHL1P 477      47.313  32.310 118.144  1.00  0.00           C
ATOM   4994  H20 CHL1P 477      46.216  32.152 118.224  1.00  0.00           H
ATOM   4995  C21 CHL1P 477      48.032  31.002 118.084  1.00  0.00           C
ATOM   4996 H21A CHL1P 477      49.134  31.113 118.161  1.00  0.00           H
ATOM   4997 H21B CHL1P 477      47.780  30.455 117.151  1.00  0.00           H
ATOM   4998 H21C CHL1P 477      47.664  30.297 118.861  1.00  0.00           H
ATOM   4999  C22 CHL1P 477      47.487  33.135 116.886  1.00  0.00           C
ATOM   5000 H22A CHL1P 477      46.958  34.101 117.033  1.00  0.00           H
ATOM   5001 H22B CHL1P 477      48.590  33.253 116.823  1.00  0.00           H
ATOM   5002  C23 CHL1P 477      46.912  32.527 115.604  1.00  0.00           C
ATOM   5003 H23A CHL1P 477      47.541  31.721 115.167  1.00  0.00           H
ATOM   5004 H23B CHL1P 477      45.967  32.052 115.941  1.00  0.00           H
ATOM   5005  C24 CHL1P 477      46.750  33.605 114.525  1.00  0.00           C
ATOM   5006 H24A CHL1P 477      46.008  34.368 114.844  1.00  0.00           H
ATOM   5007 H24B CHL1P 477      47.674  34.189 114.329  1.00  0.00           H
ATOM   5008  C25 CHL1P 477      46.257  33.042 113.151  1.00  0.00           C
ATOM   5009  H25 CHL1P 477      46.911  32.229 112.768  1.00  0.00           H
ATOM   5010  C26 CHL1P 477      44.992  32.282 113.343  1.00  0.00           C
ATOM   5011 H26A CHL1P 477      44.232  32.829 113.943  1.00  0.00           H
ATOM   5012 H26B CHL1P 477      44.576  32.072 112.335  1.00  0.00           H
ATOM   5013 H26C CHL1P 477      45.114  31.296 113.839  1.00  0.00           H
ATOM   5014  C27 CHL1P 477      46.131  34.081 111.984  1.00  0.00           C
ATOM   5015 H27A CHL1P 477      47.157  34.370 111.669  1.00  0.00           H
ATOM   5016 H27B CHL1P 477      45.585  33.714 111.089  1.00  0.00           H
ATOM   5017 H27C CHL1P 477      45.600  35.006 112.293  1.00  0.00           H
ATOM   5018  C3  CHL1Q 478      32.164  78.967 125.752  1.00  0.00           C
ATOM   5019  H3  CHL1Q 478      31.099  78.915 125.441  1.00  0.00           H
ATOM   5020  O3  CHL1Q 478      32.335  79.467 127.055  1.00  0.00           O
ATOM   5021  H3' CHL1Q 478      31.539  79.261 127.550  1.00  0.00           H
ATOM   5022  C4  CHL1Q 478      32.646  77.519 125.620  1.00  0.00           C
ATOM   5023  H4A CHL1Q 478      33.672  77.356 126.013  1.00  0.00           H
ATOM   5024  H4B CHL1Q 478      32.019  76.841 126.239  1.00  0.00           H
ATOM   5025  C5  CHL1Q 478      32.434  77.076 124.198  1.00  0.00           C
ATOM   5026  C6  CHL1Q 478      31.619  76.102 123.793  1.00  0.00           C
ATOM   5027  H6  CHL1Q 478      30.989  75.517 124.479  1.00  0.00           H
ATOM   5028  C7  CHL1Q 478      31.694  75.579 122.388  1.00  0.00           C
ATOM   5029  H7A CHL1Q 478      31.715  74.470 122.333  1.00  0.00           H
ATOM   5030  H7B CHL1Q 478      30.708  75.850 121.954  1.00  0.00           H
ATOM   5031  C8  CHL1Q 478      32.800  76.163 121.538  1.00  0.00           C
ATOM   5032  H8  CHL1Q 478      33.688  75.538 121.774  1.00  0.00           H
ATOM   5033  C14 CHL1Q 478      32.522  76.013 120.013  1.00  0.00           C
ATOM   5034  H14 CHL1Q 478      31.700  76.737 119.831  1.00  0.00           H
ATOM   5035  C15 CHL1Q 478      32.048  74.655 119.515  1.00  0.00           C
ATOM   5036 H15A CHL1Q 478      32.770  73.908 119.909  1.00  0.00           H
ATOM   5037 H15B CHL1Q 478      30.944  74.528 119.523  1.00  0.00           H
ATOM   5038  C16 CHL1Q 478      32.280  74.779 117.936  1.00  0.00           C
ATOM   5039 H16A CHL1Q 478      32.929  73.918 117.671  1.00  0.00           H
ATOM   5040 H16B CHL1Q 478      31.305  74.765 117.402  1.00  0.00           H
ATOM   5041  C17 CHL1Q 478      33.020  76.136 117.635  1.00  0.00           C
ATOM   5042  H17 CHL1Q 478      32.260  76.889 117.336  1.00  0.00           H
ATOM   5043  C13 CHL1Q 478      33.614  76.488 119.058  1.00  0.00           C
ATOM   5044  C18 CHL1Q 478      34.934  75.617 119.333  1.00  0.00           C
ATOM   5045 H18A CHL1Q 478      34.707  74.530 119.380  1.00  0.00           H
ATOM   5046 H18B CHL1Q 478      35.637  75.859 118.507  1.00  0.00           H
ATOM   5047 H18C CHL1Q 478      35.463  75.913 120.264  1.00  0.00           H
ATOM   5048  C12 CHL1Q 478      33.812  77.997 119.381  1.00  0.00           C
ATOM   5049 H12A CHL1Q 478      34.489  78.479 118.644  1.00  0.00           H
ATOM   5050 H12B CHL1Q 478      32.885  78.591 119.236  1.00  0.00           H
ATOM   5051  C11 CHL1Q 478      34.237  78.140 120.800  1.00  0.00           C
ATOM   5052 H11A CHL1Q 478      35.270  77.756 120.943  1.00  0.00           H
ATOM   5053 H11B CHL1Q 478      34.385  79.208 121.071  1.00  0.00           H
ATOM   5054  C9  CHL1Q 478      33.132  77.592 121.721  1.00  0.00           C
ATOM   5055  H9  CHL1Q 478      32.183  78.090 121.430  1.00  0.00           H
ATOM   5056  C10 CHL1Q 478      33.329  77.931 123.229  1.00  0.00           C
ATOM   5057  C19 CHL1Q 478      34.815  77.694 123.604  1.00  0.00           C
ATOM   5058 H19A CHL1Q 478      35.301  78.604 123.191  1.00  0.00           H
ATOM   5059 H19B CHL1Q 478      35.135  77.643 124.667  1.00  0.00           H
ATOM   5060 H19C CHL1Q 478      35.120  76.727 123.150  1.00  0.00           H
[truncated: 7,079,360 more chars]
