# Supplementary material for: Hedgehog proteins create a dynamic cholesterol interface
Source: PLoS One. 2021 Feb 25;16(2):e0246814. doi: 10.1371/journal.pone.0246814 (PMC7906309; doi:10.1371/journal.pone.0246814)
Supplement: S4 File — (PDB) [file pone.0246814.s013.pdb]

REMARK    GENERATED BY TRJCONV
TITLE     Title t= 400000.00000 step= 200000000
REMARK    THIS IS A SIMULATION BOX
CRYST1   81.188   81.188  137.630  90.00  90.00  90.00 P 1           1
MODEL        1
ATOM      1  N   SER A 195      59.230  27.704  71.007  1.00  0.00           N
ATOM      2  H1  SER A 195      59.610  28.397  71.683  1.00  0.00           H
ATOM      3  H2  SER A 195      58.211  27.893  71.092  1.00  0.00           H
ATOM      4  H3  SER A 195      59.481  26.777  71.405  1.00  0.00           H
ATOM      5  CA  SER A 195      59.828  28.206  69.755  1.00  0.00           C
ATOM      6  HA  SER A 195      59.851  29.282  69.851  1.00  0.00           H
ATOM      7  CB  SER A 195      61.265  27.693  69.392  1.00  0.00           C
ATOM      8  HB1 SER A 195      61.712  28.271  68.555  1.00  0.00           H
ATOM      9  HB2 SER A 195      61.114  26.613  69.175  1.00  0.00           H
ATOM     10  OG  SER A 195      62.111  27.790  70.489  1.00  0.00           O
ATOM     11  HG1 SER A 195      61.901  27.150  71.173  1.00  0.00           H
ATOM     12  C   SER A 195      58.917  27.931  68.522  1.00  0.00           C
ATOM     13  O   SER A 195      58.631  26.855  68.076  1.00  0.00           O
ATOM     14  N   GLY A 196      58.221  28.954  68.083  1.00  0.00           N
ATOM     15  HN  GLY A 196      57.500  28.574  67.508  1.00  0.00           H
ATOM     16  CA  GLY A 196      58.102  30.342  68.408  1.00  0.00           C
ATOM     17  HA1 GLY A 196      59.099  30.745  68.303  1.00  0.00           H
ATOM     18  HA2 GLY A 196      57.298  30.817  67.865  1.00  0.00           H
ATOM     19  C   GLY A 196      57.714  30.774  69.777  1.00  0.00           C
ATOM     20  O   GLY A 196      57.240  29.960  70.609  1.00  0.00           O
ATOM     21  N   GLX A 197      57.957  32.025  70.209  1.00  0.00           N
ATOM     22  HN  GLX A 197      57.543  32.490  70.988  1.00  0.00           H
ATOM     23  CA  GLX A 197      58.335  33.191  69.403  1.00  0.00           C
ATOM     24  HA1 GLX A 197      59.413  33.242  69.450  1.00  0.00           H
ATOM     25  HA2 GLX A 197      58.013  33.071  68.380  1.00  0.00           H
ATOM     26  C   GLX A 197      57.615  34.211  70.232  1.00  0.00           C
ATOM     27  O   GLX A 197      57.539  33.822  71.391  1.00  0.00           O
ATOM     28  C3  CLR A 900      55.399  34.964  70.598  1.00  0.00           C
ATOM     29  H3  CLR A 900      55.786  35.639  71.160  1.00  0.00           H
ATOM     30  OR  CLR A 900      56.457  34.297  69.849  1.00  0.00           O
ATOM     31  C4  CLR A 900      54.603  33.826  71.367  1.00  0.00           C
ATOM     32  H4A CLR A 900      55.259  33.370  72.139  1.00  0.00           H
ATOM     33  H4B CLR A 900      54.359  33.026  70.635  1.00  0.00           H
ATOM     34  C5  CLR A 900      53.399  34.323  72.083  1.00  0.00           C
ATOM     35  C6  CLR A 900      53.249  34.306  73.395  1.00  0.00           C
ATOM     36  H6  CLR A 900      54.119  33.907  73.937  1.00  0.00           H
ATOM     37  C7  CLR A 900      52.061  34.839  74.081  1.00  0.00           C
ATOM     38  H7A CLR A 900      52.374  35.853  74.408  1.00  0.00           H
ATOM     39  H7B CLR A 900      51.847  34.122  74.903  1.00  0.00           H
ATOM     40  C8  CLR A 900      50.833  35.043  73.241  1.00  0.00           C
ATOM     41  H8  CLR A 900      50.460  34.052  72.905  1.00  0.00           H
ATOM     42  C14 CLR A 900      49.731  35.695  74.019  1.00  0.00           C
ATOM     43  H14 CLR A 900      50.085  36.723  74.250  1.00  0.00           H
ATOM     44  C15 CLR A 900      49.351  35.086  75.386  1.00  0.00           C
ATOM     45 H15A CLR A 900      50.139  35.280  76.145  1.00  0.00           H
ATOM     46 H15B CLR A 900      49.374  33.976  75.354  1.00  0.00           H
ATOM     47  C16 CLR A 900      48.052  35.705  75.662  1.00  0.00           C
ATOM     48 H16A CLR A 900      48.179  36.264  76.614  1.00  0.00           H
ATOM     49 H16B CLR A 900      47.343  34.875  75.868  1.00  0.00           H
ATOM     50  C17 CLR A 900      47.536  36.476  74.436  1.00  0.00           C
ATOM     51  H17 CLR A 900      47.869  37.514  74.650  1.00  0.00           H
ATOM     52  C13 CLR A 900      48.430  35.916  73.282  1.00  0.00           C
ATOM     53  C18 CLR A 900      47.771  34.625  72.751  1.00  0.00           C
ATOM     54 H18A CLR A 900      47.580  33.891  73.562  1.00  0.00           H
ATOM     55 H18B CLR A 900      46.819  34.812  72.209  1.00  0.00           H
ATOM     56 H18C CLR A 900      48.512  34.143  72.078  1.00  0.00           H
ATOM     57  C12 CLR A 900      48.745  36.819  72.061  1.00  0.00           C
ATOM     58 H12A CLR A 900      47.899  36.709  71.349  1.00  0.00           H
ATOM     59 H12B CLR A 900      48.947  37.866  72.373  1.00  0.00           H
ATOM     60  C11 CLR A 900      49.965  36.306  71.167  1.00  0.00           C
ATOM     61 H11A CLR A 900      49.508  35.449  70.626  1.00  0.00           H
ATOM     62 H11B CLR A 900      50.266  37.007  70.360  1.00  0.00           H
ATOM     63  C9  CLR A 900      51.212  35.835  71.968  1.00  0.00           C
ATOM     64  H9  CLR A 900      51.761  36.727  72.339  1.00  0.00           H
ATOM     65  C10 CLR A 900      52.340  35.078  71.169  1.00  0.00           C
ATOM     66  C19 CLR A 900      51.755  33.888  70.415  1.00  0.00           C
ATOM     67 H19A CLR A 900      51.062  34.274  69.637  1.00  0.00           H
ATOM     68 H19B CLR A 900      52.464  33.217  69.886  1.00  0.00           H
ATOM     69 H19C CLR A 900      51.102  33.307  71.102  1.00  0.00           H
ATOM     70  C1  CLR A 900      53.141  36.072  70.313  1.00  0.00           C
ATOM     71  H1A CLR A 900      52.541  36.675  69.598  1.00  0.00           H
ATOM     72  H1B CLR A 900      53.518  36.777  71.084  1.00  0.00           H
ATOM     73  C2  CLR A 900      54.419  35.560  69.577  1.00  0.00           C
ATOM     74  H2A CLR A 900      54.955  36.281  68.923  1.00  0.00           H
ATOM     75  H2B CLR A 900      54.160  34.647  68.999  1.00  0.00           H
ATOM     76  C20 CLR A 900      46.035  36.379  74.319  1.00  0.00           C
ATOM     77  H20 CLR A 900      45.758  35.343  74.028  1.00  0.00           H
ATOM     78  C21 CLR A 900      45.494  37.317  73.230  1.00  0.00           C
ATOM     79 H21A CLR A 900      45.702  36.980  72.192  1.00  0.00           H
ATOM     80 H21B CLR A 900      44.393  37.421  73.331  1.00  0.00           H
ATOM     81 H21C CLR A 900      45.967  38.321  73.169  1.00  0.00           H
ATOM     82  C22 CLR A 900      45.306  36.687  75.608  1.00  0.00           C
ATOM     83 H22A CLR A 900      45.422  35.944  76.426  1.00  0.00           H
ATOM     84 H22B CLR A 900      44.235  36.618  75.320  1.00  0.00           H
ATOM     85  C23 CLR A 900      45.483  38.108  76.256  1.00  0.00           C
ATOM     86 H23A CLR A 900      45.362  38.895  75.482  1.00  0.00           H
ATOM     87 H23B CLR A 900      46.494  37.999  76.704  1.00  0.00           H
ATOM     88  C24 CLR A 900      44.402  38.431  77.327  1.00  0.00           C
ATOM     89 H24A CLR A 900      43.483  38.751  76.791  1.00  0.00           H
ATOM     90 H24B CLR A 900      44.662  39.402  77.799  1.00  0.00           H
ATOM     91  C25 CLR A 900      44.213  37.314  78.374  1.00  0.00           C
ATOM     92  H25 CLR A 900      43.916  36.366  77.876  1.00  0.00           H
ATOM     93  C26 CLR A 900      45.585  37.061  79.064  1.00  0.00           C
ATOM     94 H26A CLR A 900      46.369  36.607  78.420  1.00  0.00           H
ATOM     95 H26B CLR A 900      45.955  38.003  79.521  1.00  0.00           H
ATOM     96 H26C CLR A 900      45.403  36.253  79.805  1.00  0.00           H
ATOM     97  C27 CLR A 900      43.044  37.701  79.376  1.00  0.00           C
ATOM     98 H27A CLR A 900      42.656  36.948  80.095  1.00  0.00           H
ATOM     99 H27B CLR A 900      43.417  38.558  79.975  1.00  0.00           H
ATOM    100 H27C CLR A 900      42.219  38.171  78.798  1.00  0.00           H
ATOM    101  N   MCY A 198      56.756  35.485  66.870  1.00  0.00           N
ATOM    102  H1  MCY A 198      55.994  36.011  66.397  1.00  0.00           H
ATOM    103  H2  MCY A 198      56.391  34.954  67.686  1.00  0.00           H
ATOM    104  H3  MCY A 198      57.070  34.806  66.148  1.00  0.00           H
ATOM    105  CA  MCY A 198      57.974  36.413  67.178  1.00  0.00           C
ATOM    106  HA  MCY A 198      57.705  37.345  67.654  1.00  0.00           H
ATOM    107  CB  MCY A 198      59.046  35.716  68.096  1.00  0.00           C
ATOM    108  HB1 MCY A 198      59.334  34.771  67.588  1.00  0.00           H
ATOM    109  HB2 MCY A 198      59.879  36.451  68.082  1.00  0.00           H
ATOM    110  SG  MCY A 198      58.543  35.682  69.892  1.00  0.00           S
ATOM    111  C   MCY A 198      58.572  37.026  65.915  1.00  0.00           C
ATOM    112  O   MCY A 198      58.373  36.616  64.799  1.00  0.00           O
ATOM    113  N   PHE A 199      59.390  38.115  66.054  1.00  0.00           N
ATOM    114  HN  PHE A 199      59.527  38.395  67.001  1.00  0.00           H
ATOM    115  CA  PHE A 199      60.248  38.832  65.067  1.00  0.00           C
ATOM    116  HA  PHE A 199      60.359  38.208  64.193  1.00  0.00           H
ATOM    117  CB  PHE A 199      59.782  40.174  64.546  1.00  0.00           C
ATOM    118  HB1 PHE A 199      59.775  40.929  65.362  1.00  0.00           H
ATOM    119  HB2 PHE A 199      60.452  40.567  63.751  1.00  0.00           H
ATOM    120  CG  PHE A 199      58.379  40.245  63.902  1.00  0.00           C
ATOM    121  CD1 PHE A 199      57.958  39.433  62.780  1.00  0.00           C
ATOM    122  HD1 PHE A 199      58.623  38.736  62.292  1.00  0.00           H
ATOM    123  CE1 PHE A 199      56.637  39.422  62.310  1.00  0.00           C
ATOM    124  HE1 PHE A 199      56.313  38.784  61.501  1.00  0.00           H
ATOM    125  CZ  PHE A 199      55.664  40.118  63.038  1.00  0.00           C
ATOM    126  HZ  PHE A 199      54.635  40.191  62.718  1.00  0.00           H
ATOM    127  CD2 PHE A 199      57.396  41.056  64.512  1.00  0.00           C
ATOM    128  HD2 PHE A 199      57.700  41.705  65.320  1.00  0.00           H
ATOM    129  CE2 PHE A 199      56.075  40.895  64.167  1.00  0.00           C
ATOM    130  HE2 PHE A 199      55.279  41.471  64.617  1.00  0.00           H
ATOM    131  C   PHE A 199      61.673  38.929  65.680  1.00  0.00           C
ATOM    132  O   PHE A 199      61.834  38.812  66.886  1.00  0.00           O
ATOM    133  N   PRO A 200      62.739  38.971  64.915  1.00  0.00           N
ATOM    134  CD  PRO A 200      62.728  38.680  63.502  1.00  0.00           C
ATOM    135  HD1 PRO A 200      62.100  39.375  62.904  1.00  0.00           H
ATOM    136  HD2 PRO A 200      62.248  37.692  63.338  1.00  0.00           H
ATOM    137  CA  PRO A 200      64.098  39.413  65.432  1.00  0.00           C
ATOM    138  HA  PRO A 200      64.468  38.641  66.090  1.00  0.00           H
ATOM    139  CB  PRO A 200      64.947  39.570  64.102  1.00  0.00           C
ATOM    140  HB1 PRO A 200      64.904  40.618  63.735  1.00  0.00           H
ATOM    141  HB2 PRO A 200      65.980  39.174  64.209  1.00  0.00           H
ATOM    142  CG  PRO A 200      64.192  38.704  63.138  1.00  0.00           C
ATOM    143  HG1 PRO A 200      64.231  39.208  62.149  1.00  0.00           H
ATOM    144  HG2 PRO A 200      64.704  37.726  63.014  1.00  0.00           H
ATOM    145  C   PRO A 200      64.002  40.737  66.180  1.00  0.00           C
ATOM    146  O   PRO A 200      63.167  41.578  65.925  1.00  0.00           O
ATOM    147  N   GLY A 201      64.941  40.927  67.133  1.00  0.00           N
ATOM    148  HN  GLY A 201      65.699  40.292  67.261  1.00  0.00           H
ATOM    149  CA  GLY A 201      65.062  42.171  67.820  1.00  0.00           C
ATOM    150  HA1 GLY A 201      64.113  42.427  68.268  1.00  0.00           H
ATOM    151  HA2 GLY A 201      65.754  42.031  68.637  1.00  0.00           H
ATOM    152  C   GLY A 201      65.584  43.242  66.838  1.00  0.00           C
ATOM    153  O   GLY A 201      65.358  44.397  67.038  1.00  0.00           O
ATOM    154  N   SER A 202      66.349  42.843  65.785  1.00  0.00           N
ATOM    155  HN  SER A 202      66.522  41.881  65.589  1.00  0.00           H
ATOM    156  CA  SER A 202      66.960  43.715  64.839  1.00  0.00           C
ATOM    157  HA  SER A 202      67.268  44.655  65.272  1.00  0.00           H
ATOM    158  CB  SER A 202      68.265  42.995  64.276  1.00  0.00           C
ATOM    159  HB1 SER A 202      68.826  43.567  63.505  1.00  0.00           H
ATOM    160  HB2 SER A 202      68.960  42.884  65.135  1.00  0.00           H
ATOM    161  OG  SER A 202      67.961  41.788  63.618  1.00  0.00           O
ATOM    162  HG1 SER A 202      67.231  41.896  63.004  1.00  0.00           H
ATOM    163  C   SER A 202      66.016  44.091  63.731  1.00  0.00           C
ATOM    164  O   SER A 202      66.439  44.406  62.637  1.00  0.00           O
ATOM    165  N   ALA A 203      64.639  43.883  63.890  1.00  0.00           N
ATOM    166  HN  ALA A 203      64.209  43.471  64.690  1.00  0.00           H
ATOM    167  CA  ALA A 203      63.650  44.247  62.975  1.00  0.00           C
ATOM    168  HA  ALA A 203      64.039  43.851  62.049  1.00  0.00           H
ATOM    169  CB  ALA A 203      62.351  43.451  63.211  1.00  0.00           C
ATOM    170  HB1 ALA A 203      62.472  42.404  62.859  1.00  0.00           H
ATOM    171  HB2 ALA A 203      62.188  43.381  64.308  1.00  0.00           H
ATOM    172  HB3 ALA A 203      61.549  43.875  62.568  1.00  0.00           H
ATOM    173  C   ALA A 203      63.422  45.703  62.841  1.00  0.00           C
ATOM    174  O   ALA A 203      63.818  46.487  63.727  1.00  0.00           O
ATOM    175  N   THR A 204      62.794  46.250  61.783  1.00  0.00           N
ATOM    176  HN  THR A 204      62.382  45.725  61.042  1.00  0.00           H
ATOM    177  CA  THR A 204      62.608  47.682  61.603  1.00  0.00           C
ATOM    178  HA  THR A 204      63.090  48.230  62.400  1.00  0.00           H
ATOM    179  CB  THR A 204      63.235  48.147  60.330  1.00  0.00           C
ATOM    180  HB  THR A 204      62.885  47.553  59.459  1.00  0.00           H
ATOM    181  OG1 THR A 204      64.651  48.042  60.446  1.00  0.00           O
ATOM    182  HG1 THR A 204      64.832  47.117  60.629  1.00  0.00           H
ATOM    183  CG2 THR A 204      62.928  49.593  60.110  1.00  0.00           C
ATOM    184 1HG2 THR A 204      63.565  50.058  59.327  1.00  0.00           H
ATOM    185 2HG2 THR A 204      61.930  49.801  59.670  1.00  0.00           H
ATOM    186 3HG2 THR A 204      63.050  50.208  61.027  1.00  0.00           H
ATOM    187  C   THR A 204      61.161  48.079  61.614  1.00  0.00           C
ATOM    188  O   THR A 204      60.393  47.519  60.852  1.00  0.00           O
ATOM    189  N   VAL A 205      60.623  48.983  62.475  1.00  0.00           N
ATOM    190  HN  VAL A 205      61.123  49.484  63.178  1.00  0.00           H
ATOM    191  CA  VAL A 205      59.250  49.429  62.487  1.00  0.00           C
ATOM    192  HA  VAL A 205      58.674  48.787  61.837  1.00  0.00           H
ATOM    193  CB  VAL A 205      58.529  49.248  63.814  1.00  0.00           C
ATOM    194  HB  VAL A 205      58.509  48.178  64.113  1.00  0.00           H
ATOM    195  CG1 VAL A 205      59.152  50.017  64.952  1.00  0.00           C
ATOM    196 1HG1 VAL A 205      58.451  50.069  65.812  1.00  0.00           H
ATOM    197 2HG1 VAL A 205      60.173  49.634  65.166  1.00  0.00           H
ATOM    198 3HG1 VAL A 205      59.260  51.098  64.716  1.00  0.00           H
ATOM    199  CG2 VAL A 205      57.074  49.720  63.607  1.00  0.00           C
ATOM    200 1HG2 VAL A 205      57.045  50.795  63.326  1.00  0.00           H
ATOM    201 2HG2 VAL A 205      56.591  49.097  62.825  1.00  0.00           H
ATOM    202 3HG2 VAL A 205      56.375  49.613  64.463  1.00  0.00           H
ATOM    203  C   VAL A 205      59.204  50.837  61.833  1.00  0.00           C
ATOM    204  O   VAL A 205      60.188  51.555  62.007  1.00  0.00           O
ATOM    205  N   HIS A 206      58.131  51.264  61.140  1.00  0.00           N
ATOM    206  HN  HIS A 206      57.408  50.636  60.864  1.00  0.00           H
ATOM    207  CA  HIS A 206      57.886  52.658  60.768  1.00  0.00           C
ATOM    208  HA  HIS A 206      58.811  53.213  60.731  1.00  0.00           H
ATOM    209  CB  HIS A 206      57.075  52.590  59.521  1.00  0.00           C
ATOM    210  HB1 HIS A 206      56.356  51.744  59.510  1.00  0.00           H
ATOM    211  HB2 HIS A 206      56.329  53.400  59.372  1.00  0.00           H
ATOM    212  ND1 HIS A 206      58.667  51.344  57.999  1.00  0.00           N
ATOM    213  CG  HIS A 206      57.930  52.456  58.333  1.00  0.00           C
ATOM    214  CE1 HIS A 206      59.223  51.609  56.873  1.00  0.00           C
ATOM    215  HE1 HIS A 206      60.061  51.117  56.378  1.00  0.00           H
ATOM    216  NE2 HIS A 206      58.879  52.806  56.355  1.00  0.00           N
ATOM    217  HE2 HIS A 206      59.302  53.155  55.518  1.00  0.00           H
ATOM    218  CD2 HIS A 206      58.039  53.332  57.260  1.00  0.00           C
ATOM    219  HD2 HIS A 206      57.617  54.327  57.188  1.00  0.00           H
ATOM    220  C   HIS A 206      57.070  53.348  61.852  1.00  0.00           C
ATOM    221  O   HIS A 206      56.027  52.801  62.195  1.00  0.00           O
ATOM    222  N   LEU A 207      57.435  54.543  62.171  1.00  0.00           N
ATOM    223  HN  LEU A 207      58.305  54.878  61.818  1.00  0.00           H
ATOM    224  CA  LEU A 207      56.740  55.554  63.021  1.00  0.00           C
ATOM    225  HA  LEU A 207      56.203  55.051  63.811  1.00  0.00           H
ATOM    226  CB  LEU A 207      57.869  56.296  63.724  1.00  0.00           C
ATOM    227  HB1 LEU A 207      58.525  56.888  63.051  1.00  0.00           H
ATOM    228  HB2 LEU A 207      57.327  57.023  64.365  1.00  0.00           H
ATOM    229  CG  LEU A 207      58.712  55.344  64.636  1.00  0.00           C
ATOM    230  HG  LEU A 207      59.362  54.653  64.058  1.00  0.00           H
ATOM    231  CD1 LEU A 207      59.533  56.303  65.502  1.00  0.00           C
ATOM    232 1HD1 LEU A 207      59.928  57.129  64.872  1.00  0.00           H
ATOM    233 2HD1 LEU A 207      59.050  56.737  66.404  1.00  0.00           H
ATOM    234 3HD1 LEU A 207      60.422  55.761  65.888  1.00  0.00           H
ATOM    235  CD2 LEU A 207      57.772  54.459  65.445  1.00  0.00           C
ATOM    236 1HD2 LEU A 207      57.420  53.706  64.707  1.00  0.00           H
ATOM    237 2HD2 LEU A 207      58.214  53.913  66.306  1.00  0.00           H
ATOM    238 3HD2 LEU A 207      56.910  55.022  65.863  1.00  0.00           H
ATOM    239  C   LEU A 207      55.747  56.542  62.326  1.00  0.00           C
ATOM    240  O   LEU A 207      55.842  56.802  61.127  1.00  0.00           O
ATOM    241  N   GLU A 208      54.851  57.223  63.122  1.00  0.00           N
ATOM    242  HN  GLU A 208      54.973  57.157  64.109  1.00  0.00           H
ATOM    243  CA  GLU A 208      53.805  58.115  62.656  1.00  0.00           C
ATOM    244  HA  GLU A 208      53.350  57.627  61.807  1.00  0.00           H
ATOM    245  CB  GLU A 208      52.728  58.348  63.782  1.00  0.00           C
ATOM    246  HB1 GLU A 208      52.287  57.410  64.182  1.00  0.00           H
ATOM    247  HB2 GLU A 208      53.285  58.769  64.646  1.00  0.00           H
ATOM    248  CG  GLU A 208      51.611  59.370  63.385  1.00  0.00           C
ATOM    249  HG1 GLU A 208      51.922  60.434  63.448  1.00  0.00           H
ATOM    250  HG2 GLU A 208      51.310  59.199  62.329  1.00  0.00           H
ATOM    251  CD  GLU A 208      50.498  59.169  64.347  1.00  0.00           C
ATOM    252  OE1 GLU A 208      50.781  59.194  65.560  1.00  0.00           O
ATOM    253  OE2 GLU A 208      49.318  59.029  63.957  1.00  0.00           O
ATOM    254  C   GLU A 208      54.314  59.406  62.135  1.00  0.00           C
ATOM    255  O   GLU A 208      53.900  59.854  61.082  1.00  0.00           O
ATOM    256  N   GLN A 209      55.405  59.992  62.735  1.00  0.00           N
ATOM    257  HN  GLN A 209      55.890  59.535  63.476  1.00  0.00           H
ATOM    258  CA  GLN A 209      55.819  61.257  62.275  1.00  0.00           C
ATOM    259  HA  GLN A 209      54.949  61.799  61.934  1.00  0.00           H
ATOM    260  CB  GLN A 209      56.171  62.133  63.488  1.00  0.00           C
ATOM    261  HB1 GLN A 209      57.056  61.681  63.984  1.00  0.00           H
ATOM    262  HB2 GLN A 209      56.550  63.120  63.145  1.00  0.00           H
ATOM    263  CG  GLN A 209      55.124  62.396  64.557  1.00  0.00           C
ATOM    264  HG1 GLN A 209      54.698  61.417  64.865  1.00  0.00           H
ATOM    265  HG2 GLN A 209      55.537  62.925  65.442  1.00  0.00           H
ATOM    266  CD  GLN A 209      53.970  63.293  63.978  1.00  0.00           C
ATOM    267  OE1 GLN A 209      53.957  64.263  63.196  1.00  0.00           O
ATOM    268  NE2 GLN A 209      52.818  63.042  64.668  1.00  0.00           N
ATOM    269 1HE2 GLN A 209      52.752  62.182  65.174  1.00  0.00           H
ATOM    270 2HE2 GLN A 209      52.080  63.708  64.555  1.00  0.00           H
ATOM    271  C   GLN A 209      56.944  61.224  61.207  1.00  0.00           C
ATOM    272  O   GLN A 209      57.766  62.138  61.175  1.00  0.00           O
ATOM    273  N   GLY A 210      56.922  60.139  60.442  1.00  0.00           N
ATOM    274  HN  GLY A 210      56.233  59.440  60.619  1.00  0.00           H
ATOM    275  CA  GLY A 210      57.970  59.679  59.620  1.00  0.00           C
ATOM    276  HA1 GLY A 210      57.401  59.103  58.904  1.00  0.00           H
ATOM    277  HA2 GLY A 210      58.321  60.533  59.061  1.00  0.00           H
ATOM    278  C   GLY A 210      59.070  58.918  60.234  1.00  0.00           C
ATOM    279  O   GLY A 210      59.300  58.813  61.437  1.00  0.00           O
ATOM    280  N   GLY A 211      59.816  58.273  59.335  1.00  0.00           N
ATOM    281  HN  GLY A 211      59.720  58.491  58.367  1.00  0.00           H
ATOM    282  CA  GLY A 211      60.993  57.490  59.605  1.00  0.00           C
ATOM    283  HA1 GLY A 211      61.350  57.226  58.620  1.00  0.00           H
ATOM    284  HA2 GLY A 211      61.654  58.046  60.253  1.00  0.00           H
ATOM    285  C   GLY A 211      60.708  56.166  60.343  1.00  0.00           C
ATOM    286  O   GLY A 211      59.608  55.672  60.583  1.00  0.00           O
ATOM    287  N   THR A 212      61.776  55.507  60.798  1.00  0.00           N
ATOM    288  HN  THR A 212      62.660  55.965  60.746  1.00  0.00           H
ATOM    289  CA  THR A 212      61.781  54.173  61.365  1.00  0.00           C
ATOM    290  HA  THR A 212      60.785  53.903  61.684  1.00  0.00           H
ATOM    291  CB  THR A 212      62.505  53.159  60.462  1.00  0.00           C
ATOM    292  HB  THR A 212      62.318  52.147  60.880  1.00  0.00           H
ATOM    293  OG1 THR A 212      63.893  53.393  60.428  1.00  0.00           O
ATOM    294  HG1 THR A 212      64.094  54.251  60.046  1.00  0.00           H
ATOM    295  CG2 THR A 212      61.889  53.165  59.056  1.00  0.00           C
ATOM    296 1HG2 THR A 212      62.023  54.134  58.530  1.00  0.00           H
ATOM    297 2HG2 THR A 212      62.295  52.304  58.484  1.00  0.00           H
ATOM    298 3HG2 THR A 212      60.834  52.901  59.285  1.00  0.00           H
ATOM    299  C   THR A 212      62.541  54.308  62.764  1.00  0.00           C
ATOM    300  O   THR A 212      63.243  55.265  63.097  1.00  0.00           O
ATOM    301  N   LYS A 213      62.359  53.312  63.601  1.00  0.00           N
ATOM    302  HN  LYS A 213      61.683  52.648  63.292  1.00  0.00           H
ATOM    303  CA  LYS A 213      63.207  52.920  64.718  1.00  0.00           C
ATOM    304  HA  LYS A 213      64.199  53.303  64.525  1.00  0.00           H
ATOM    305  CB  LYS A 213      62.743  53.453  66.100  1.00  0.00           C
ATOM    306  HB1 LYS A 213      63.519  53.073  66.799  1.00  0.00           H
ATOM    307  HB2 LYS A 213      62.821  54.559  66.170  1.00  0.00           H
ATOM    308  CG  LYS A 213      61.440  52.915  66.522  1.00  0.00           C
ATOM    309  HG1 LYS A 213      60.637  53.442  65.964  1.00  0.00           H
ATOM    310  HG2 LYS A 213      61.248  51.848  66.278  1.00  0.00           H
ATOM    311  CD  LYS A 213      61.270  52.892  68.072  1.00  0.00           C
ATOM    312  HD1 LYS A 213      60.355  52.298  68.282  1.00  0.00           H
ATOM    313  HD2 LYS A 213      62.121  52.430  68.617  1.00  0.00           H
ATOM    314  CE  LYS A 213      61.141  54.384  68.584  1.00  0.00           C
ATOM    315  HE1 LYS A 213      62.124  54.869  68.406  1.00  0.00           H
ATOM    316  HE2 LYS A 213      60.214  54.695  68.056  1.00  0.00           H
ATOM    317  NZ  LYS A 213      60.856  54.343  70.040  1.00  0.00           N
ATOM    318  HZ1 LYS A 213      61.488  53.751  70.616  1.00  0.00           H
ATOM    319  HZ2 LYS A 213      60.789  55.331  70.355  1.00  0.00           H
ATOM    320  HZ3 LYS A 213      59.935  53.861  70.081  1.00  0.00           H
ATOM    321  C   LYS A 213      63.271  51.392  64.671  1.00  0.00           C
ATOM    322  O   LYS A 213      62.365  50.753  64.168  1.00  0.00           O
ATOM    323  N   LEU A 214      64.317  50.749  65.280  1.00  0.00           N
ATOM    324  HN  LEU A 214      65.109  51.238  65.639  1.00  0.00           H
ATOM    325  CA  LEU A 214      64.469  49.304  65.627  1.00  0.00           C
ATOM    326  HA  LEU A 214      64.409  48.807  64.670  1.00  0.00           H
ATOM    327  CB  LEU A 214      65.846  48.924  66.349  1.00  0.00           C
ATOM    328  HB1 LEU A 214      65.983  49.529  67.271  1.00  0.00           H
ATOM    329  HB2 LEU A 214      65.913  47.852  66.633  1.00  0.00           H
ATOM    330  CG  LEU A 214      66.989  49.355  65.463  1.00  0.00           C
ATOM    331  HG  LEU A 214      66.737  50.430  65.334  1.00  0.00           H
ATOM    332  CD1 LEU A 214      68.253  49.270  66.270  1.00  0.00           C
ATOM    333 1HD1 LEU A 214      69.036  49.898  65.793  1.00  0.00           H
ATOM    334 2HD1 LEU A 214      68.210  49.591  67.333  1.00  0.00           H
ATOM    335 3HD1 LEU A 214      68.633  48.227  66.301  1.00  0.00           H
ATOM    336  CD2 LEU A 214      67.167  48.559  64.137  1.00  0.00           C
ATOM    337 1HD2 LEU A 214      66.248  48.360  63.546  1.00  0.00           H
ATOM    338 2HD2 LEU A 214      67.892  49.039  63.445  1.00  0.00           H
ATOM    339 3HD2 LEU A 214      67.518  47.521  64.323  1.00  0.00           H
ATOM    340  C   LEU A 214      63.358  48.807  66.453  1.00  0.00           C
ATOM    341  O   LEU A 214      62.845  49.397  67.424  1.00  0.00           O
ATOM    342  N   VAL A 215      63.020  47.607  66.166  1.00  0.00           N
ATOM    343  HN  VAL A 215      63.351  47.115  65.364  1.00  0.00           H
ATOM    344  CA  VAL A 215      61.954  46.842  66.810  1.00  0.00           C
ATOM    345  HA  VAL A 215      61.019  47.380  66.872  1.00  0.00           H
ATOM    346  CB  VAL A 215      61.598  45.648  65.986  1.00  0.00           C
ATOM    347  HB  VAL A 215      62.458  45.290  65.381  1.00  0.00           H
ATOM    348  CG1 VAL A 215      61.122  44.452  66.835  1.00  0.00           C
ATOM    349 1HG1 VAL A 215      61.000  43.524  66.236  1.00  0.00           H
ATOM    350 2HG1 VAL A 215      61.855  44.075  67.580  1.00  0.00           H
ATOM    351 3HG1 VAL A 215      60.169  44.561  67.394  1.00  0.00           H
ATOM    352  CG2 VAL A 215      60.564  46.214  64.995  1.00  0.00           C
ATOM    353 1HG2 VAL A 215      60.913  47.136  64.483  1.00  0.00           H
ATOM    354 2HG2 VAL A 215      60.408  45.360  64.301  1.00  0.00           H
ATOM    355 3HG2 VAL A 215      59.637  46.447  65.561  1.00  0.00           H
ATOM    356  C   VAL A 215      62.112  46.574  68.266  1.00  0.00           C
ATOM    357  O   VAL A 215      61.199  46.589  69.045  1.00  0.00           O
ATOM    358  N   LYS A 216      63.362  46.269  68.705  1.00  0.00           N
ATOM    359  HN  LYS A 216      64.140  46.220  68.083  1.00  0.00           H
ATOM    360  CA  LYS A 216      63.618  46.145  70.119  1.00  0.00           C
ATOM    361  HA  LYS A 216      62.911  45.490  70.606  1.00  0.00           H
ATOM    362  CB  LYS A 216      65.065  45.611  70.355  1.00  0.00           C
ATOM    363  HB1 LYS A 216      65.230  45.418  71.436  1.00  0.00           H
ATOM    364  HB2 LYS A 216      65.243  44.597  69.938  1.00  0.00           H
ATOM    365  CG  LYS A 216      66.142  46.479  69.769  1.00  0.00           C
ATOM    366  HG1 LYS A 216      66.049  46.613  68.671  1.00  0.00           H
ATOM    367  HG2 LYS A 216      66.176  47.462  70.287  1.00  0.00           H
ATOM    368  CD  LYS A 216      67.564  45.945  69.941  1.00  0.00           C
ATOM    369  HD1 LYS A 216      67.824  45.565  70.952  1.00  0.00           H
ATOM    370  HD2 LYS A 216      67.733  45.105  69.233  1.00  0.00           H
ATOM    371  CE  LYS A 216      68.578  47.018  69.483  1.00  0.00           C
ATOM    372  HE1 LYS A 216      69.574  46.525  69.469  1.00  0.00           H
ATOM    373  HE2 LYS A 216      68.482  47.478  68.476  1.00  0.00           H
ATOM    374  NZ  LYS A 216      68.702  48.197  70.385  1.00  0.00           N
ATOM    375  HZ1 LYS A 216      69.582  48.662  70.084  1.00  0.00           H
ATOM    376  HZ2 LYS A 216      67.839  48.777  70.346  1.00  0.00           H
ATOM    377  HZ3 LYS A 216      68.860  47.785  71.327  1.00  0.00           H
ATOM    378  C   LYS A 216      63.623  47.462  70.819  1.00  0.00           C
ATOM    379  O   LYS A 216      63.699  47.396  72.072  1.00  0.00           O
ATOM    380  N   ASP A 217      63.582  48.592  70.145  1.00  0.00           N
ATOM    381  HN  ASP A 217      63.513  48.567  69.150  1.00  0.00           H
ATOM    382  CA  ASP A 217      63.654  49.899  70.757  1.00  0.00           C
ATOM    383  HA  ASP A 217      63.967  49.836  71.789  1.00  0.00           H
ATOM    384  CB  ASP A 217      64.659  50.753  70.001  1.00  0.00           C
ATOM    385  HB1 ASP A 217      64.383  50.886  68.933  1.00  0.00           H
ATOM    386  HB2 ASP A 217      64.744  51.789  70.392  1.00  0.00           H
ATOM    387  CG  ASP A 217      66.069  50.322  70.117  1.00  0.00           C
ATOM    388  OD1 ASP A 217      66.900  50.610  69.168  1.00  0.00           O
ATOM    389  OD2 ASP A 217      66.565  49.728  71.121  1.00  0.00           O
ATOM    390  C   ASP A 217      62.271  50.551  70.774  1.00  0.00           C
ATOM    391  O   ASP A 217      62.079  51.645  71.239  1.00  0.00           O
ATOM    392  N   LEU A 218      61.230  49.767  70.486  1.00  0.00           N
ATOM    393  HN  LEU A 218      61.183  48.898  70.000  1.00  0.00           H
ATOM    394  CA  LEU A 218      59.816  50.140  70.775  1.00  0.00           C
ATOM    395  HA  LEU A 218      59.578  51.054  70.251  1.00  0.00           H
ATOM    396  CB  LEU A 218      58.803  49.039  70.353  1.00  0.00           C
ATOM    397  HB1 LEU A 218      59.108  48.053  70.764  1.00  0.00           H
ATOM    398  HB2 LEU A 218      57.854  49.352  70.838  1.00  0.00           H
ATOM    399  CG  LEU A 218      58.557  48.934  68.832  1.00  0.00           C
ATOM    400  HG  LEU A 218      59.454  48.924  68.176  1.00  0.00           H
ATOM    401  CD1 LEU A 218      57.875  47.567  68.533  1.00  0.00           C
ATOM    402 1HD1 LEU A 218      58.742  46.878  68.442  1.00  0.00           H
ATOM    403 2HD1 LEU A 218      57.264  47.316  69.426  1.00  0.00           H
ATOM    404 3HD1 LEU A 218      57.245  47.552  67.618  1.00  0.00           H
ATOM    405  CD2 LEU A 218      57.662  50.142  68.417  1.00  0.00           C
ATOM    406 1HD2 LEU A 218      57.160  49.991  67.437  1.00  0.00           H
ATOM    407 2HD2 LEU A 218      56.796  50.313  69.090  1.00  0.00           H
ATOM    408 3HD2 LEU A 218      58.362  51.003  68.484  1.00  0.00           H
ATOM    409  C   LEU A 218      59.682  50.408  72.293  1.00  0.00           C
ATOM    410  O   LEU A 218      60.233  49.631  73.066  1.00  0.00           O
ATOM    411  N   SER A 219      58.910  51.467  72.767  1.00  0.00           N
ATOM    412  HN  SER A 219      58.590  52.082  72.051  1.00  0.00           H
ATOM    413  CA  SER A 219      58.572  51.762  74.159  1.00  0.00           C
ATOM    414  HA  SER A 219      58.608  50.825  74.693  1.00  0.00           H
ATOM    415  CB  SER A 219      59.736  52.630  74.662  1.00  0.00           C
ATOM    416  HB1 SER A 219      60.655  52.064  74.400  1.00  0.00           H
ATOM    417  HB2 SER A 219      59.687  53.569  74.070  1.00  0.00           H
ATOM    418  OG  SER A 219      59.612  52.944  76.040  1.00  0.00           O
ATOM    419  HG1 SER A 219      59.934  52.220  76.583  1.00  0.00           H
ATOM    420  C   SER A 219      57.154  52.409  74.313  1.00  0.00           C
ATOM    421  O   SER A 219      56.689  53.208  73.492  1.00  0.00           O
ATOM    422  N   PRO A 220      56.233  52.027  75.301  1.00  0.00           N
ATOM    423  CD  PRO A 220      56.598  51.168  76.463  1.00  0.00           C
ATOM    424  HD1 PRO A 220      57.558  51.516  76.899  1.00  0.00           H
ATOM    425  HD2 PRO A 220      56.685  50.078  76.267  1.00  0.00           H
ATOM    426  CA  PRO A 220      54.826  52.423  75.457  1.00  0.00           C
ATOM    427  HA  PRO A 220      54.159  52.055  74.691  1.00  0.00           H
ATOM    428  CB  PRO A 220      54.343  51.850  76.695  1.00  0.00           C
ATOM    429  HB1 PRO A 220      53.692  52.539  77.274  1.00  0.00           H
ATOM    430  HB2 PRO A 220      53.661  51.005  76.460  1.00  0.00           H
ATOM    431  CG  PRO A 220      55.500  51.282  77.491  1.00  0.00           C
ATOM    432  HG1 PRO A 220      55.842  52.132  78.119  1.00  0.00           H
ATOM    433  HG2 PRO A 220      55.224  50.373  78.066  1.00  0.00           H
ATOM    434  C   PRO A 220      54.586  53.906  75.360  1.00  0.00           C
ATOM    435  O   PRO A 220      54.885  54.721  76.230  1.00  0.00           O
ATOM    436  N   GLY A 221      54.041  54.328  74.167  1.00  0.00           N
ATOM    437  HN  GLY A 221      53.930  53.712  73.391  1.00  0.00           H
ATOM    438  CA  GLY A 221      53.752  55.703  73.799  1.00  0.00           C
ATOM    439  HA1 GLY A 221      52.679  55.783  73.896  1.00  0.00           H
ATOM    440  HA2 GLY A 221      54.369  56.361  74.394  1.00  0.00           H
ATOM    441  C   GLY A 221      54.101  56.018  72.350  1.00  0.00           C
ATOM    442  O   GLY A 221      53.734  57.035  71.731  1.00  0.00           O
ATOM    443  N   ASP A 222      55.036  55.215  71.785  1.00  0.00           N
ATOM    444  HN  ASP A 222      55.669  54.660  72.318  1.00  0.00           H
ATOM    445  CA  ASP A 222      55.381  55.229  70.372  1.00  0.00           C
ATOM    446  HA  ASP A 222      55.845  56.188  70.194  1.00  0.00           H
ATOM    447  CB  ASP A 222      56.330  54.064  69.920  1.00  0.00           C
ATOM    448  HB1 ASP A 222      55.806  53.088  69.996  1.00  0.00           H
ATOM    449  HB2 ASP A 222      56.502  54.120  68.824  1.00  0.00           H
ATOM    450  CG  ASP A 222      57.802  54.100  70.439  1.00  0.00           C
ATOM    451  OD1 ASP A 222      58.446  53.039  70.488  1.00  0.00           O
ATOM    452  OD2 ASP A 222      58.348  55.232  70.624  1.00  0.00           O
ATOM    453  C   ASP A 222      54.156  54.974  69.491  1.00  0.00           C
ATOM    454  O   ASP A 222      53.305  54.206  69.760  1.00  0.00           O
ATOM    455  N   ARG A 223      54.028  55.657  68.361  1.00  0.00           N
ATOM    456  HN  ARG A 223      54.779  56.254  68.091  1.00  0.00           H
ATOM    457  CA  ARG A 223      52.992  55.599  67.404  1.00  0.00           C
ATOM    458  HA  ARG A 223      52.182  54.992  67.781  1.00  0.00           H
ATOM    459  CB  ARG A 223      52.461  57.021  67.237  1.00  0.00           C
ATOM    460  HB1 ARG A 223      53.330  57.706  67.141  1.00  0.00           H
ATOM    461  HB2 ARG A 223      51.782  57.020  66.357  1.00  0.00           H
ATOM    462  CG  ARG A 223      51.702  57.633  68.382  1.00  0.00           C
ATOM    463  HG1 ARG A 223      52.289  57.446  69.307  1.00  0.00           H
ATOM    464  HG2 ARG A 223      51.497  58.720  68.275  1.00  0.00           H
ATOM    465  CD  ARG A 223      50.319  57.041  68.523  1.00  0.00           C
ATOM    466  HD1 ARG A 223      50.427  55.938  68.603  1.00  0.00           H
ATOM    467  HD2 ARG A 223      49.733  57.300  69.431  1.00  0.00           H
ATOM    468  NE  ARG A 223      49.601  57.432  67.259  1.00  0.00           N
ATOM    469  HE  ARG A 223      50.042  58.038  66.597  1.00  0.00           H
ATOM    470  CZ  ARG A 223      48.392  56.965  66.928  1.00  0.00           C
ATOM    471  NH1 ARG A 223      47.713  56.226  67.754  1.00  0.00           N
ATOM    472 1HH1 ARG A 223      47.949  56.004  68.700  1.00  0.00           H
ATOM    473 2HH1 ARG A 223      46.788  55.991  67.456  1.00  0.00           H
ATOM    474  NH2 ARG A 223      47.836  57.434  65.823  1.00  0.00           N
ATOM    475 1HH2 ARG A 223      48.459  58.003  65.286  1.00  0.00           H
ATOM    476 2HH2 ARG A 223      46.927  57.763  66.077  1.00  0.00           H
ATOM    477  C   ARG A 223      53.503  54.902  66.189  1.00  0.00           C
ATOM    478  O   ARG A 223      54.427  55.424  65.506  1.00  0.00           O
ATOM    479  N   VAL A 224      53.001  53.676  65.821  1.00  0.00           N
ATOM    480  HN  VAL A 224      52.222  53.174  66.189  1.00  0.00           H
ATOM    481  CA  VAL A 224      53.565  52.902  64.786  1.00  0.00           C
ATOM    482  HA  VAL A 224      54.436  53.414  64.404  1.00  0.00           H
ATOM    483  CB  VAL A 224      54.079  51.575  65.252  1.00  0.00           C
ATOM    484  HB  VAL A 224      54.298  50.888  64.407  1.00  0.00           H
ATOM    485  CG1 VAL A 224      55.274  51.692  66.155  1.00  0.00           C
ATOM    486 1HG1 VAL A 224      55.442  50.777  66.763  1.00  0.00           H
ATOM    487 2HG1 VAL A 224      56.151  51.838  65.489  1.00  0.00           H
ATOM    488 3HG1 VAL A 224      55.371  52.540  66.867  1.00  0.00           H
ATOM    489  CG2 VAL A 224      52.918  50.871  66.063  1.00  0.00           C
ATOM    490 1HG2 VAL A 224      52.059  50.819  65.360  1.00  0.00           H
ATOM    491 2HG2 VAL A 224      53.354  49.855  66.179  1.00  0.00           H
ATOM    492 3HG2 VAL A 224      52.569  51.452  66.943  1.00  0.00           H
ATOM    493  C   VAL A 224      52.563  52.615  63.643  1.00  0.00           C
ATOM    494  O   VAL A 224      51.352  52.519  63.808  1.00  0.00           O
ATOM    495  N   LEU A 225      53.133  52.387  62.443  1.00  0.00           N
ATOM    496  HN  LEU A 225      54.129  52.429  62.438  1.00  0.00           H
ATOM    497  CA  LEU A 225      52.392  51.921  61.260  1.00  0.00           C
ATOM    498  HA  LEU A 225      51.577  52.631  61.271  1.00  0.00           H
ATOM    499  CB  LEU A 225      53.273  52.082  59.984  1.00  0.00           C
ATOM    500  HB1 LEU A 225      53.683  53.115  59.971  1.00  0.00           H
ATOM    501  HB2 LEU A 225      54.184  51.536  60.309  1.00  0.00           H
ATOM    502  CG  LEU A 225      52.681  51.828  58.565  1.00  0.00           C
ATOM    503  HG  LEU A 225      52.607  50.742  58.344  1.00  0.00           H
ATOM    504  CD1 LEU A 225      51.321  52.549  58.487  1.00  0.00           C
ATOM    505 1HD1 LEU A 225      51.524  53.626  58.672  1.00  0.00           H
ATOM    506 2HD1 LEU A 225      50.763  52.384  57.541  1.00  0.00           H
ATOM    507 3HD1 LEU A 225      50.572  52.298  59.268  1.00  0.00           H
ATOM    508  CD2 LEU A 225      53.637  52.521  57.546  1.00  0.00           C
ATOM    509 1HD2 LEU A 225      53.709  53.621  57.681  1.00  0.00           H
ATOM    510 2HD2 LEU A 225      54.691  52.286  57.809  1.00  0.00           H
ATOM    511 3HD2 LEU A 225      53.476  52.208  56.492  1.00  0.00           H
ATOM    512  C   LEU A 225      51.861  50.498  61.279  1.00  0.00           C
ATOM    513  O   LEU A 225      52.554  49.542  61.503  1.00  0.00           O
ATOM    514  N   ALA A 226      50.494  50.427  61.080  1.00  0.00           N
ATOM    515  HN  ALA A 226      49.906  51.229  61.003  1.00  0.00           H
ATOM    516  CA  ALA A 226      49.837  49.179  60.903  1.00  0.00           C
ATOM    517  HA  ALA A 226      50.513  48.356  60.723  1.00  0.00           H
ATOM    518  CB  ALA A 226      49.019  48.857  62.167  1.00  0.00           C
ATOM    519  HB1 ALA A 226      49.580  49.292  63.022  1.00  0.00           H
ATOM    520  HB2 ALA A 226      47.984  49.250  62.078  1.00  0.00           H
ATOM    521  HB3 ALA A 226      48.938  47.769  62.378  1.00  0.00           H
ATOM    522  C   ALA A 226      48.807  49.395  59.744  1.00  0.00           C
ATOM    523  O   ALA A 226      48.934  50.291  58.924  1.00  0.00           O
ATOM    524  N   ALA A 227      47.750  48.613  59.637  1.00  0.00           N
ATOM    525  HN  ALA A 227      47.692  47.806  60.221  1.00  0.00           H
ATOM    526  CA  ALA A 227      46.641  48.831  58.658  1.00  0.00           C
ATOM    527  HA  ALA A 227      46.565  49.841  58.283  1.00  0.00           H
ATOM    528  CB  ALA A 227      46.952  47.845  57.493  1.00  0.00           C
ATOM    529  HB1 ALA A 227      48.053  47.871  57.347  1.00  0.00           H
ATOM    530  HB2 ALA A 227      46.681  46.806  57.780  1.00  0.00           H
ATOM    531  HB3 ALA A 227      46.455  48.101  56.533  1.00  0.00           H
ATOM    532  C   ALA A 227      45.325  48.568  59.344  1.00  0.00           C
ATOM    533  O   ALA A 227      45.258  47.718  60.235  1.00  0.00           O
ATOM    534  N   ASP A 228      44.172  49.247  58.997  1.00  0.00           N
ATOM    535  HN  ASP A 228      44.126  49.921  58.264  1.00  0.00           H
ATOM    536  CA  ASP A 228      42.810  49.007  59.387  1.00  0.00           C
ATOM    537  HA  ASP A 228      42.785  48.969  60.466  1.00  0.00           H
ATOM    538  CB  ASP A 228      41.949  50.264  58.845  1.00  0.00           C
ATOM    539  HB1 ASP A 228      42.302  51.212  59.305  1.00  0.00           H
ATOM    540  HB2 ASP A 228      42.122  50.275  57.748  1.00  0.00           H
ATOM    541  CG  ASP A 228      40.477  50.303  59.206  1.00  0.00           C
ATOM    542  OD1 ASP A 228      40.009  49.643  60.170  1.00  0.00           O
ATOM    543  OD2 ASP A 228      39.687  50.998  58.602  1.00  0.00           O
ATOM    544  C   ASP A 228      42.376  47.583  58.862  1.00  0.00           C
ATOM    545  O   ASP A 228      43.089  46.882  58.156  1.00  0.00           O
ATOM    546  N   ASP A 229      41.156  47.188  59.163  1.00  0.00           N
ATOM    547  HN  ASP A 229      40.655  47.762  59.806  1.00  0.00           H
ATOM    548  CA  ASP A 229      40.457  46.118  58.662  1.00  0.00           C
ATOM    549  HA  ASP A 229      41.020  45.221  58.870  1.00  0.00           H
ATOM    550  CB  ASP A 229      39.080  45.904  59.296  1.00  0.00           C
ATOM    551  HB1 ASP A 229      38.453  46.818  59.207  1.00  0.00           H
ATOM    552  HB2 ASP A 229      38.509  45.012  58.960  1.00  0.00           H
ATOM    553  CG  ASP A 229      39.239  45.743  60.776  1.00  0.00           C
ATOM    554  OD1 ASP A 229      38.447  46.278  61.602  1.00  0.00           O
ATOM    555  OD2 ASP A 229      39.911  44.755  61.117  1.00  0.00           O
ATOM    556  C   ASP A 229      40.335  46.170  57.119  1.00  0.00           C
ATOM    557  O   ASP A 229      40.566  45.187  56.405  1.00  0.00           O
ATOM    558  N   GLN A 230      40.047  47.368  56.565  1.00  0.00           N
ATOM    559  HN  GLN A 230      39.905  48.151  57.167  1.00  0.00           H
ATOM    560  CA  GLN A 230      39.654  47.470  55.191  1.00  0.00           C
ATOM    561  HA  GLN A 230      39.161  46.542  54.940  1.00  0.00           H
ATOM    562  CB  GLN A 230      38.747  48.776  55.114  1.00  0.00           C
ATOM    563  HB1 GLN A 230      39.219  49.471  55.841  1.00  0.00           H
ATOM    564  HB2 GLN A 230      38.773  49.186  54.082  1.00  0.00           H
ATOM    565  CG  GLN A 230      37.291  48.460  55.466  1.00  0.00           C
ATOM    566  HG1 GLN A 230      36.893  47.652  54.816  1.00  0.00           H
ATOM    567  HG2 GLN A 230      37.285  48.115  56.522  1.00  0.00           H
ATOM    568  CD  GLN A 230      36.377  49.698  55.199  1.00  0.00           C
ATOM    569  OE1 GLN A 230      35.605  49.590  54.242  1.00  0.00           O
ATOM    570  NE2 GLN A 230      36.584  50.754  55.988  1.00  0.00           N
ATOM    571 1HE2 GLN A 230      36.099  51.612  55.819  1.00  0.00           H
ATOM    572 2HE2 GLN A 230      37.141  50.801  56.817  1.00  0.00           H
ATOM    573  C   GLN A 230      40.798  47.570  54.238  1.00  0.00           C
ATOM    574  O   GLN A 230      40.600  47.951  53.107  1.00  0.00           O
ATOM    575  N   GLY A 231      41.978  47.106  54.610  1.00  0.00           N
ATOM    576  HN  GLY A 231      42.076  46.892  55.579  1.00  0.00           H
ATOM    577  CA  GLY A 231      43.061  46.802  53.721  1.00  0.00           C
ATOM    578  HA1 GLY A 231      43.714  46.029  54.100  1.00  0.00           H
ATOM    579  HA2 GLY A 231      42.630  46.471  52.788  1.00  0.00           H
ATOM    580  C   GLY A 231      43.891  48.083  53.410  1.00  0.00           C
ATOM    581  O   GLY A 231      44.368  48.224  52.282  1.00  0.00           O
ATOM    582  N   ARG A 232      44.127  48.955  54.358  1.00  0.00           N
ATOM    583  HN  ARG A 232      43.716  48.788  55.251  1.00  0.00           H
ATOM    584  CA  ARG A 232      44.829  50.186  54.056  1.00  0.00           C
ATOM    585  HA  ARG A 232      45.586  49.875  53.352  1.00  0.00           H
ATOM    586  CB  ARG A 232      43.867  51.166  53.316  1.00  0.00           C
ATOM    587  HB1 ARG A 232      44.413  52.011  52.846  1.00  0.00           H
ATOM    588  HB2 ARG A 232      43.303  50.665  52.501  1.00  0.00           H
ATOM    589  CG  ARG A 232      42.738  51.763  54.159  1.00  0.00           C
ATOM    590  HG1 ARG A 232      42.218  50.907  54.641  1.00  0.00           H
ATOM    591  HG2 ARG A 232      43.175  52.415  54.946  1.00  0.00           H
ATOM    592  CD  ARG A 232      41.521  52.493  53.457  1.00  0.00           C
ATOM    593  HD1 ARG A 232      41.887  53.458  53.046  1.00  0.00           H
ATOM    594  HD2 ARG A 232      41.231  51.780  52.655  1.00  0.00           H
ATOM    595  NE  ARG A 232      40.380  52.660  54.371  1.00  0.00           N
ATOM    596  HE  ARG A 232      40.550  52.551  55.351  1.00  0.00           H
ATOM    597  CZ  ARG A 232      39.362  53.506  54.187  1.00  0.00           C
ATOM    598  NH1 ARG A 232      39.002  54.028  53.008  1.00  0.00           N
ATOM    599 1HH1 ARG A 232      39.554  53.856  52.192  1.00  0.00           H
ATOM    600 2HH1 ARG A 232      38.333  54.768  53.071  1.00  0.00           H
ATOM    601  NH2 ARG A 232      38.682  53.803  55.269  1.00  0.00           N
ATOM    602 1HH2 ARG A 232      38.936  53.373  56.136  1.00  0.00           H
ATOM    603 2HH2 ARG A 232      37.767  54.176  55.119  1.00  0.00           H
ATOM    604  C   ARG A 232      45.566  50.700  55.311  1.00  0.00           C
ATOM    605  O   ARG A 232      45.140  50.527  56.457  1.00  0.00           O
ATOM    606  N   LEU A 233      46.740  51.385  55.074  1.00  0.00           N
ATOM    607  HN  LEU A 233      47.099  51.569  54.162  1.00  0.00           H
ATOM    608  CA  LEU A 233      47.727  51.832  56.020  1.00  0.00           C
ATOM    609  HA  LEU A 233      47.917  50.974  56.648  1.00  0.00           H
ATOM    610  CB  LEU A 233      48.928  52.427  55.255  1.00  0.00           C
ATOM    611  HB1 LEU A 233      48.626  53.186  54.502  1.00  0.00           H
ATOM    612  HB2 LEU A 233      49.603  52.981  55.942  1.00  0.00           H
ATOM    613  CG  LEU A 233      49.725  51.386  54.479  1.00  0.00           C
ATOM    614  HG  LEU A 233      49.057  50.997  53.681  1.00  0.00           H
ATOM    615  CD1 LEU A 233      50.935  51.859  53.746  1.00  0.00           C
ATOM    616 1HD1 LEU A 233      51.762  52.306  54.339  1.00  0.00           H
ATOM    617 2HD1 LEU A 233      51.455  51.117  53.103  1.00  0.00           H
ATOM    618 3HD1 LEU A 233      50.682  52.625  52.983  1.00  0.00           H
ATOM    619  CD2 LEU A 233      50.074  50.166  55.366  1.00  0.00           C
ATOM    620 1HD2 LEU A 233      49.181  49.540  55.579  1.00  0.00           H
ATOM    621 2HD2 LEU A 233      50.800  49.442  54.938  1.00  0.00           H
ATOM    622 3HD2 LEU A 233      50.402  50.648  56.312  1.00  0.00           H
ATOM    623  C   LEU A 233      47.209  52.744  57.043  1.00  0.00           C
ATOM    624  O   LEU A 233      46.556  53.663  56.598  1.00  0.00           O
ATOM    625  N   LEU A 234      47.515  52.566  58.351  1.00  0.00           N
ATOM    626  HN  LEU A 234      48.025  51.757  58.635  1.00  0.00           H
ATOM    627  CA  LEU A 234      46.950  53.406  59.335  1.00  0.00           C
ATOM    628  HA  LEU A 234      46.831  54.416  58.971  1.00  0.00           H
ATOM    629  CB  LEU A 234      45.593  52.845  59.769  1.00  0.00           C
ATOM    630  HB1 LEU A 234      44.998  52.682  58.845  1.00  0.00           H
ATOM    631  HB2 LEU A 234      45.782  51.862  60.252  1.00  0.00           H
ATOM    632  CG  LEU A 234      44.813  53.799  60.651  1.00  0.00           C
ATOM    633  HG  LEU A 234      45.534  54.294  61.335  1.00  0.00           H
ATOM    634  CD1 LEU A 234      44.011  54.866  59.903  1.00  0.00           C
ATOM    635 1HD1 LEU A 234      43.344  55.423  60.596  1.00  0.00           H
ATOM    636 2HD1 LEU A 234      44.790  55.455  59.375  1.00  0.00           H
ATOM    637 3HD1 LEU A 234      43.418  54.334  59.128  1.00  0.00           H
ATOM    638  CD2 LEU A 234      43.950  52.975  61.562  1.00  0.00           C
ATOM    639 1HD2 LEU A 234      43.024  52.562  61.108  1.00  0.00           H
ATOM    640 2HD2 LEU A 234      44.508  52.314  62.259  1.00  0.00           H
ATOM    641 3HD2 LEU A 234      43.370  53.672  62.202  1.00  0.00           H
ATOM    642  C   LEU A 234      47.965  53.437  60.518  1.00  0.00           C
ATOM    643  O   LEU A 234      48.527  52.471  60.853  1.00  0.00           O
ATOM    644  N   TYR A 235      48.331  54.584  61.078  1.00  0.00           N
ATOM    645  HN  TYR A 235      47.938  55.427  60.720  1.00  0.00           H
ATOM    646  CA  TYR A 235      49.191  54.703  62.229  1.00  0.00           C
ATOM    647  HA  TYR A 235      49.920  53.907  62.191  1.00  0.00           H
ATOM    648  CB  TYR A 235      49.863  56.038  62.381  1.00  0.00           C
ATOM    649  HB1 TYR A 235      49.087  56.804  62.594  1.00  0.00           H
ATOM    650  HB2 TYR A 235      50.532  56.222  63.248  1.00  0.00           H
ATOM    651  CG  TYR A 235      50.598  56.321  61.156  1.00  0.00           C
ATOM    652  CD1 TYR A 235      51.757  55.527  60.992  1.00  0.00           C
ATOM    653  HD1 TYR A 235      52.114  54.727  61.624  1.00  0.00           H
ATOM    654  CE1 TYR A 235      52.628  55.800  59.977  1.00  0.00           C
ATOM    655  HE1 TYR A 235      53.469  55.139  59.821  1.00  0.00           H
ATOM    656  CZ  TYR A 235      52.430  56.889  59.106  1.00  0.00           C
ATOM    657  OH  TYR A 235      53.399  57.227  58.168  1.00  0.00           O
ATOM    658  HH  TYR A 235      53.532  58.177  58.137  1.00  0.00           H
ATOM    659  CD2 TYR A 235      50.288  57.342  60.199  1.00  0.00           C
ATOM    660  HD2 TYR A 235      49.529  58.073  60.439  1.00  0.00           H
ATOM    661  CE2 TYR A 235      51.266  57.612  59.214  1.00  0.00           C
ATOM    662  HE2 TYR A 235      51.126  58.436  58.531  1.00  0.00           H
ATOM    663  C   TYR A 235      48.460  54.322  63.536  1.00  0.00           C
ATOM    664  O   TYR A 235      47.234  54.399  63.609  1.00  0.00           O
ATOM    665  N   SER A 236      49.177  53.828  64.577  1.00  0.00           N
ATOM    666  HN  SER A 236      50.157  53.747  64.410  1.00  0.00           H
ATOM    667  CA  SER A 236      48.606  53.060  65.670  1.00  0.00           C
ATOM    668  HA  SER A 236      47.599  53.431  65.787  1.00  0.00           H
ATOM    669  CB  SER A 236      48.424  51.529  65.355  1.00  0.00           C
ATOM    670  HB1 SER A 236      47.866  51.064  66.195  1.00  0.00           H
ATOM    671  HB2 SER A 236      47.699  51.475  64.515  1.00  0.00           H
ATOM    672  OG  SER A 236      49.579  50.842  65.021  1.00  0.00           O
ATOM    673  HG1 SER A 236      50.005  51.485  64.449  1.00  0.00           H
ATOM    674  C   SER A 236      49.326  53.072  67.005  1.00  0.00           C
ATOM    675  O   SER A 236      50.493  53.451  66.998  1.00  0.00           O
ATOM    676  N   ASP A 237      48.700  52.629  68.139  1.00  0.00           N
ATOM    677  HN  ASP A 237      47.753  52.318  68.164  1.00  0.00           H
ATOM    678  CA  ASP A 237      49.316  52.613  69.442  1.00  0.00           C
ATOM    679  HA  ASP A 237      50.036  53.415  69.510  1.00  0.00           H
ATOM    680  CB  ASP A 237      48.270  52.823  70.569  1.00  0.00           C
ATOM    681  HB1 ASP A 237      47.439  52.105  70.399  1.00  0.00           H
ATOM    682  HB2 ASP A 237      48.635  52.631  71.600  1.00  0.00           H
ATOM    683  CG  ASP A 237      47.708  54.216  70.577  1.00  0.00           C
ATOM    684  OD1 ASP A 237      46.473  54.355  70.868  1.00  0.00           O
ATOM    685  OD2 ASP A 237      48.528  55.188  70.361  1.00  0.00           O
ATOM    686  C   ASP A 237      49.944  51.266  69.617  1.00  0.00           C
ATOM    687  O   ASP A 237      49.369  50.225  69.495  1.00  0.00           O
ATOM    688  N   PHE A 238      51.220  51.208  69.970  1.00  0.00           N
ATOM    689  HN  PHE A 238      51.814  51.988  69.787  1.00  0.00           H
ATOM    690  CA  PHE A 238      51.909  50.027  70.573  1.00  0.00           C
ATOM    691  HA  PHE A 238      51.360  49.153  70.254  1.00  0.00           H
ATOM    692  CB  PHE A 238      53.453  50.058  70.112  1.00  0.00           C
ATOM    693  HB1 PHE A 238      53.549  49.622  69.095  1.00  0.00           H
ATOM    694  HB2 PHE A 238      53.851  51.094  70.057  1.00  0.00           H
ATOM    695  CG  PHE A 238      54.430  49.197  70.930  1.00  0.00           C
ATOM    696  CD1 PHE A 238      55.111  49.819  72.019  1.00  0.00           C
ATOM    697  HD1 PHE A 238      54.781  50.825  72.230  1.00  0.00           H
ATOM    698  CE1 PHE A 238      56.032  49.106  72.808  1.00  0.00           C
ATOM    699  HE1 PHE A 238      56.348  49.692  73.659  1.00  0.00           H
ATOM    700  CZ  PHE A 238      56.265  47.807  72.619  1.00  0.00           C
ATOM    701  HZ  PHE A 238      56.973  47.204  73.169  1.00  0.00           H
ATOM    702  CD2 PHE A 238      54.775  47.820  70.682  1.00  0.00           C
ATOM    703  HD2 PHE A 238      54.305  47.333  69.841  1.00  0.00           H
ATOM    704  CE2 PHE A 238      55.715  47.168  71.476  1.00  0.00           C
ATOM    705  HE2 PHE A 238      56.097  46.180  71.263  1.00  0.00           H
ATOM    706  C   PHE A 238      51.813  49.963  72.174  1.00  0.00           C
ATOM    707  O   PHE A 238      52.113  50.956  72.852  1.00  0.00           O
ATOM    708  N   LEU A 239      51.452  48.754  72.668  1.00  0.00           N
ATOM    709  HN  LEU A 239      51.525  47.973  72.052  1.00  0.00           H
ATOM    710  CA  LEU A 239      50.874  48.572  73.935  1.00  0.00           C
ATOM    711  HA  LEU A 239      50.618  49.484  74.453  1.00  0.00           H
ATOM    712  CB  LEU A 239      49.548  47.730  73.803  1.00  0.00           C
ATOM    713  HB1 LEU A 239      49.762  46.742  73.343  1.00  0.00           H
ATOM    714  HB2 LEU A 239      49.036  47.545  74.772  1.00  0.00           H
ATOM    715  CG  LEU A 239      48.468  48.509  73.052  1.00  0.00           C
ATOM    716  HG  LEU A 239      48.874  48.668  72.030  1.00  0.00           H
ATOM    717  CD1 LEU A 239      47.212  47.738  73.019  1.00  0.00           C
ATOM    718 1HD1 LEU A 239      46.710  47.827  74.006  1.00  0.00           H
ATOM    719 2HD1 LEU A 239      46.533  48.279  72.326  1.00  0.00           H
ATOM    720 3HD1 LEU A 239      47.253  46.645  72.823  1.00  0.00           H
ATOM    721  CD2 LEU A 239      48.115  49.855  73.738  1.00  0.00           C
ATOM    722 1HD2 LEU A 239      47.246  50.407  73.320  1.00  0.00           H
ATOM    723 2HD2 LEU A 239      47.819  49.628  74.784  1.00  0.00           H
ATOM    724 3HD2 LEU A 239      49.020  50.488  73.852  1.00  0.00           H
ATOM    725  C   LEU A 239      51.855  47.837  74.902  1.00  0.00           C
ATOM    726  O   LEU A 239      51.901  48.196  76.088  1.00  0.00           O
ATOM    727  N   THR A 240      52.492  46.759  74.455  1.00  0.00           N
ATOM    728  HN  THR A 240      52.546  46.463  73.505  1.00  0.00           H
ATOM    729  CA  THR A 240      53.383  45.923  75.332  1.00  0.00           C
ATOM    730  HA  THR A 240      54.044  46.542  75.921  1.00  0.00           H
ATOM    731  CB  THR A 240      52.615  45.123  76.316  1.00  0.00           C
ATOM    732  HB  THR A 240      52.117  45.850  76.991  1.00  0.00           H
ATOM    733  OG1 THR A 240      53.450  44.257  77.116  1.00  0.00           O
ATOM    734  HG1 THR A 240      52.915  43.757  77.737  1.00  0.00           H
ATOM    735  CG2 THR A 240      51.575  44.201  75.682  1.00  0.00           C
ATOM    736 1HG2 THR A 240      50.698  44.714  75.232  1.00  0.00           H
ATOM    737 2HG2 THR A 240      52.066  43.545  74.931  1.00  0.00           H
ATOM    738 3HG2 THR A 240      51.038  43.564  76.417  1.00  0.00           H
ATOM    739  C   THR A 240      54.149  45.035  74.395  1.00  0.00           C
ATOM    740  O   THR A 240      53.617  44.690  73.311  1.00  0.00           O
ATOM    741  N   PHE A 241      55.382  44.597  74.764  1.00  0.00           N
ATOM    742  HN  PHE A 241      55.856  44.994  75.546  1.00  0.00           H
ATOM    743  CA  PHE A 241      55.899  43.325  74.316  1.00  0.00           C
ATOM    744  HA  PHE A 241      55.645  43.108  73.289  1.00  0.00           H
ATOM    745  CB  PHE A 241      57.427  43.050  74.628  1.00  0.00           C
ATOM    746  HB1 PHE A 241      57.647  43.010  75.716  1.00  0.00           H
ATOM    747  HB2 PHE A 241      57.760  42.032  74.334  1.00  0.00           H
ATOM    748  CG  PHE A 241      58.247  44.043  73.933  1.00  0.00           C
ATOM    749  CD1 PHE A 241      58.254  44.048  72.516  1.00  0.00           C
ATOM    750  HD1 PHE A 241      57.565  43.347  72.068  1.00  0.00           H
ATOM    751  CE1 PHE A 241      59.003  44.972  71.847  1.00  0.00           C
ATOM    752  HE1 PHE A 241      59.160  44.809  70.791  1.00  0.00           H
ATOM    753  CZ  PHE A 241      59.865  45.828  72.545  1.00  0.00           C
ATOM    754  HZ  PHE A 241      60.375  46.528  71.900  1.00  0.00           H
ATOM    755  CD2 PHE A 241      59.127  44.857  74.650  1.00  0.00           C
ATOM    756  HD2 PHE A 241      59.198  44.828  75.727  1.00  0.00           H
ATOM    757  CE2 PHE A 241      59.866  45.818  73.937  1.00  0.00           C
ATOM    758  HE2 PHE A 241      60.541  46.519  74.405  1.00  0.00           H
ATOM    759  C   PHE A 241      55.109  42.195  75.016  1.00  0.00           C
ATOM    760  O   PHE A 241      55.094  42.083  76.262  1.00  0.00           O
ATOM    761  N   LEU A 242      54.502  41.317  74.266  1.00  0.00           N
ATOM    762  HN  LEU A 242      54.645  41.450  73.288  1.00  0.00           H
ATOM    763  CA  LEU A 242      53.805  40.144  74.817  1.00  0.00           C
ATOM    764  HA  LEU A 242      53.251  40.427  75.700  1.00  0.00           H
ATOM    765  CB  LEU A 242      52.831  39.565  73.734  1.00  0.00           C
ATOM    766  HB1 LEU A 242      53.168  39.875  72.722  1.00  0.00           H
ATOM    767  HB2 LEU A 242      52.865  38.455  73.752  1.00  0.00           H
ATOM    768  CG  LEU A 242      51.462  40.179  73.900  1.00  0.00           C
ATOM    769  HG  LEU A 242      51.590  41.278  74.005  1.00  0.00           H
ATOM    770  CD1 LEU A 242      50.642  39.907  72.580  1.00  0.00           C
ATOM    771 1HD1 LEU A 242      49.543  40.063  72.627  1.00  0.00           H
ATOM    772 2HD1 LEU A 242      50.961  40.576  71.753  1.00  0.00           H
ATOM    773 3HD1 LEU A 242      50.775  38.844  72.287  1.00  0.00           H
ATOM    774  CD2 LEU A 242      50.778  39.652  75.144  1.00  0.00           C
ATOM    775 1HD2 LEU A 242      50.578  38.560  75.171  1.00  0.00           H
ATOM    776 2HD2 LEU A 242      51.342  39.952  76.054  1.00  0.00           H
ATOM    777 3HD2 LEU A 242      49.744  40.046  75.245  1.00  0.00           H
ATOM    778  C   LEU A 242      54.812  39.180  75.336  1.00  0.00           C
ATOM    779  O   LEU A 242      54.627  38.506  76.348  1.00  0.00           O
ATOM    780  N   ASP A 243      56.006  39.082  74.688  1.00  0.00           N
ATOM    781  HN  ASP A 243      56.194  39.711  73.937  1.00  0.00           H
ATOM    782  CA  ASP A 243      57.158  38.399  75.220  1.00  0.00           C
ATOM    783  HA  ASP A 243      57.271  38.638  76.267  1.00  0.00           H
ATOM    784  CB  ASP A 243      57.068  36.867  75.165  1.00  0.00           C
ATOM    785  HB1 ASP A 243      58.096  36.546  75.436  1.00  0.00           H
ATOM    786  HB2 ASP A 243      56.409  36.433  75.948  1.00  0.00           H
ATOM    787  CG  ASP A 243      56.633  36.353  73.820  1.00  0.00           C
ATOM    788  OD1 ASP A 243      55.479  36.201  73.410  1.00  0.00           O
ATOM    789  OD2 ASP A 243      57.646  35.755  73.092  1.00  0.00           O
ATOM    790  HD2 ASP A 243      57.448  35.273  72.285  1.00  0.00           H
ATOM    791  C   ASP A 243      58.384  38.958  74.475  1.00  0.00           C
ATOM    792  O   ASP A 243      58.251  39.561  73.375  1.00  0.00           O
ATOM    793  N   ARG A 244      59.559  38.658  75.039  1.00  0.00           N
ATOM    794  HN  ARG A 244      59.465  38.155  75.894  1.00  0.00           H
ATOM    795  CA  ARG A 244      60.861  38.931  74.370  1.00  0.00           C
ATOM    796  HA  ARG A 244      60.715  38.778  73.311  1.00  0.00           H
ATOM    797  CB  ARG A 244      61.239  40.412  74.722  1.00  0.00           C
ATOM    798  HB1 ARG A 244      62.302  40.545  74.428  1.00  0.00           H
ATOM    799  HB2 ARG A 244      60.579  41.115  74.171  1.00  0.00           H
ATOM    800  CG  ARG A 244      61.119  40.808  76.248  1.00  0.00           C
ATOM    801  HG1 ARG A 244      60.036  40.733  76.484  1.00  0.00           H
ATOM    802  HG2 ARG A 244      61.705  40.095  76.866  1.00  0.00           H
ATOM    803  CD  ARG A 244      61.661  42.251  76.585  1.00  0.00           C
ATOM    804  HD1 ARG A 244      62.703  42.522  76.312  1.00  0.00           H
ATOM    805  HD2 ARG A 244      61.087  42.943  75.931  1.00  0.00           H
ATOM    806  NE  ARG A 244      61.399  42.384  78.034  1.00  0.00           N
ATOM    807  HE  ARG A 244      60.956  41.624  78.509  1.00  0.00           H
ATOM    808  CZ  ARG A 244      61.962  43.230  78.862  1.00  0.00           C
ATOM    809  NH1 ARG A 244      62.562  44.350  78.479  1.00  0.00           N
ATOM    810 1HH1 ARG A 244      62.971  44.484  77.576  1.00  0.00           H
ATOM    811 2HH1 ARG A 244      62.832  44.864  79.293  1.00  0.00           H
ATOM    812  NH2 ARG A 244      61.702  43.105  80.141  1.00  0.00           N
ATOM    813 1HH2 ARG A 244      61.502  42.212  80.543  1.00  0.00           H
ATOM    814 2HH2 ARG A 244      61.997  43.872  80.710  1.00  0.00           H
ATOM    815  C   ARG A 244      61.958  38.104  74.953  1.00  0.00           C
ATOM    816  O   ARG A 244      61.992  37.620  76.107  1.00  0.00           O
ATOM    817  N   ASP A 245      63.018  37.857  74.120  1.00  0.00           N
ATOM    818  HN  ASP A 245      63.057  38.323  73.240  1.00  0.00           H
ATOM    819  CA  ASP A 245      64.093  37.031  74.467  1.00  0.00           C
ATOM    820  HA  ASP A 245      64.188  37.013  75.542  1.00  0.00           H
ATOM    821  CB  ASP A 245      63.724  35.634  73.889  1.00  0.00           C
ATOM    822  HB1 ASP A 245      62.643  35.495  74.107  1.00  0.00           H
ATOM    823  HB2 ASP A 245      63.779  35.697  72.781  1.00  0.00           H
ATOM    824  CG  ASP A 245      64.536  34.528  74.404  1.00  0.00           C
ATOM    825  OD1 ASP A 245      64.524  33.470  73.734  1.00  0.00           O
ATOM    826  OD2 ASP A 245      65.152  34.574  75.451  1.00  0.00           O
ATOM    827  C   ASP A 245      65.302  37.589  73.865  1.00  0.00           C
ATOM    828  O   ASP A 245      65.316  37.854  72.633  1.00  0.00           O
ATOM    829  N   ASP A 246      66.366  37.825  74.645  1.00  0.00           N
ATOM    830  HN  ASP A 246      66.483  37.554  75.598  1.00  0.00           H
ATOM    831  CA  ASP A 246      67.579  38.243  74.015  1.00  0.00           C
ATOM    832  HA  ASP A 246      67.399  38.794  73.104  1.00  0.00           H
ATOM    833  CB  ASP A 246      68.259  39.246  75.064  1.00  0.00           C
ATOM    834  HB1 ASP A 246      68.286  38.708  76.036  1.00  0.00           H
ATOM    835  HB2 ASP A 246      69.320  39.369  74.758  1.00  0.00           H
ATOM    836  CG  ASP A 246      67.528  40.555  75.209  1.00  0.00           C
ATOM    837  OD1 ASP A 246      67.763  41.261  76.216  1.00  0.00           O
ATOM    838  OD2 ASP A 246      66.685  40.849  74.314  1.00  0.00           O
ATOM    839  C   ASP A 246      68.503  37.042  73.849  1.00  0.00           C
ATOM    840  O   ASP A 246      68.274  35.906  74.202  1.00  0.00           O
ATOM    841  N   GLY A 247      69.666  37.290  73.238  1.00  0.00           N
ATOM    842  HN  GLY A 247      69.963  38.215  73.012  1.00  0.00           H
ATOM    843  CA  GLY A 247      70.651  36.313  72.834  1.00  0.00           C
ATOM    844  HA1 GLY A 247      71.618  36.763  73.002  1.00  0.00           H
ATOM    845  HA2 GLY A 247      70.560  35.401  73.405  1.00  0.00           H
ATOM    846  C   GLY A 247      70.506  35.927  71.350  1.00  0.00           C
ATOM    847  O   GLY A 247      69.569  36.153  70.608  1.00  0.00           O
ATOM    848  N   ALA A 248      71.590  35.212  70.887  1.00  0.00           N
ATOM    849  HN  ALA A 248      72.240  34.905  71.578  1.00  0.00           H
ATOM    850  CA  ALA A 248      71.840  34.886  69.533  1.00  0.00           C
ATOM    851  HA  ALA A 248      71.496  35.712  68.929  1.00  0.00           H
ATOM    852  CB  ALA A 248      73.274  34.494  69.394  1.00  0.00           C
ATOM    853  HB1 ALA A 248      73.452  33.475  69.799  1.00  0.00           H
ATOM    854  HB2 ALA A 248      73.723  34.602  68.383  1.00  0.00           H
ATOM    855  HB3 ALA A 248      73.823  35.186  70.068  1.00  0.00           H
ATOM    856  C   ALA A 248      71.065  33.740  68.937  1.00  0.00           C
ATOM    857  O   ALA A 248      70.569  32.852  69.647  1.00  0.00           O
ATOM    858  N   LYS A 249      70.889  33.778  67.555  1.00  0.00           N
ATOM    859  HN  LYS A 249      71.119  34.616  67.065  1.00  0.00           H
ATOM    860  CA  LYS A 249      70.449  32.615  66.836  1.00  0.00           C
ATOM    861  HA  LYS A 249      70.453  33.017  65.834  1.00  0.00           H
ATOM    862  CB  LYS A 249      71.545  31.501  66.822  1.00  0.00           C
ATOM    863  HB1 LYS A 249      71.728  31.163  67.864  1.00  0.00           H
ATOM    864  HB2 LYS A 249      71.113  30.724  66.155  1.00  0.00           H
ATOM    865  CG  LYS A 249      72.860  31.898  66.163  1.00  0.00           C
ATOM    866  HG1 LYS A 249      72.719  32.059  65.073  1.00  0.00           H
ATOM    867  HG2 LYS A 249      73.294  32.757  66.718  1.00  0.00           H
ATOM    868  CD  LYS A 249      74.014  30.808  66.462  1.00  0.00           C
ATOM    869  HD1 LYS A 249      74.894  31.157  65.881  1.00  0.00           H
ATOM    870  HD2 LYS A 249      74.278  30.942  67.533  1.00  0.00           H
ATOM    871  CE  LYS A 249      73.669  29.349  66.307  1.00  0.00           C
ATOM    872  HE1 LYS A 249      74.540  28.679  66.464  1.00  0.00           H
ATOM    873  HE2 LYS A 249      72.797  29.088  66.944  1.00  0.00           H
ATOM    874  NZ  LYS A 249      73.142  29.127  64.915  1.00  0.00           N
ATOM    875  HZ1 LYS A 249      73.405  29.937  64.318  1.00  0.00           H
ATOM    876  HZ2 LYS A 249      73.585  28.298  64.470  1.00  0.00           H
ATOM    877  HZ3 LYS A 249      72.106  29.047  64.886  1.00  0.00           H
ATOM    878  C   LYS A 249      69.120  32.082  67.167  1.00  0.00           C
ATOM    879  O   LYS A 249      68.899  30.846  67.171  1.00  0.00           O
ATOM    880  N   LYS A 250      68.208  32.982  67.445  1.00  0.00           N
ATOM    881  HN  LYS A 250      68.455  33.948  67.439  1.00  0.00           H
ATOM    882  CA  LYS A 250      66.839  32.640  67.592  1.00  0.00           C
ATOM    883  HA  LYS A 250      66.748  31.831  68.303  1.00  0.00           H
ATOM    884  CB  LYS A 250      66.088  33.884  68.191  1.00  0.00           C
ATOM    885  HB1 LYS A 250      66.184  34.646  67.389  1.00  0.00           H
ATOM    886  HB2 LYS A 250      65.065  33.494  68.383  1.00  0.00           H
ATOM    887  CG  LYS A 250      66.554  34.309  69.574  1.00  0.00           C
ATOM    888  HG1 LYS A 250      67.470  34.905  69.371  1.00  0.00           H
ATOM    889  HG2 LYS A 250      65.727  34.986  69.879  1.00  0.00           H
ATOM    890  CD  LYS A 250      66.760  33.259  70.632  1.00  0.00           C
ATOM    891  HD1 LYS A 250      65.854  32.618  70.686  1.00  0.00           H
ATOM    892  HD2 LYS A 250      67.570  32.563  70.326  1.00  0.00           H
ATOM    893  CE  LYS A 250      67.130  33.912  71.893  1.00  0.00           C
ATOM    894  HE1 LYS A 250      68.009  34.585  71.988  1.00  0.00           H
ATOM    895  HE2 LYS A 250      66.285  34.545  72.241  1.00  0.00           H
ATOM    896  NZ  LYS A 250      67.228  32.918  72.954  1.00  0.00           N
ATOM    897  HZ1 LYS A 250      67.170  31.938  72.610  1.00  0.00           H
ATOM    898  HZ2 LYS A 250      68.036  33.056  73.594  1.00  0.00           H
ATOM    899  HZ3 LYS A 250      66.412  33.137  73.560  1.00  0.00           H
ATOM    900  C   LYS A 250      66.272  32.125  66.230  1.00  0.00           C
ATOM    901  O   LYS A 250      66.438  32.793  65.201  1.00  0.00           O
ATOM    902  N   VAL A 251      65.717  30.949  66.096  1.00  0.00           N
ATOM    903  HN  VAL A 251      65.504  30.509  66.964  1.00  0.00           H
ATOM    904  CA  VAL A 251      65.353  30.405  64.835  1.00  0.00           C
ATOM    905  HA  VAL A 251      66.186  30.509  64.155  1.00  0.00           H
ATOM    906  CB  VAL A 251      65.053  28.908  64.948  1.00  0.00           C
ATOM    907  HB  VAL A 251      64.208  28.604  65.603  1.00  0.00           H
ATOM    908  CG1 VAL A 251      64.768  28.348  63.583  1.00  0.00           C
ATOM    909 1HG1 VAL A 251      63.932  28.900  63.104  1.00  0.00           H
ATOM    910 2HG1 VAL A 251      65.674  28.477  62.954  1.00  0.00           H
ATOM    911 3HG1 VAL A 251      64.467  27.278  63.600  1.00  0.00           H
ATOM    912  CG2 VAL A 251      66.321  28.177  65.456  1.00  0.00           C
ATOM    913 1HG2 VAL A 251      66.098  27.109  65.668  1.00  0.00           H
ATOM    914 2HG2 VAL A 251      67.216  28.163  64.799  1.00  0.00           H
ATOM    915 3HG2 VAL A 251      66.615  28.567  66.454  1.00  0.00           H
ATOM    916  C   VAL A 251      64.074  31.135  64.260  1.00  0.00           C
ATOM    917  O   VAL A 251      63.190  31.458  65.023  1.00  0.00           O
ATOM    918  N   PHE A 252      64.016  31.379  62.997  1.00  0.00           N
ATOM    919  HN  PHE A 252      64.786  31.243  62.378  1.00  0.00           H
ATOM    920  CA  PHE A 252      62.916  32.107  62.215  1.00  0.00           C
ATOM    921  HA  PHE A 252      61.969  32.102  62.733  1.00  0.00           H
ATOM    922  CB  PHE A 252      63.392  33.569  61.989  1.00  0.00           C
ATOM    923  HB1 PHE A 252      64.334  33.557  61.400  1.00  0.00           H
ATOM    924  HB2 PHE A 252      62.615  34.227  61.544  1.00  0.00           H
ATOM    925  CG  PHE A 252      63.548  34.253  63.274  1.00  0.00           C
ATOM    926  CD1 PHE A 252      64.720  34.877  63.688  1.00  0.00           C
ATOM    927  HD1 PHE A 252      65.653  34.739  63.162  1.00  0.00           H
ATOM    928  CE1 PHE A 252      64.810  35.559  64.885  1.00  0.00           C
ATOM    929  HE1 PHE A 252      65.669  36.128  65.207  1.00  0.00           H
ATOM    930  CZ  PHE A 252      63.710  35.742  65.666  1.00  0.00           C
ATOM    931  HZ  PHE A 252      63.779  36.381  66.533  1.00  0.00           H
ATOM    932  CD2 PHE A 252      62.405  34.484  64.012  1.00  0.00           C
ATOM    933  HD2 PHE A 252      61.432  34.086  63.767  1.00  0.00           H
ATOM    934  CE2 PHE A 252      62.475  35.248  65.194  1.00  0.00           C
ATOM    935  HE2 PHE A 252      61.530  35.398  65.693  1.00  0.00           H
ATOM    936  C   PHE A 252      62.697  31.414  60.887  1.00  0.00           C
ATOM    937  O   PHE A 252      63.545  30.722  60.262  1.00  0.00           O
ATOM    938  N   TYR A 253      61.432  31.639  60.385  1.00  0.00           N
ATOM    939  HN  TYR A 253      60.665  32.002  60.908  1.00  0.00           H
ATOM    940  CA  TYR A 253      60.957  31.407  59.050  1.00  0.00           C
ATOM    941  HA  TYR A 253      61.406  30.500  58.674  1.00  0.00           H
ATOM    942  CB  TYR A 253      59.432  31.236  59.047  1.00  0.00           C
ATOM    943  HB1 TYR A 253      59.170  30.523  59.858  1.00  0.00           H
ATOM    944  HB2 TYR A 253      58.842  32.176  59.108  1.00  0.00           H
ATOM    945  CG  TYR A 253      59.106  30.422  57.925  1.00  0.00           C
ATOM    946  CD1 TYR A 253      59.499  29.069  57.766  1.00  0.00           C
ATOM    947  HD1 TYR A 253      60.117  28.592  58.512  1.00  0.00           H
ATOM    948  CE1 TYR A 253      59.241  28.399  56.547  1.00  0.00           C
ATOM    949  HE1 TYR A 253      59.374  27.327  56.532  1.00  0.00           H
ATOM    950  CZ  TYR A 253      58.671  29.101  55.469  1.00  0.00           C
ATOM    951  OH  TYR A 253      58.243  28.380  54.293  1.00  0.00           O
ATOM    952  HH  TYR A 253      57.537  28.813  53.807  1.00  0.00           H
ATOM    953  CD2 TYR A 253      58.470  31.017  56.814  1.00  0.00           C
ATOM    954  HD2 TYR A 253      58.228  32.068  56.872  1.00  0.00           H
ATOM    955  CE2 TYR A 253      58.305  30.415  55.612  1.00  0.00           C
ATOM    956  HE2 TYR A 253      57.952  30.931  54.731  1.00  0.00           H
ATOM    957  C   TYR A 253      61.374  32.732  58.318  1.00  0.00           C
ATOM    958  O   TYR A 253      61.543  33.875  58.856  1.00  0.00           O
ATOM    959  N   VAL A 254      61.563  32.513  56.983  1.00  0.00           N
ATOM    960  HN  VAL A 254      61.526  31.585  56.621  1.00  0.00           H
ATOM    961  CA  VAL A 254      61.800  33.611  56.027  1.00  0.00           C
ATOM    962  HA  VAL A 254      61.875  34.550  56.557  1.00  0.00           H
ATOM    963  CB  VAL A 254      63.140  33.311  55.353  1.00  0.00           C
ATOM    964  HB  VAL A 254      63.191  32.273  54.959  1.00  0.00           H
ATOM    965  CG1 VAL A 254      63.470  34.283  54.229  1.00  0.00           C
ATOM    966 1HG1 VAL A 254      62.850  33.960  53.365  1.00  0.00           H
ATOM    967 2HG1 VAL A 254      63.049  35.283  54.466  1.00  0.00           H
ATOM    968 3HG1 VAL A 254      64.544  34.158  53.971  1.00  0.00           H
ATOM    969  CG2 VAL A 254      64.168  33.441  56.499  1.00  0.00           C
ATOM    970 1HG2 VAL A 254      64.239  34.462  56.932  1.00  0.00           H
ATOM    971 2HG2 VAL A 254      63.911  32.748  57.328  1.00  0.00           H
ATOM    972 3HG2 VAL A 254      65.159  33.047  56.185  1.00  0.00           H
ATOM    973  C   VAL A 254      60.652  33.904  54.996  1.00  0.00           C
ATOM    974  O   VAL A 254      60.181  32.984  54.332  1.00  0.00           O
ATOM    975  N   ILE A 255      60.231  35.168  54.850  1.00  0.00           N
ATOM    976  HN  ILE A 255      60.606  35.848  55.476  1.00  0.00           H
ATOM    977  CA  ILE A 255      59.377  35.636  53.786  1.00  0.00           C
ATOM    978  HA  ILE A 255      59.240  34.741  53.197  1.00  0.00           H
ATOM    979  CB  ILE A 255      58.084  36.103  54.178  1.00  0.00           C
ATOM    980  HB  ILE A 255      58.241  37.029  54.772  1.00  0.00           H
ATOM    981  CG2 ILE A 255      57.248  36.537  53.025  1.00  0.00           C
ATOM    982 1HG2 ILE A 255      57.779  37.411  52.591  1.00  0.00           H
ATOM    983 2HG2 ILE A 255      57.090  35.758  52.249  1.00  0.00           H
ATOM    984 3HG2 ILE A 255      56.278  36.951  53.375  1.00  0.00           H
ATOM    985  CG1 ILE A 255      57.318  35.133  55.075  1.00  0.00           C
ATOM    986 1HG1 ILE A 255      57.913  35.042  56.010  1.00  0.00           H
ATOM    987 2HG1 ILE A 255      56.423  35.632  55.505  1.00  0.00           H
ATOM    988  CD  ILE A 255      56.831  33.844  54.516  1.00  0.00           C
ATOM    989  HD1 ILE A 255      56.456  33.121  55.271  1.00  0.00           H
ATOM    990  HD2 ILE A 255      55.964  33.994  53.838  1.00  0.00           H
ATOM    991  HD3 ILE A 255      57.589  33.281  53.930  1.00  0.00           H
ATOM    992  C   ILE A 255      60.122  36.616  52.803  1.00  0.00           C
ATOM    993  O   ILE A 255      60.544  37.664  53.165  1.00  0.00           O
ATOM    994  N   GLU A 256      60.299  36.209  51.560  1.00  0.00           N
ATOM    995  HN  GLU A 256      60.120  35.273  51.268  1.00  0.00           H
ATOM    996  CA  GLU A 256      61.048  37.008  50.609  1.00  0.00           C
ATOM    997  HA  GLU A 256      61.348  37.957  51.030  1.00  0.00           H
ATOM    998  CB  GLU A 256      62.376  36.319  50.094  1.00  0.00           C
ATOM    999  HB1 GLU A 256      63.019  36.270  50.999  1.00  0.00           H
ATOM   1000  HB2 GLU A 256      62.185  35.256  49.832  1.00  0.00           H
ATOM   1001  CG  GLU A 256      63.062  37.199  48.915  1.00  0.00           C
ATOM   1002  HG1 GLU A 256      62.460  37.145  47.982  1.00  0.00           H
ATOM   1003  HG2 GLU A 256      63.137  38.259  49.240  1.00  0.00           H
ATOM   1004  CD  GLU A 256      64.511  36.765  48.553  1.00  0.00           C
ATOM   1005  OE1 GLU A 256      65.074  37.517  47.694  1.00  0.00           O
ATOM   1006  OE2 GLU A 256      64.955  35.718  49.075  1.00  0.00           O
ATOM   1007  C   GLU A 256      60.171  37.270  49.404  1.00  0.00           C
ATOM   1008  O   GLU A 256      59.593  36.388  48.854  1.00  0.00           O
ATOM   1009  N   THR A 257      60.089  38.607  48.939  1.00  0.00           N
ATOM   1010  HN  THR A 257      60.358  39.376  49.512  1.00  0.00           H
ATOM   1011  CA  THR A 257      59.333  38.918  47.713  1.00  0.00           C
ATOM   1012  HA  THR A 257      58.633  38.100  47.626  1.00  0.00           H
ATOM   1013  CB  THR A 257      58.563  40.322  47.693  1.00  0.00           C
ATOM   1014  HB  THR A 257      58.039  40.370  46.714  1.00  0.00           H
ATOM   1015  OG1 THR A 257      59.527  41.379  47.866  1.00  0.00           O
ATOM   1016  HG1 THR A 257      59.950  41.110  48.684  1.00  0.00           H
ATOM   1017  CG2 THR A 257      57.534  40.322  48.736  1.00  0.00           C
ATOM   1018 1HG2 THR A 257      56.624  39.766  48.424  1.00  0.00           H
ATOM   1019 2HG2 THR A 257      57.813  39.922  49.734  1.00  0.00           H
ATOM   1020 3HG2 THR A 257      57.198  41.350  48.992  1.00  0.00           H
ATOM   1021  C   THR A 257      60.070  38.744  46.406  1.00  0.00           C
ATOM   1022  O   THR A 257      61.258  38.864  46.355  1.00  0.00           O
ATOM   1023  N   ARG A 258      59.437  38.390  45.280  1.00  0.00           N
ATOM   1024  HN  ARG A 258      58.491  38.097  45.398  1.00  0.00           H
ATOM   1025  CA  ARG A 258      60.015  38.372  43.955  1.00  0.00           C
ATOM   1026  HA  ARG A 258      60.803  37.640  43.855  1.00  0.00           H
ATOM   1027  CB  ARG A 258      58.898  37.873  42.913  1.00  0.00           C
ATOM   1028  HB1 ARG A 258      58.031  38.558  43.033  1.00  0.00           H
ATOM   1029  HB2 ARG A 258      59.262  38.014  41.873  1.00  0.00           H
ATOM   1030  CG  ARG A 258      58.367  36.460  43.124  1.00  0.00           C
ATOM   1031  HG1 ARG A 258      58.111  36.446  44.205  1.00  0.00           H
ATOM   1032  HG2 ARG A 258      57.408  36.407  42.564  1.00  0.00           H
ATOM   1033  CD  ARG A 258      59.230  35.368  42.754  1.00  0.00           C
ATOM   1034  HD1 ARG A 258      60.123  35.405  43.415  1.00  0.00           H
ATOM   1035  HD2 ARG A 258      58.827  34.337  42.847  1.00  0.00           H
ATOM   1036  NE  ARG A 258      59.525  35.624  41.367  1.00  0.00           N
ATOM   1037  HE  ARG A 258      58.979  36.300  40.872  1.00  0.00           H
ATOM   1038  CZ  ARG A 258      60.563  35.120  40.695  1.00  0.00           C
ATOM   1039  NH1 ARG A 258      61.517  34.419  41.295  1.00  0.00           N
ATOM   1040 1HH1 ARG A 258      61.385  34.242  42.270  1.00  0.00           H
ATOM   1041 2HH1 ARG A 258      62.338  34.079  40.835  1.00  0.00           H
ATOM   1042  NH2 ARG A 258      60.759  35.357  39.450  1.00  0.00           N
ATOM   1043 1HH2 ARG A 258      60.017  35.626  38.836  1.00  0.00           H
ATOM   1044 2HH2 ARG A 258      61.612  35.026  39.046  1.00  0.00           H
ATOM   1045  C   ARG A 258      60.560  39.741  43.541  1.00  0.00           C
ATOM   1046  O   ARG A 258      61.666  39.942  43.044  1.00  0.00           O
ATOM   1047  N   GLU A 259      59.762  40.796  43.884  1.00  0.00           N
ATOM   1048  HN  GLU A 259      58.921  40.590  44.378  1.00  0.00           H
ATOM   1049  CA  GLU A 259      60.078  42.196  43.776  1.00  0.00           C
ATOM   1050  HA  GLU A 259      61.120  42.453  43.897  1.00  0.00           H
ATOM   1051  CB  GLU A 259      59.670  42.579  42.338  1.00  0.00           C
ATOM   1052  HB1 GLU A 259      60.196  42.059  41.509  1.00  0.00           H
ATOM   1053  HB2 GLU A 259      58.628  42.220  42.200  1.00  0.00           H
ATOM   1054  CG  GLU A 259      59.836  44.038  41.982  1.00  0.00           C
ATOM   1055  HG1 GLU A 259      59.256  44.626  42.725  1.00  0.00           H
ATOM   1056  HG2 GLU A 259      60.920  44.266  41.890  1.00  0.00           H
ATOM   1057  CD  GLU A 259      59.245  44.399  40.597  1.00  0.00           C
ATOM   1058  OE1 GLU A 259      59.628  43.684  39.619  1.00  0.00           O
ATOM   1059  OE2 GLU A 259      58.464  45.398  40.526  1.00  0.00           O
ATOM   1060  C   GLU A 259      59.215  42.946  44.826  1.00  0.00           C
ATOM   1061  O   GLU A 259      58.086  42.541  45.071  1.00  0.00           O
ATOM   1062  N   PRO A 260      59.525  44.042  45.554  1.00  0.00           N
ATOM   1063  CD  PRO A 260      58.529  44.663  46.384  1.00  0.00           C
ATOM   1064  HD1 PRO A 260      58.251  43.970  47.206  1.00  0.00           H
ATOM   1065  HD2 PRO A 260      57.707  45.035  45.735  1.00  0.00           H
ATOM   1066  CA  PRO A 260      60.746  44.796  45.403  1.00  0.00           C
ATOM   1067  HA  PRO A 260      60.966  44.917  44.352  1.00  0.00           H
ATOM   1068  CB  PRO A 260      60.276  46.096  45.893  1.00  0.00           C
ATOM   1069  HB1 PRO A 260      61.173  46.703  46.142  1.00  0.00           H
ATOM   1070  HB2 PRO A 260      59.575  46.570  45.174  1.00  0.00           H
ATOM   1071  CG  PRO A 260      59.306  45.869  46.991  1.00  0.00           C
ATOM   1072  HG1 PRO A 260      59.962  45.604  47.847  1.00  0.00           H
ATOM   1073  HG2 PRO A 260      58.794  46.813  47.275  1.00  0.00           H
ATOM   1074  C   PRO A 260      61.936  44.167  45.986  1.00  0.00           C
ATOM   1075  O   PRO A 260      62.958  44.864  46.101  1.00  0.00           O
ATOM   1076  N   ARG A 261      61.902  42.860  46.393  1.00  0.00           N
ATOM   1077  HN  ARG A 261      61.034  42.371  46.368  1.00  0.00           H
ATOM   1078  CA  ARG A 261      63.001  42.117  47.079  1.00  0.00           C
ATOM   1079  HA  ARG A 261      62.720  41.075  47.037  1.00  0.00           H
ATOM   1080  CB  ARG A 261      64.365  42.004  46.273  1.00  0.00           C
ATOM   1081  HB1 ARG A 261      64.823  42.941  45.888  1.00  0.00           H
ATOM   1082  HB2 ARG A 261      65.139  41.689  47.005  1.00  0.00           H
ATOM   1083  CG  ARG A 261      64.199  41.015  45.091  1.00  0.00           C
ATOM   1084  HG1 ARG A 261      63.208  41.128  44.602  1.00  0.00           H
ATOM   1085  HG2 ARG A 261      65.011  41.239  44.367  1.00  0.00           H
ATOM   1086  CD  ARG A 261      64.334  39.529  45.433  1.00  0.00           C
ATOM   1087  HD1 ARG A 261      65.352  39.248  45.779  1.00  0.00           H
ATOM   1088  HD2 ARG A 261      63.622  39.047  46.137  1.00  0.00           H
ATOM   1089  NE  ARG A 261      64.269  38.747  44.114  1.00  0.00           N
ATOM   1090  HE  ARG A 261      63.467  38.912  43.540  1.00  0.00           H
ATOM   1091  CZ  ARG A 261      64.977  37.654  43.971  1.00  0.00           C
ATOM   1092  NH1 ARG A 261      65.505  36.988  44.974  1.00  0.00           N
ATOM   1093 1HH1 ARG A 261      65.326  37.322  45.899  1.00  0.00           H
ATOM   1094 2HH1 ARG A 261      66.017  36.155  44.763  1.00  0.00           H
ATOM   1095  NH2 ARG A 261      64.975  37.015  42.795  1.00  0.00           N
ATOM   1096 1HH2 ARG A 261      64.554  37.560  42.070  1.00  0.00           H
ATOM   1097 2HH2 ARG A 261      65.302  36.083  42.640  1.00  0.00           H
ATOM   1098  C   ARG A 261      63.105  42.466  48.553  1.00  0.00           C
ATOM   1099  O   ARG A 261      64.139  42.398  49.217  1.00  0.00           O
ATOM   1100  N   GLU A 262      61.989  42.912  49.102  1.00  0.00           N
ATOM   1101  HN  GLU A 262      61.173  42.892  48.528  1.00  0.00           H
ATOM   1102  CA  GLU A 262      61.820  43.275  50.525  1.00  0.00           C
ATOM   1103  HA  GLU A 262      62.764  43.671  50.868  1.00  0.00           H
ATOM   1104  CB  GLU A 262      60.730  44.380  50.779  1.00  0.00           C
ATOM   1105  HB1 GLU A 262      59.792  43.995  50.326  1.00  0.00           H
ATOM   1106  HB2 GLU A 262      60.628  44.479  51.881  1.00  0.00           H
ATOM   1107  CG  GLU A 262      60.992  45.804  50.197  1.00  0.00           C
ATOM   1108  HG1 GLU A 262      61.623  45.756  49.285  1.00  0.00           H
ATOM   1109  HG2 GLU A 262      60.029  46.270  49.897  1.00  0.00           H
ATOM   1110  CD  GLU A 262      61.777  46.699  51.126  1.00  0.00           C
ATOM   1111  OE1 GLU A 262      61.610  47.904  51.008  1.00  0.00           O
ATOM   1112  OE2 GLU A 262      62.532  46.160  51.992  1.00  0.00           O
ATOM   1113  C   GLU A 262      61.522  41.946  51.197  1.00  0.00           C
ATOM   1114  O   GLU A 262      61.002  41.012  50.577  1.00  0.00           O
ATOM   1115  N   ARG A 263      61.876  41.882  52.550  1.00  0.00           N
ATOM   1116  HN  ARG A 263      62.389  42.654  52.917  1.00  0.00           H
ATOM   1117  CA  ARG A 263      61.850  40.633  53.281  1.00  0.00           C
ATOM   1118  HA  ARG A 263      61.004  40.047  52.951  1.00  0.00           H
ATOM   1119  CB  ARG A 263      63.167  39.779  53.384  1.00  0.00           C
ATOM   1120  HB1 ARG A 263      63.835  40.071  54.223  1.00  0.00           H
ATOM   1121  HB2 ARG A 263      62.793  38.755  53.597  1.00  0.00           H
ATOM   1122  CG  ARG A 263      64.006  39.579  52.107  1.00  0.00           C
ATOM   1123  HG1 ARG A 263      63.296  39.655  51.256  1.00  0.00           H
ATOM   1124  HG2 ARG A 263      64.700  40.413  51.869  1.00  0.00           H
ATOM   1125  CD  ARG A 263      64.845  38.304  52.101  1.00  0.00           C
ATOM   1126  HD1 ARG A 263      64.245  37.379  52.235  1.00  0.00           H
ATOM   1127  HD2 ARG A 263      65.445  38.106  51.187  1.00  0.00           H
ATOM   1128  NE  ARG A 263      65.712  38.507  53.298  1.00  0.00           N
ATOM   1129  HE  ARG A 263      65.782  39.432  53.669  1.00  0.00           H
ATOM   1130  CZ  ARG A 263      66.508  37.596  53.837  1.00  0.00           C
ATOM   1131  NH1 ARG A 263      66.814  36.432  53.308  1.00  0.00           N
ATOM   1132 1HH1 ARG A 263      66.657  36.491  52.323  1.00  0.00           H
ATOM   1133 2HH1 ARG A 263      67.514  35.823  53.682  1.00  0.00           H
ATOM   1134  NH2 ARG A 263      67.024  38.002  55.032  1.00  0.00           N
ATOM   1135 1HH2 ARG A 263      66.850  38.957  55.268  1.00  0.00           H
ATOM   1136 2HH2 ARG A 263      67.527  37.396  55.648  1.00  0.00           H
ATOM   1137  C   ARG A 263      61.551  40.774  54.735  1.00  0.00           C
ATOM   1138  O   ARG A 263      61.652  41.858  55.306  1.00  0.00           O
ATOM   1139  N   LEU A 264      61.136  39.632  55.341  1.00  0.00           N
ATOM   1140  HN  LEU A 264      60.802  38.931  54.716  1.00  0.00           H
ATOM   1141  CA  LEU A 264      60.918  39.469  56.837  1.00  0.00           C
ATOM   1142  HA  LEU A 264      61.554  40.217  57.288  1.00  0.00           H
ATOM   1143  CB  LEU A 264      59.413  39.818  57.188  1.00  0.00           C
ATOM   1144  HB1 LEU A 264      59.277  40.834  56.758  1.00  0.00           H
ATOM   1145  HB2 LEU A 264      58.786  39.138  56.572  1.00  0.00           H
ATOM   1146  CG  LEU A 264      58.957  39.596  58.634  1.00  0.00           C
ATOM   1147  HG  LEU A 264      59.222  38.580  58.999  1.00  0.00           H
ATOM   1148  CD1 LEU A 264      59.510  40.771  59.505  1.00  0.00           C
ATOM   1149 1HD1 LEU A 264      59.185  41.780  59.172  1.00  0.00           H
ATOM   1150 2HD1 LEU A 264      59.092  40.701  60.532  1.00  0.00           H
ATOM   1151 3HD1 LEU A 264      60.614  40.642  59.527  1.00  0.00           H
ATOM   1152  CD2 LEU A 264      57.426  39.675  58.730  1.00  0.00           C
ATOM   1153 1HD2 LEU A 264      56.800  38.944  58.176  1.00  0.00           H
ATOM   1154 2HD2 LEU A 264      57.165  39.523  59.800  1.00  0.00           H
ATOM   1155 3HD2 LEU A 264      57.045  40.584  58.217  1.00  0.00           H
ATOM   1156  C   LEU A 264      61.368  38.120  57.440  1.00  0.00           C
ATOM   1157  O   LEU A 264      61.082  37.157  56.792  1.00  0.00           O
ATOM   1158  N   LEU A 265      62.052  38.146  58.638  1.00  0.00           N
ATOM   1159  HN  LEU A 265      62.609  38.937  58.879  1.00  0.00           H
ATOM   1160  CA  LEU A 265      62.142  36.916  59.437  1.00  0.00           C
ATOM   1161  HA  LEU A 265      62.034  36.048  58.803  1.00  0.00           H
ATOM   1162  CB  LEU A 265      63.572  36.805  60.127  1.00  0.00           C
ATOM   1163  HB1 LEU A 265      63.872  37.843  60.384  1.00  0.00           H
ATOM   1164  HB2 LEU A 265      63.604  36.263  61.097  1.00  0.00           H
ATOM   1165  CG  LEU A 265      64.690  36.267  59.247  1.00  0.00           C
ATOM   1166  HG  LEU A 265      64.438  35.207  59.027  1.00  0.00           H
ATOM   1167  CD1 LEU A 265      64.944  36.929  57.923  1.00  0.00           C
ATOM   1168 1HD1 LEU A 265      63.987  37.165  57.410  1.00  0.00           H
ATOM   1169 2HD1 LEU A 265      65.440  37.905  58.111  1.00  0.00           H
ATOM   1170 3HD1 LEU A 265      65.665  36.410  57.256  1.00  0.00           H
ATOM   1171  CD2 LEU A 265      66.009  36.114  60.050  1.00  0.00           C
ATOM   1172 1HD2 LEU A 265      66.707  35.552  59.393  1.00  0.00           H
ATOM   1173 2HD2 LEU A 265      66.379  37.108  60.381  1.00  0.00           H
ATOM   1174 3HD2 LEU A 265      65.835  35.354  60.842  1.00  0.00           H
ATOM   1175  C   LEU A 265      61.006  36.996  60.421  1.00  0.00           C
ATOM   1176  O   LEU A 265      60.808  38.083  61.010  1.00  0.00           O
ATOM   1177  N   LEU A 266      60.315  35.868  60.642  1.00  0.00           N
ATOM   1178  HN  LEU A 266      60.425  35.099  60.017  1.00  0.00           H
ATOM   1179  CA  LEU A 266      59.270  35.709  61.640  1.00  0.00           C
ATOM   1180  HA  LEU A 266      59.591  36.141  62.576  1.00  0.00           H
ATOM   1181  CB  LEU A 266      57.904  36.292  61.130  1.00  0.00           C
ATOM   1182  HB1 LEU A 266      57.283  36.549  62.014  1.00  0.00           H
ATOM   1183  HB2 LEU A 266      58.226  37.287  60.753  1.00  0.00           H
ATOM   1184  CG  LEU A 266      57.107  35.426  60.049  1.00  0.00           C
ATOM   1185  HG  LEU A 266      56.859  34.452  60.523  1.00  0.00           H
ATOM   1186  CD1 LEU A 266      55.959  36.239  59.508  1.00  0.00           C
ATOM   1187 1HD1 LEU A 266      55.257  36.667  60.255  1.00  0.00           H
ATOM   1188 2HD1 LEU A 266      56.347  37.109  58.936  1.00  0.00           H
ATOM   1189 3HD1 LEU A 266      55.301  35.684  58.805  1.00  0.00           H
ATOM   1190  CD2 LEU A 266      57.995  35.143  58.823  1.00  0.00           C
ATOM   1191 1HD2 LEU A 266      58.294  36.032  58.229  1.00  0.00           H
ATOM   1192 2HD2 LEU A 266      58.886  34.525  59.066  1.00  0.00           H
ATOM   1193 3HD2 LEU A 266      57.495  34.470  58.094  1.00  0.00           H
ATOM   1194  C   LEU A 266      59.120  34.267  62.048  1.00  0.00           C
ATOM   1195  O   LEU A 266      59.604  33.354  61.400  1.00  0.00           O
ATOM   1196  N   THR A 267      58.600  33.898  63.258  1.00  0.00           N
ATOM   1197  HN  THR A 267      58.335  34.602  63.913  1.00  0.00           H
ATOM   1198  CA  THR A 267      58.328  32.476  63.548  1.00  0.00           C
ATOM   1199  HA  THR A 267      59.243  31.908  63.465  1.00  0.00           H
ATOM   1200  CB  THR A 267      58.032  32.159  64.979  1.00  0.00           C
ATOM   1201  HB  THR A 267      57.612  31.143  65.133  1.00  0.00           H
ATOM   1202  OG1 THR A 267      56.958  33.030  65.441  1.00  0.00           O
ATOM   1203  HG1 THR A 267      56.519  32.569  66.159  1.00  0.00           H
ATOM   1204  CG2 THR A 267      59.310  32.211  65.864  1.00  0.00           C
ATOM   1205 1HG2 THR A 267      59.219  32.183  66.971  1.00  0.00           H
ATOM   1206 2HG2 THR A 267      59.938  31.343  65.568  1.00  0.00           H
ATOM   1207 3HG2 THR A 267      59.915  33.101  65.588  1.00  0.00           H
ATOM   1208  C   THR A 267      57.368  31.790  62.619  1.00  0.00           C
ATOM   1209  O   THR A 267      56.398  32.292  62.102  1.00  0.00           O
ATOM   1210  N   ALA A 268      57.630  30.512  62.504  1.00  0.00           N
ATOM   1211  HN  ALA A 268      58.434  30.106  62.932  1.00  0.00           H
ATOM   1212  CA  ALA A 268      57.000  29.561  61.581  1.00  0.00           C
ATOM   1213  HA  ALA A 268      57.263  29.882  60.584  1.00  0.00           H
ATOM   1214  CB  ALA A 268      57.611  28.134  61.715  1.00  0.00           C
ATOM   1215  HB1 ALA A 268      57.241  27.425  60.944  1.00  0.00           H
ATOM   1216  HB2 ALA A 268      58.715  28.247  61.665  1.00  0.00           H
ATOM   1217  HB3 ALA A 268      57.299  27.652  62.666  1.00  0.00           H
ATOM   1218  C   ALA A 268      55.463  29.507  61.609  1.00  0.00           C
ATOM   1219  O   ALA A 268      54.825  29.293  60.602  1.00  0.00           O
ATOM   1220  N   ALA A 269      54.866  29.732  62.714  1.00  0.00           N
ATOM   1221  HN  ALA A 269      55.441  29.884  63.514  1.00  0.00           H
ATOM   1222  CA  ALA A 269      53.431  29.680  62.933  1.00  0.00           C
ATOM   1223  HA  ALA A 269      52.933  29.408  62.013  1.00  0.00           H
ATOM   1224  CB  ALA A 269      53.057  28.733  64.109  1.00  0.00           C
ATOM   1225  HB1 ALA A 269      53.298  27.680  63.850  1.00  0.00           H
ATOM   1226  HB2 ALA A 269      53.596  29.065  65.022  1.00  0.00           H
ATOM   1227  HB3 ALA A 269      51.969  28.817  64.317  1.00  0.00           H
ATOM   1228  C   ALA A 269      52.867  31.058  63.241  1.00  0.00           C
ATOM   1229  O   ALA A 269      51.709  31.203  63.683  1.00  0.00           O
ATOM   1230  N   HIS A 270      53.699  32.155  63.060  1.00  0.00           N
ATOM   1231  HN  HIS A 270      54.643  32.019  62.772  1.00  0.00           H
ATOM   1232  CA  HIS A 270      53.251  33.536  63.130  1.00  0.00           C
ATOM   1233  HA  HIS A 270      52.720  33.665  64.062  1.00  0.00           H
ATOM   1234  CB  HIS A 270      54.377  34.590  63.248  1.00  0.00           C
ATOM   1235  HB1 HIS A 270      55.121  34.052  63.873  1.00  0.00           H
ATOM   1236  HB2 HIS A 270      54.949  34.772  62.313  1.00  0.00           H
ATOM   1237  ND1 HIS A 270      54.362  36.229  65.189  1.00  0.00           N
ATOM   1238  CG  HIS A 270      53.964  35.890  63.865  1.00  0.00           C
ATOM   1239  CE1 HIS A 270      53.689  37.346  65.495  1.00  0.00           C
ATOM   1240  HE1 HIS A 270      53.763  37.880  66.442  1.00  0.00           H
ATOM   1241  NE2 HIS A 270      52.822  37.686  64.530  1.00  0.00           N
ATOM   1242  HE2 HIS A 270      52.274  38.515  64.414  1.00  0.00           H
ATOM   1243  CD2 HIS A 270      53.018  36.798  63.438  1.00  0.00           C
ATOM   1244  HD2 HIS A 270      52.525  36.952  62.487  1.00  0.00           H
ATOM   1245  C   HIS A 270      52.314  33.922  61.990  1.00  0.00           C
ATOM   1246  O   HIS A 270      52.533  33.415  60.885  1.00  0.00           O
ATOM   1247  N   LEU A 271      51.238  34.685  62.193  1.00  0.00           N
ATOM   1248  HN  LEU A 271      51.094  35.145  63.065  1.00  0.00           H
ATOM   1249  CA  LEU A 271      50.199  35.046  61.259  1.00  0.00           C
ATOM   1250  HA  LEU A 271      50.044  34.186  60.624  1.00  0.00           H
ATOM   1251  CB  LEU A 271      48.900  35.305  62.128  1.00  0.00           C
ATOM   1252  HB1 LEU A 271      49.269  36.130  62.774  1.00  0.00           H
ATOM   1253  HB2 LEU A 271      48.212  35.779  61.394  1.00  0.00           H
ATOM   1254  CG  LEU A 271      48.359  34.027  62.809  1.00  0.00           C
ATOM   1255  HG  LEU A 271      49.147  33.506  63.393  1.00  0.00           H
ATOM   1256  CD1 LEU A 271      47.105  34.173  63.751  1.00  0.00           C
ATOM   1257 1HD1 LEU A 271      47.401  34.822  64.603  1.00  0.00           H
ATOM   1258 2HD1 LEU A 271      46.222  34.591  63.222  1.00  0.00           H
ATOM   1259 3HD1 LEU A 271      46.646  33.210  64.061  1.00  0.00           H
ATOM   1260  CD2 LEU A 271      47.864  33.016  61.720  1.00  0.00           C
ATOM   1261 1HD2 LEU A 271      47.209  33.571  61.014  1.00  0.00           H
ATOM   1262 2HD2 LEU A 271      48.691  32.560  61.135  1.00  0.00           H
ATOM   1263 3HD2 LEU A 271      47.273  32.161  62.112  1.00  0.00           H
ATOM   1264  C   LEU A 271      50.546  36.164  60.185  1.00  0.00           C
ATOM   1265  O   LEU A 271      51.001  37.226  60.528  1.00  0.00           O
ATOM   1266  N   LEU A 272      50.359  35.906  58.887  1.00  0.00           N
ATOM   1267  HN  LEU A 272      50.167  34.945  58.703  1.00  0.00           H
ATOM   1268  CA  LEU A 272      50.702  36.760  57.753  1.00  0.00           C
ATOM   1269  HA  LEU A 272      51.015  37.717  58.144  1.00  0.00           H
ATOM   1270  CB  LEU A 272      51.937  36.065  57.158  1.00  0.00           C
ATOM   1271  HB1 LEU A 272      52.669  36.047  57.994  1.00  0.00           H
ATOM   1272  HB2 LEU A 272      51.746  35.045  56.760  1.00  0.00           H
ATOM   1273  CG  LEU A 272      52.627  36.903  56.018  1.00  0.00           C
ATOM   1274  HG  LEU A 272      51.956  37.212  55.188  1.00  0.00           H
ATOM   1275  CD1 LEU A 272      53.170  38.259  56.504  1.00  0.00           C
ATOM   1276 1HD1 LEU A 272      53.874  38.700  55.766  1.00  0.00           H
ATOM   1277 2HD1 LEU A 272      52.275  38.866  56.759  1.00  0.00           H
ATOM   1278 3HD1 LEU A 272      53.783  37.913  57.364  1.00  0.00           H
ATOM   1279  CD2 LEU A 272      53.798  36.101  55.413  1.00  0.00           C
ATOM   1280 1HD2 LEU A 272      54.590  36.599  54.813  1.00  0.00           H
ATOM   1281 2HD2 LEU A 272      54.299  35.625  56.282  1.00  0.00           H
ATOM   1282 3HD2 LEU A 272      53.408  35.207  54.882  1.00  0.00           H
ATOM   1283  C   LEU A 272      49.535  36.909  56.718  1.00  0.00           C
ATOM   1284  O   LEU A 272      48.681  36.045  56.480  1.00  0.00           O
ATOM   1285  N   PHE A 273      49.454  38.069  56.035  1.00  0.00           N
ATOM   1286  HN  PHE A 273      50.136  38.794  56.090  1.00  0.00           H
ATOM   1287  CA  PHE A 273      48.211  38.206  55.205  1.00  0.00           C
ATOM   1288  HA  PHE A 273      47.501  37.473  55.559  1.00  0.00           H
ATOM   1289  CB  PHE A 273      47.667  39.683  55.368  1.00  0.00           C
ATOM   1290  HB1 PHE A 273      48.420  40.395  54.966  1.00  0.00           H
ATOM   1291  HB2 PHE A 273      46.767  39.796  54.727  1.00  0.00           H
ATOM   1292  CG  PHE A 273      47.380  40.033  56.838  1.00  0.00           C
ATOM   1293  CD1 PHE A 273      46.359  39.384  57.579  1.00  0.00           C
ATOM   1294  HD1 PHE A 273      45.757  38.627  57.099  1.00  0.00           H
ATOM   1295  CE1 PHE A 273      45.954  39.887  58.812  1.00  0.00           C
ATOM   1296  HE1 PHE A 273      45.188  39.331  59.334  1.00  0.00           H
ATOM   1297  CZ  PHE A 273      46.840  40.797  59.422  1.00  0.00           C
ATOM   1298  HZ  PHE A 273      46.648  41.046  60.455  1.00  0.00           H
ATOM   1299  CD2 PHE A 273      48.134  41.017  57.432  1.00  0.00           C
ATOM   1300  HD2 PHE A 273      49.042  41.391  56.985  1.00  0.00           H
ATOM   1301  CE2 PHE A 273      47.866  41.394  58.739  1.00  0.00           C
ATOM   1302  HE2 PHE A 273      48.478  42.166  59.183  1.00  0.00           H
ATOM   1303  C   PHE A 273      48.327  37.896  53.683  1.00  0.00           C
ATOM   1304  O   PHE A 273      49.373  38.205  53.118  1.00  0.00           O
ATOM   1305  N   VAL A 274      47.371  37.181  53.101  1.00  0.00           N
ATOM   1306  HN  VAL A 274      46.610  36.797  53.618  1.00  0.00           H
ATOM   1307  CA  VAL A 274      47.457  36.779  51.730  1.00  0.00           C
ATOM   1308  HA  VAL A 274      48.335  37.226  51.288  1.00  0.00           H
ATOM   1309  CB  VAL A 274      47.480  35.243  51.613  1.00  0.00           C
ATOM   1310  HB  VAL A 274      46.585  34.854  52.143  1.00  0.00           H
ATOM   1311  CG1 VAL A 274      47.476  34.762  50.132  1.00  0.00           C
ATOM   1312 1HG1 VAL A 274      46.470  34.901  49.681  1.00  0.00           H
ATOM   1313 2HG1 VAL A 274      48.141  35.288  49.414  1.00  0.00           H
ATOM   1314 3HG1 VAL A 274      47.818  33.705  50.144  1.00  0.00           H
ATOM   1315  CG2 VAL A 274      48.814  34.702  52.249  1.00  0.00           C
ATOM   1316 1HG2 VAL A 274      48.822  34.846  53.350  1.00  0.00           H
ATOM   1317 2HG2 VAL A 274      48.966  33.611  52.099  1.00  0.00           H
ATOM   1318 3HG2 VAL A 274      49.670  35.239  51.787  1.00  0.00           H
ATOM   1319  C   VAL A 274      46.264  37.434  50.983  1.00  0.00           C
ATOM   1320  O   VAL A 274      45.080  37.108  51.116  1.00  0.00           O
ATOM   1321  N   ALA A 275      46.591  38.393  50.185  1.00  0.00           N
ATOM   1322  HN  ALA A 275      47.503  38.435  49.785  1.00  0.00           H
ATOM   1323  CA  ALA A 275      45.602  39.376  49.778  1.00  0.00           C
ATOM   1324  HA  ALA A 275      44.613  38.962  49.906  1.00  0.00           H
ATOM   1325  CB  ALA A 275      45.666  40.555  50.687  1.00  0.00           C
ATOM   1326  HB1 ALA A 275      46.624  41.118  50.656  1.00  0.00           H
ATOM   1327  HB2 ALA A 275      44.828  41.270  50.548  1.00  0.00           H
ATOM   1328  HB3 ALA A 275      45.514  40.160  51.714  1.00  0.00           H
ATOM   1329  C   ALA A 275      45.865  39.848  48.304  1.00  0.00           C
ATOM   1330  O   ALA A 275      46.985  39.676  47.784  1.00  0.00           O
ATOM   1331  N   PRO A 276      44.864  40.385  47.553  1.00  0.00           N
ATOM   1332  CD  PRO A 276      45.118  40.726  46.155  1.00  0.00           C
ATOM   1333  HD1 PRO A 276      45.147  39.851  45.471  1.00  0.00           H
ATOM   1334  HD2 PRO A 276      46.058  41.316  46.099  1.00  0.00           H
ATOM   1335  CA  PRO A 276      43.420  40.462  47.788  1.00  0.00           C
ATOM   1336  HA  PRO A 276      43.388  41.072  48.678  1.00  0.00           H
ATOM   1337  CB  PRO A 276      42.768  41.086  46.541  1.00  0.00           C
ATOM   1338  HB1 PRO A 276      42.331  40.272  45.925  1.00  0.00           H
ATOM   1339  HB2 PRO A 276      42.003  41.876  46.703  1.00  0.00           H
ATOM   1340  CG  PRO A 276      43.967  41.657  45.772  1.00  0.00           C
ATOM   1341  HG1 PRO A 276      43.742  41.729  44.686  1.00  0.00           H
ATOM   1342  HG2 PRO A 276      44.205  42.634  46.243  1.00  0.00           H
ATOM   1343  C   PRO A 276      42.559  39.257  48.081  1.00  0.00           C
ATOM   1344  O   PRO A 276      43.037  38.058  47.968  1.00  0.00           O
ATOM   1345  N   HIS A 277      41.263  39.458  48.499  1.00  0.00           N
ATOM   1346  HN  HIS A 277      40.993  40.366  48.812  1.00  0.00           H
ATOM   1347  CA  HIS A 277      40.203  38.431  48.674  1.00  0.00           C
ATOM   1348  HA  HIS A 277      40.529  37.816  49.499  1.00  0.00           H
ATOM   1349  CB  HIS A 277      38.845  38.997  49.191  1.00  0.00           C
ATOM   1350  HB1 HIS A 277      38.617  39.949  48.666  1.00  0.00           H
ATOM   1351  HB2 HIS A 277      37.988  38.355  48.895  1.00  0.00           H
ATOM   1352  ND1 HIS A 277      39.600  40.039  51.401  1.00  0.00           N
ATOM   1353  CG  HIS A 277      38.727  39.195  50.699  1.00  0.00           C
ATOM   1354  CE1 HIS A 277      38.972  40.286  52.558  1.00  0.00           C
ATOM   1355  HE1 HIS A 277      39.398  40.946  53.313  1.00  0.00           H
ATOM   1356  NE2 HIS A 277      37.716  39.770  52.587  1.00  0.00           N
ATOM   1357  HE2 HIS A 277      37.108  39.913  53.368  1.00  0.00           H
ATOM   1358  CD2 HIS A 277      37.525  39.063  51.413  1.00  0.00           C
ATOM   1359  HD2 HIS A 277      36.565  38.599  51.226  1.00  0.00           H
ATOM   1360  C   HIS A 277      40.037  37.561  47.406  1.00  0.00           C
ATOM   1361  O   HIS A 277      39.964  38.034  46.267  1.00  0.00           O
ATOM   1362  N   ASN A 278      39.918  36.229  47.632  1.00  0.00           N
ATOM   1363  HN  ASN A 278      39.895  35.922  48.580  1.00  0.00           H
ATOM   1364  CA  ASN A 278      39.715  35.191  46.574  1.00  0.00           C
ATOM   1365  HA  ASN A 278      39.733  35.699  45.621  1.00  0.00           H
ATOM   1366  CB  ASN A 278      40.638  33.961  46.691  1.00  0.00           C
ATOM   1367  HB1 ASN A 278      41.674  34.324  46.864  1.00  0.00           H
ATOM   1368  HB2 ASN A 278      40.275  33.382  47.567  1.00  0.00           H
ATOM   1369  CG  ASN A 278      40.683  33.196  45.360  1.00  0.00           C
ATOM   1370  OD1 ASN A 278      39.844  33.410  44.451  1.00  0.00           O
ATOM   1371  ND2 ASN A 278      41.705  32.301  45.182  1.00  0.00           N
ATOM   1372 1HD2 ASN A 278      41.837  31.870  44.290  1.00  0.00           H
ATOM   1373 2HD2 ASN A 278      42.307  32.084  45.951  1.00  0.00           H
ATOM   1374  C   ASN A 278      38.235  34.739  46.637  1.00  0.00           C
ATOM   1375  O   ASN A 278      37.832  34.076  47.644  1.00  0.00           O
ATOM   1376  N   ASP A 279      37.454  35.081  45.581  1.00  0.00           N
ATOM   1377  HN  ASP A 279      37.832  35.599  44.818  1.00  0.00           H
ATOM   1378  CA  ASP A 279      36.057  34.747  45.445  1.00  0.00           C
ATOM   1379  HA  ASP A 279      35.485  35.141  46.272  1.00  0.00           H
ATOM   1380  CB  ASP A 279      35.534  35.326  44.075  1.00  0.00           C
ATOM   1381  HB1 ASP A 279      36.093  35.020  43.165  1.00  0.00           H
ATOM   1382  HB2 ASP A 279      34.519  34.873  44.086  1.00  0.00           H
ATOM   1383  CG  ASP A 279      35.283  36.810  44.098  1.00  0.00           C
ATOM   1384  OD1 ASP A 279      34.849  37.456  45.082  1.00  0.00           O
ATOM   1385  OD2 ASP A 279      35.415  37.368  42.978  1.00  0.00           O
ATOM   1386  C   ASP A 279      35.695  33.194  45.491  1.00  0.00           C
ATOM   1387  O   ASP A 279      34.662  32.850  46.014  1.00  0.00           O
ATOM   1388  N   SER A 280      36.513  32.351  44.823  1.00  0.00           N
ATOM   1389  HN  SER A 280      37.315  32.691  44.339  1.00  0.00           H
ATOM   1390  CA  SER A 280      36.345  30.908  44.981  1.00  0.00           C
ATOM   1391  HA  SER A 280      35.416  30.692  44.475  1.00  0.00           H
ATOM   1392  CB  SER A 280      37.487  30.166  44.153  1.00  0.00           C
ATOM   1393  HB1 SER A 280      37.248  30.290  43.075  1.00  0.00           H
ATOM   1394  HB2 SER A 280      38.427  30.683  44.445  1.00  0.00           H
ATOM   1395  OG  SER A 280      37.516  28.745  44.476  1.00  0.00           O
ATOM   1396  HG1 SER A 280      38.236  28.596  45.094  1.00  0.00           H
ATOM   1397  C   SER A 280      36.417  30.406  46.399  1.00  0.00           C
ATOM   1398  O   SER A 280      37.467  30.649  46.988  1.00  0.00           O
ATOM   1399  N   ALA A 281      35.414  29.668  46.888  1.00  0.00           N
ATOM   1400  HN  ALA A 281      34.600  29.498  46.339  1.00  0.00           H
ATOM   1401  CA  ALA A 281      35.491  29.160  48.278  1.00  0.00           C
ATOM   1402  HA  ALA A 281      36.122  29.778  48.900  1.00  0.00           H
ATOM   1403  CB  ALA A 281      34.044  29.219  48.754  1.00  0.00           C
ATOM   1404  HB1 ALA A 281      33.752  28.693  49.688  1.00  0.00           H
ATOM   1405  HB2 ALA A 281      33.655  30.259  48.722  1.00  0.00           H
ATOM   1406  HB3 ALA A 281      33.441  28.657  48.009  1.00  0.00           H
ATOM   1407  C   ALA A 281      35.809  27.701  48.366  1.00  0.00           C
ATOM   1408  O   ALA A 281      35.874  27.047  49.390  1.00  0.00           O
ATOM   1409  N   THR A 282      35.925  27.058  47.199  1.00  0.00           N
ATOM   1410  HN  THR A 282      36.071  27.474  46.305  1.00  0.00           H
ATOM   1411  CA  THR A 282      35.749  25.589  47.029  1.00  0.00           C
ATOM   1412  HA  THR A 282      35.372  25.132  47.932  1.00  0.00           H
ATOM   1413  CB  THR A 282      34.766  25.385  45.877  1.00  0.00           C
ATOM   1414  HB  THR A 282      34.646  24.332  45.544  1.00  0.00           H
ATOM   1415  OG1 THR A 282      35.007  26.168  44.626  1.00  0.00           O
ATOM   1416  HG1 THR A 282      34.278  25.949  44.042  1.00  0.00           H
ATOM   1417  CG2 THR A 282      33.311  25.721  46.382  1.00  0.00           C
ATOM   1418 1HG2 THR A 282      33.219  25.320  47.414  1.00  0.00           H
ATOM   1419 2HG2 THR A 282      33.227  26.825  46.471  1.00  0.00           H
ATOM   1420 3HG2 THR A 282      32.507  25.375  45.699  1.00  0.00           H
ATOM   1421  C   THR A 282      36.929  24.815  46.787  1.00  0.00           C
ATOM   1422  O   THR A 282      36.928  23.543  46.729  1.00  0.00           O
ATOM   1423  N   GLY A 283      38.102  25.392  46.743  1.00  0.00           N
ATOM   1424  HN  GLY A 283      38.025  26.379  46.857  1.00  0.00           H
ATOM   1425  CA  GLY A 283      39.490  24.753  46.623  1.00  0.00           C
ATOM   1426  HA1 GLY A 283      39.403  23.824  46.079  1.00  0.00           H
ATOM   1427  HA2 GLY A 283      40.131  25.439  46.090  1.00  0.00           H
ATOM   1428  C   GLY A 283      40.004  24.459  48.008  1.00  0.00           C
ATOM   1429  O   GLY A 283      39.257  24.362  48.985  1.00  0.00           O
ATOM   1430  N   GLU A 284      41.368  24.428  47.989  1.00  0.00           N
ATOM   1431  HN  GLU A 284      41.756  24.525  47.076  1.00  0.00           H
ATOM   1432  CA  GLU A 284      42.328  24.199  49.109  1.00  0.00           C
ATOM   1433  HA  GLU A 284      42.329  23.158  49.395  1.00  0.00           H
ATOM   1434  CB  GLU A 284      43.717  24.470  48.605  1.00  0.00           C
ATOM   1435  HB1 GLU A 284      43.770  25.570  48.455  1.00  0.00           H
ATOM   1436  HB2 GLU A 284      44.419  24.260  49.441  1.00  0.00           H
ATOM   1437  CG  GLU A 284      44.157  23.625  47.438  1.00  0.00           C
ATOM   1438  HG1 GLU A 284      43.535  23.842  46.543  1.00  0.00           H
ATOM   1439  HG2 GLU A 284      45.222  23.856  47.219  1.00  0.00           H
ATOM   1440  CD  GLU A 284      44.147  22.071  47.598  1.00  0.00           C
ATOM   1441  OE1 GLU A 284      43.690  21.479  46.664  1.00  0.00           O
ATOM   1442  OE2 GLU A 284      44.750  21.504  48.554  1.00  0.00           O
ATOM   1443  C   GLU A 284      41.948  25.182  50.307  1.00  0.00           C
ATOM   1444  O   GLU A 284      41.705  26.317  49.989  1.00  0.00           O
ATOM   1445  N   PRO A 285      41.849  24.786  51.619  1.00  0.00           N
ATOM   1446  CD  PRO A 285      42.109  23.422  52.043  1.00  0.00           C
ATOM   1447  HD1 PRO A 285      43.180  23.410  52.339  1.00  0.00           H
ATOM   1448  HD2 PRO A 285      41.785  22.754  51.217  1.00  0.00           H
ATOM   1449  CA  PRO A 285      41.201  25.615  52.701  1.00  0.00           C
ATOM   1450  HA  PRO A 285      40.190  25.870  52.421  1.00  0.00           H
ATOM   1451  CB  PRO A 285      40.992  24.690  53.786  1.00  0.00           C
ATOM   1452  HB1 PRO A 285      41.708  24.933  54.600  1.00  0.00           H
ATOM   1453  HB2 PRO A 285      39.991  24.866  54.233  1.00  0.00           H
ATOM   1454  CG  PRO A 285      41.205  23.256  53.294  1.00  0.00           C
ATOM   1455  HG1 PRO A 285      41.757  22.743  54.111  1.00  0.00           H
ATOM   1456  HG2 PRO A 285      40.244  22.766  53.026  1.00  0.00           H
ATOM   1457  C   PRO A 285      41.986  26.855  52.964  1.00  0.00           C
ATOM   1458  O   PRO A 285      41.355  27.965  53.044  1.00  0.00           O
ATOM   1459  N   GLU A 286      43.281  26.658  53.147  1.00  0.00           N
ATOM   1460  HN  GLU A 286      43.605  25.716  53.166  1.00  0.00           H
ATOM   1461  CA  GLU A 286      44.276  27.692  53.408  1.00  0.00           C
ATOM   1462  HA  GLU A 286      43.857  28.258  54.227  1.00  0.00           H
ATOM   1463  CB  GLU A 286      45.716  27.059  53.691  1.00  0.00           C
ATOM   1464  HB1 GLU A 286      45.904  26.443  52.787  1.00  0.00           H
ATOM   1465  HB2 GLU A 286      46.521  27.818  53.790  1.00  0.00           H
ATOM   1466  CG  GLU A 286      45.726  26.188  54.903  1.00  0.00           C
ATOM   1467  HG1 GLU A 286      45.786  26.825  55.811  1.00  0.00           H
ATOM   1468  HG2 GLU A 286      44.871  25.484  54.997  1.00  0.00           H
ATOM   1469  CD  GLU A 286      46.903  25.214  54.921  1.00  0.00           C
ATOM   1470  OE1 GLU A 286      46.977  24.262  54.093  1.00  0.00           O
ATOM   1471  OE2 GLU A 286      47.883  25.568  55.621  1.00  0.00           O
ATOM   1472  C   GLU A 286      44.377  28.772  52.346  1.00  0.00           C
ATOM   1473  O   GLU A 286      44.315  28.562  51.123  1.00  0.00           O
ATOM   1474  N   ALA A 287      44.505  30.019  52.736  1.00  0.00           N
ATOM   1475  HN  ALA A 287      44.602  30.277  53.695  1.00  0.00           H
ATOM   1476  CA  ALA A 287      44.374  31.233  51.979  1.00  0.00           C
ATOM   1477  HA  ALA A 287      43.400  31.032  51.557  1.00  0.00           H
ATOM   1478  CB  ALA A 287      44.297  32.451  52.887  1.00  0.00           C
ATOM   1479  HB1 ALA A 287      43.505  32.186  53.621  1.00  0.00           H
ATOM   1480  HB2 ALA A 287      45.223  32.631  53.473  1.00  0.00           H
ATOM   1481  HB3 ALA A 287      44.059  33.343  52.268  1.00  0.00           H
ATOM   1482  C   ALA A 287      45.403  31.465  50.772  1.00  0.00           C
ATOM   1483  O   ALA A 287      46.593  31.432  50.837  1.00  0.00           O
ATOM   1484  N   SER A 288      44.784  31.664  49.583  1.00  0.00           N
ATOM   1485  HN  SER A 288      43.792  31.560  49.582  1.00  0.00           H
ATOM   1486  CA  SER A 288      45.422  32.004  48.357  1.00  0.00           C
ATOM   1487  HA  SER A 288      46.472  32.161  48.555  1.00  0.00           H
ATOM   1488  CB  SER A 288      45.117  30.967  47.264  1.00  0.00           C
ATOM   1489  HB1 SER A 288      45.794  31.248  46.429  1.00  0.00           H
ATOM   1490  HB2 SER A 288      45.384  30.027  47.793  1.00  0.00           H
ATOM   1491  OG  SER A 288      43.744  30.807  46.836  1.00  0.00           O
ATOM   1492  HG1 SER A 288      43.267  30.143  47.339  1.00  0.00           H
ATOM   1493  C   SER A 288      44.936  33.353  47.884  1.00  0.00           C
ATOM   1494  O   SER A 288      43.778  33.779  48.046  1.00  0.00           O
ATOM   1495  N   SER A 289      45.810  34.201  47.310  1.00  0.00           N
ATOM   1496  HN  SER A 289      46.599  33.759  46.889  1.00  0.00           H
ATOM   1497  CA  SER A 289      45.409  35.508  46.795  1.00  0.00           C
ATOM   1498  HA  SER A 289      44.777  36.027  47.500  1.00  0.00           H
ATOM   1499  CB  SER A 289      46.630  36.430  46.738  1.00  0.00           C
ATOM   1500  HB1 SER A 289      46.332  37.489  46.583  1.00  0.00           H
ATOM   1501  HB2 SER A 289      47.009  36.310  47.775  1.00  0.00           H
ATOM   1502  OG  SER A 289      47.687  35.975  45.891  1.00  0.00           O
ATOM   1503  HG1 SER A 289      47.472  36.110  44.966  1.00  0.00           H
ATOM   1504  C   SER A 289      44.619  35.401  45.538  1.00  0.00           C
ATOM   1505  O   SER A 289      44.815  34.588  44.606  1.00  0.00           O
ATOM   1506  N   GLY A 290      43.614  36.350  45.468  1.00  0.00           N
ATOM   1507  HN  GLY A 290      43.545  36.994  46.226  1.00  0.00           H
ATOM   1508  CA  GLY A 290      42.756  36.565  44.307  1.00  0.00           C
ATOM   1509  HA1 GLY A 290      42.748  35.706  43.652  1.00  0.00           H
ATOM   1510  HA2 GLY A 290      41.728  36.694  44.615  1.00  0.00           H
ATOM   1511  C   GLY A 290      43.322  37.735  43.522  1.00  0.00           C
ATOM   1512  O   GLY A 290      44.437  38.242  43.691  1.00  0.00           O
ATOM   1513  N   SER A 291      42.493  38.322  42.599  1.00  0.00           N
ATOM   1514  HN  SER A 291      41.542  38.025  42.635  1.00  0.00           H
ATOM   1515  CA  SER A 291      42.741  39.369  41.590  1.00  0.00           C
ATOM   1516  HA  SER A 291      43.780  39.619  41.742  1.00  0.00           H
ATOM   1517  CB  SER A 291      42.621  38.902  40.119  1.00  0.00           C
ATOM   1518  HB1 SER A 291      41.550  38.815  39.838  1.00  0.00           H
ATOM   1519  HB2 SER A 291      42.974  39.627  39.356  1.00  0.00           H
ATOM   1520  OG  SER A 291      43.264  37.631  39.942  1.00  0.00           O
ATOM   1521  HG1 SER A 291      43.072  37.330  39.051  1.00  0.00           H
ATOM   1522  C   SER A 291      41.995  40.615  41.768  1.00  0.00           C
ATOM   1523  O   SER A 291      41.981  41.488  40.935  1.00  0.00           O
ATOM   1524  N   GLY A 292      41.203  40.690  42.806  1.00  0.00           N
ATOM   1525  HN  GLY A 292      41.309  40.039  43.554  1.00  0.00           H
ATOM   1526  CA  GLY A 292      40.254  41.675  43.207  1.00  0.00           C
ATOM   1527  HA1 GLY A 292      39.696  41.837  42.297  1.00  0.00           H
ATOM   1528  HA2 GLY A 292      39.579  41.335  43.978  1.00  0.00           H
ATOM   1529  C   GLY A 292      40.741  43.067  43.440  1.00  0.00           C
ATOM   1530  O   GLY A 292      41.874  43.394  43.090  1.00  0.00           O
ATOM   1531  N   PRO A 293      39.802  43.968  43.909  1.00  0.00           N
ATOM   1532  CD  PRO A 293      38.358  43.855  43.733  1.00  0.00           C
ATOM   1533  HD1 PRO A 293      37.999  42.808  43.646  1.00  0.00           H
ATOM   1534  HD2 PRO A 293      38.119  44.372  42.779  1.00  0.00           H
ATOM   1535  CA  PRO A 293      40.055  45.230  44.598  1.00  0.00           C
ATOM   1536  HA  PRO A 293      40.625  45.841  43.913  1.00  0.00           H
ATOM   1537  CB  PRO A 293      38.609  45.870  44.883  1.00  0.00           C
ATOM   1538  HB1 PRO A 293      38.514  46.610  45.707  1.00  0.00           H
ATOM   1539  HB2 PRO A 293      38.169  46.436  44.034  1.00  0.00           H
ATOM   1540  CG  PRO A 293      37.673  44.648  44.832  1.00  0.00           C
ATOM   1541  HG1 PRO A 293      37.692  44.171  45.835  1.00  0.00           H
ATOM   1542  HG2 PRO A 293      36.621  44.903  44.581  1.00  0.00           H
ATOM   1543  C   PRO A 293      40.975  44.967  45.805  1.00  0.00           C
ATOM   1544  O   PRO A 293      40.596  44.173  46.683  1.00  0.00           O
ATOM   1545  N   PRO A 294      42.141  45.581  45.965  1.00  0.00           N
ATOM   1546  CD  PRO A 294      42.815  46.466  44.972  1.00  0.00           C
ATOM   1547  HD1 PRO A 294      42.211  47.374  44.759  1.00  0.00           H
ATOM   1548  HD2 PRO A 294      43.022  45.942  44.014  1.00  0.00           H
ATOM   1549  CA  PRO A 294      42.980  45.351  47.158  1.00  0.00           C
ATOM   1550  HA  PRO A 294      42.900  44.311  47.438  1.00  0.00           H
ATOM   1551  CB  PRO A 294      44.351  45.690  46.585  1.00  0.00           C
ATOM   1552  HB1 PRO A 294      45.092  45.974  47.363  1.00  0.00           H
ATOM   1553  HB2 PRO A 294      44.753  44.835  46.001  1.00  0.00           H
ATOM   1554  CG  PRO A 294      44.115  46.825  45.640  1.00  0.00           C
ATOM   1555  HG1 PRO A 294      44.030  47.772  46.214  1.00  0.00           H
ATOM   1556  HG2 PRO A 294      45.000  46.836  44.968  1.00  0.00           H
ATOM   1557  C   PRO A 294      42.525  46.308  48.258  1.00  0.00           C
ATOM   1558  O   PRO A 294      43.324  47.000  48.833  1.00  0.00           O
ATOM   1559  N   SER A 295      41.217  46.279  48.663  1.00  0.00           N
ATOM   1560  HN  SER A 295      40.629  45.666  48.141  1.00  0.00           H
ATOM   1561  CA  SER A 295      40.669  46.913  49.844  1.00  0.00           C
ATOM   1562  HA  SER A 295      41.235  46.708  50.740  1.00  0.00           H
ATOM   1563  CB  SER A 295      40.682  48.419  49.978  1.00  0.00           C
ATOM   1564  HB1 SER A 295      40.133  48.740  50.889  1.00  0.00           H
ATOM   1565  HB2 SER A 295      41.727  48.785  50.070  1.00  0.00           H
ATOM   1566  OG  SER A 295      39.986  49.132  48.941  1.00  0.00           O
ATOM   1567  HG1 SER A 295      40.518  48.954  48.162  1.00  0.00           H
ATOM   1568  C   SER A 295      39.296  46.371  50.016  1.00  0.00           C
ATOM   1569  O   SER A 295      38.720  45.761  49.162  1.00  0.00           O
ATOM   1570  N   GLY A 296      38.635  46.748  51.134  1.00  0.00           N
ATOM   1571  HN  GLY A 296      39.130  47.334  51.770  1.00  0.00           H
ATOM   1572  CA  GLY A 296      37.260  46.453  51.439  1.00  0.00           C
ATOM   1573  HA1 GLY A 296      36.833  47.350  51.862  1.00  0.00           H
ATOM   1574  HA2 GLY A 296      36.747  46.229  50.516  1.00  0.00           H
ATOM   1575  C   GLY A 296      37.113  45.246  52.360  1.00  0.00           C
ATOM   1576  O   GLY A 296      37.970  44.388  52.335  1.00  0.00           O
ATOM   1577  N   GLY A 297      36.012  45.192  53.137  1.00  0.00           N
ATOM   1578  HN  GLY A 297      35.361  45.923  52.943  1.00  0.00           H
ATOM   1579  CA  GLY A 297      35.722  44.195  54.127  1.00  0.00           C
ATOM   1580  HA1 GLY A 297      34.970  44.673  54.737  1.00  0.00           H
ATOM   1581  HA2 GLY A 297      35.552  43.279  53.580  1.00  0.00           H
ATOM   1582  C   GLY A 297      36.725  44.037  55.338  1.00  0.00           C
ATOM   1583  O   GLY A 297      37.093  45.045  56.007  1.00  0.00           O
ATOM   1584  N   ALA A 298      37.130  42.772  55.673  1.00  0.00           N
ATOM   1585  HN  ALA A 298      36.900  41.961  55.140  1.00  0.00           H
ATOM   1586  CA  ALA A 298      37.969  42.455  56.786  1.00  0.00           C
ATOM   1587  HA  ALA A 298      38.314  43.305  57.356  1.00  0.00           H
ATOM   1588  CB  ALA A 298      37.092  41.555  57.672  1.00  0.00           C
ATOM   1589  HB1 ALA A 298      37.525  41.089  58.583  1.00  0.00           H
ATOM   1590  HB2 ALA A 298      36.266  42.228  57.985  1.00  0.00           H
ATOM   1591  HB3 ALA A 298      36.827  40.702  57.011  1.00  0.00           H
ATOM   1592  C   ALA A 298      39.318  41.729  56.381  1.00  0.00           C
ATOM   1593  O   ALA A 298      39.456  41.142  55.314  1.00  0.00           O
ATOM   1594  N   LEU A 299      40.355  41.794  57.288  1.00  0.00           N
ATOM   1595  HN  LEU A 299      40.138  42.163  58.189  1.00  0.00           H
ATOM   1596  CA  LEU A 299      41.698  41.386  56.953  1.00  0.00           C
ATOM   1597  HA  LEU A 299      41.783  41.129  55.907  1.00  0.00           H
ATOM   1598  CB  LEU A 299      42.644  42.555  57.295  1.00  0.00           C
ATOM   1599  HB1 LEU A 299      42.233  43.408  56.715  1.00  0.00           H
ATOM   1600  HB2 LEU A 299      42.642  42.796  58.380  1.00  0.00           H
ATOM   1601  CG  LEU A 299      44.094  42.420  56.816  1.00  0.00           C
ATOM   1602  HG  LEU A 299      44.431  41.427  57.183  1.00  0.00           H
ATOM   1603  CD1 LEU A 299      44.209  42.240  55.296  1.00  0.00           C
ATOM   1604 1HD1 LEU A 299      45.305  42.222  55.116  1.00  0.00           H
ATOM   1605 2HD1 LEU A 299      43.751  41.359  54.796  1.00  0.00           H
ATOM   1606 3HD1 LEU A 299      43.789  43.133  54.786  1.00  0.00           H
ATOM   1607  CD2 LEU A 299      44.999  43.436  57.419  1.00  0.00           C
ATOM   1608 1HD2 LEU A 299      44.778  44.445  57.010  1.00  0.00           H
ATOM   1609 2HD2 LEU A 299      44.701  43.338  58.485  1.00  0.00           H
ATOM   1610 3HD2 LEU A 299      46.071  43.166  57.301  1.00  0.00           H
ATOM   1611  C   LEU A 299      41.985  40.147  57.807  1.00  0.00           C
ATOM   1612  O   LEU A 299      42.749  39.225  57.404  1.00  0.00           O
ATOM   1613  N   GLY A 300      41.333  40.016  59.029  1.00  0.00           N
ATOM   1614  HN  GLY A 300      40.975  40.813  59.510  1.00  0.00           H
ATOM   1615  CA  GLY A 300      41.028  38.743  59.754  1.00  0.00           C
ATOM   1616  HA1 GLY A 300      41.872  38.491  60.378  1.00  0.00           H
ATOM   1617  HA2 GLY A 300      40.142  38.839  60.364  1.00  0.00           H
ATOM   1618  C   GLY A 300      40.929  37.470  58.915  1.00  0.00           C
ATOM   1619  O   GLY A 300      41.710  36.554  59.074  1.00  0.00           O
ATOM   1620  N   PRO A 301      39.884  37.282  58.068  1.00  0.00           N
ATOM   1621  CD  PRO A 301      38.994  38.312  57.608  1.00  0.00           C
ATOM   1622  HD1 PRO A 301      39.671  39.148  57.332  1.00  0.00           H
ATOM   1623  HD2 PRO A 301      38.271  38.617  58.395  1.00  0.00           H
ATOM   1624  CA  PRO A 301      39.885  36.032  57.327  1.00  0.00           C
ATOM   1625  HA  PRO A 301      40.005  35.198  58.003  1.00  0.00           H
ATOM   1626  CB  PRO A 301      38.482  36.187  56.762  1.00  0.00           C
ATOM   1627  HB1 PRO A 301      38.229  35.532  55.900  1.00  0.00           H
ATOM   1628  HB2 PRO A 301      37.861  35.849  57.618  1.00  0.00           H
ATOM   1629  CG  PRO A 301      38.314  37.707  56.417  1.00  0.00           C
ATOM   1630  HG1 PRO A 301      39.006  37.958  55.584  1.00  0.00           H
ATOM   1631  HG2 PRO A 301      37.271  38.027  56.210  1.00  0.00           H
ATOM   1632  C   PRO A 301      40.885  35.893  56.166  1.00  0.00           C
ATOM   1633  O   PRO A 301      40.877  34.851  55.456  1.00  0.00           O
ATOM   1634  N   ARG A 302      41.837  36.859  56.014  1.00  0.00           N
ATOM   1635  HN  ARG A 302      41.857  37.641  56.631  1.00  0.00           H
ATOM   1636  CA  ARG A 302      42.934  36.724  55.058  1.00  0.00           C
ATOM   1637  HA  ARG A 302      42.697  35.849  54.471  1.00  0.00           H
ATOM   1638  CB  ARG A 302      43.072  38.051  54.254  1.00  0.00           C
ATOM   1639  HB1 ARG A 302      43.183  38.897  54.965  1.00  0.00           H
ATOM   1640  HB2 ARG A 302      43.900  38.079  53.513  1.00  0.00           H
ATOM   1641  CG  ARG A 302      41.827  38.433  53.421  1.00  0.00           C
ATOM   1642  HG1 ARG A 302      40.981  38.725  54.079  1.00  0.00           H
ATOM   1643  HG2 ARG A 302      42.122  39.155  52.630  1.00  0.00           H
ATOM   1644  CD  ARG A 302      41.180  37.324  52.582  1.00  0.00           C
ATOM   1645  HD1 ARG A 302      40.669  36.553  53.198  1.00  0.00           H
ATOM   1646  HD2 ARG A 302      40.430  37.789  51.906  1.00  0.00           H
ATOM   1647  NE  ARG A 302      42.276  36.683  51.761  1.00  0.00           N
ATOM   1648  HE  ARG A 302      43.177  37.085  51.596  1.00  0.00           H
ATOM   1649  CZ  ARG A 302      42.174  35.534  51.149  1.00  0.00           C
ATOM   1650  NH1 ARG A 302      41.135  34.772  51.096  1.00  0.00           N
ATOM   1651 1HH1 ARG A 302      40.422  34.890  51.787  1.00  0.00           H
ATOM   1652 2HH1 ARG A 302      41.334  33.874  50.703  1.00  0.00           H
ATOM   1653  NH2 ARG A 302      43.217  35.226  50.433  1.00  0.00           N
ATOM   1654 1HH2 ARG A 302      43.997  35.833  50.586  1.00  0.00           H
ATOM   1655 2HH2 ARG A 302      43.155  34.528  49.720  1.00  0.00           H
ATOM   1656  C   ARG A 302      44.254  36.392  55.611  1.00  0.00           C
ATOM   1657  O   ARG A 302      45.284  36.291  54.946  1.00  0.00           O
ATOM   1658  N   ALA A 303      44.326  36.241  56.847  1.00  0.00           N
ATOM   1659  HN  ALA A 303      43.546  36.303  57.465  1.00  0.00           H
ATOM   1660  CA  ALA A 303      45.448  35.798  57.591  1.00  0.00           C
ATOM   1661  HA  ALA A 303      46.364  36.247  57.234  1.00  0.00           H
ATOM   1662  CB  ALA A 303      45.257  36.184  59.098  1.00  0.00           C
ATOM   1663  HB1 ALA A 303      44.408  35.572  59.472  1.00  0.00           H
ATOM   1664  HB2 ALA A 303      46.107  35.854  59.734  1.00  0.00           H
ATOM   1665  HB3 ALA A 303      45.061  37.270  59.225  1.00  0.00           H
ATOM   1666  C   ALA A 303      45.697  34.220  57.423  1.00  0.00           C
ATOM   1667  O   ALA A 303      44.819  33.389  57.280  1.00  0.00           O
ATOM   1668  N   LEU A 304      47.005  33.845  57.442  1.00  0.00           N
ATOM   1669  HN  LEU A 304      47.727  34.532  57.416  1.00  0.00           H
ATOM   1670  CA  LEU A 304      47.546  32.476  57.332  1.00  0.00           C
ATOM   1671  HA  LEU A 304      46.835  31.873  57.877  1.00  0.00           H
ATOM   1672  CB  LEU A 304      47.808  32.133  55.878  1.00  0.00           C
ATOM   1673  HB1 LEU A 304      46.813  32.335  55.428  1.00  0.00           H
ATOM   1674  HB2 LEU A 304      48.576  32.747  55.361  1.00  0.00           H
ATOM   1675  CG  LEU A 304      48.140  30.651  55.518  1.00  0.00           C
ATOM   1676  HG  LEU A 304      49.227  30.560  55.734  1.00  0.00           H
ATOM   1677  CD1 LEU A 304      47.228  29.652  56.350  1.00  0.00           C
ATOM   1678 1HD1 LEU A 304      47.582  28.636  56.074  1.00  0.00           H
ATOM   1679 2HD1 LEU A 304      47.217  29.686  57.460  1.00  0.00           H
ATOM   1680 3HD1 LEU A 304      46.207  29.736  55.919  1.00  0.00           H
ATOM   1681  CD2 LEU A 304      48.068  30.421  53.988  1.00  0.00           C
ATOM   1682 1HD2 LEU A 304      48.409  29.392  53.742  1.00  0.00           H
ATOM   1683 2HD2 LEU A 304      46.982  30.530  53.781  1.00  0.00           H
ATOM   1684 3HD2 LEU A 304      48.730  31.202  53.558  1.00  0.00           H
ATOM   1685  C   LEU A 304      48.859  32.335  57.982  1.00  0.00           C
ATOM   1686  O   LEU A 304      49.488  33.381  58.256  1.00  0.00           O
ATOM   1687  N   PHE A 305      49.368  31.097  58.435  1.00  0.00           N
ATOM   1688  HN  PHE A 305      48.909  30.233  58.245  1.00  0.00           H
ATOM   1689  CA  PHE A 305      50.660  30.930  59.061  1.00  0.00           C
ATOM   1690  HA  PHE A 305      50.736  31.682  59.833  1.00  0.00           H
ATOM   1691  CB  PHE A 305      50.790  29.467  59.647  1.00  0.00           C
ATOM   1692  HB1 PHE A 305      50.933  28.733  58.825  1.00  0.00           H
ATOM   1693  HB2 PHE A 305      51.708  29.376  60.265  1.00  0.00           H
ATOM   1694  CG  PHE A 305      49.658  28.949  60.540  1.00  0.00           C
ATOM   1695  CD1 PHE A 305      49.228  29.839  61.523  1.00  0.00           C
ATOM   1696  HD1 PHE A 305      49.612  30.848  61.564  1.00  0.00           H
ATOM   1697  CE1 PHE A 305      48.249  29.483  62.433  1.00  0.00           C
ATOM   1698  HE1 PHE A 305      47.940  30.000  63.329  1.00  0.00           H
ATOM   1699  CZ  PHE A 305      47.649  28.223  62.275  1.00  0.00           C
ATOM   1700  HZ  PHE A 305      46.942  27.885  63.018  1.00  0.00           H
ATOM   1701  CD2 PHE A 305      49.086  27.721  60.457  1.00  0.00           C
ATOM   1702  HD2 PHE A 305      49.460  27.030  59.715  1.00  0.00           H
ATOM   1703  CE2 PHE A 305      48.022  27.335  61.284  1.00  0.00           C
ATOM   1704  HE2 PHE A 305      47.543  26.374  61.179  1.00  0.00           H
ATOM   1705  C   PHE A 305      51.806  31.230  58.093  1.00  0.00           C
ATOM   1706  O   PHE A 305      51.677  30.911  56.938  1.00  0.00           O
ATOM   1707  N   ALA A 306      52.994  31.787  58.561  1.00  0.00           N
ATOM   1708  HN  ALA A 306      53.045  32.111  59.502  1.00  0.00           H
ATOM   1709  CA  ALA A 306      54.160  32.109  57.739  1.00  0.00           C
ATOM   1710  HA  ALA A 306      53.888  32.901  57.056  1.00  0.00           H
ATOM   1711  CB  ALA A 306      55.355  32.670  58.568  1.00  0.00           C
ATOM   1712  HB1 ALA A 306      55.587  31.887  59.322  1.00  0.00           H
ATOM   1713  HB2 ALA A 306      56.171  32.876  57.843  1.00  0.00           H
ATOM   1714  HB3 ALA A 306      55.084  33.587  59.135  1.00  0.00           H
ATOM   1715  C   ALA A 306      54.699  30.925  56.893  1.00  0.00           C
ATOM   1716  O   ALA A 306      55.019  31.074  55.732  1.00  0.00           O
ATOM   1717  N   SER A 307      54.844  29.730  57.475  1.00  0.00           N
ATOM   1718  HN  SER A 307      54.917  29.808  58.466  1.00  0.00           H
ATOM   1719  CA  SER A 307      55.413  28.515  56.809  1.00  0.00           C
ATOM   1720  HA  SER A 307      56.335  28.816  56.334  1.00  0.00           H
ATOM   1721  CB  SER A 307      55.820  27.479  57.873  1.00  0.00           C
ATOM   1722  HB1 SER A 307      56.238  26.526  57.485  1.00  0.00           H
ATOM   1723  HB2 SER A 307      56.589  27.974  58.503  1.00  0.00           H
ATOM   1724  OG  SER A 307      54.718  27.240  58.726  1.00  0.00           O
ATOM   1725  HG1 SER A 307      54.462  27.994  59.262  1.00  0.00           H
ATOM   1726  C   SER A 307      54.481  27.898  55.843  1.00  0.00           C
ATOM   1727  O   SER A 307      54.832  27.110  54.936  1.00  0.00           O
ATOM   1728  N   ARG A 308      53.216  28.243  56.089  1.00  0.00           N
ATOM   1729  HN  ARG A 308      52.956  29.058  56.602  1.00  0.00           H
ATOM   1730  CA  ARG A 308      52.148  27.757  55.282  1.00  0.00           C
ATOM   1731  HA  ARG A 308      52.431  26.875  54.727  1.00  0.00           H
ATOM   1732  CB  ARG A 308      51.010  27.338  56.280  1.00  0.00           C
ATOM   1733  HB1 ARG A 308      50.809  28.220  56.925  1.00  0.00           H
ATOM   1734  HB2 ARG A 308      50.092  27.160  55.680  1.00  0.00           H
ATOM   1735  CG  ARG A 308      51.225  26.114  57.160  1.00  0.00           C
ATOM   1736  HG1 ARG A 308      52.072  26.355  57.838  1.00  0.00           H
ATOM   1737  HG2 ARG A 308      50.334  25.904  57.789  1.00  0.00           H
ATOM   1738  CD  ARG A 308      51.595  24.832  56.373  1.00  0.00           C
ATOM   1739  HD1 ARG A 308      52.383  24.964  55.601  1.00  0.00           H
ATOM   1740  HD2 ARG A 308      51.951  24.009  57.029  1.00  0.00           H
ATOM   1741  NE  ARG A 308      50.296  24.309  55.822  1.00  0.00           N
ATOM   1742  HE  ARG A 308      49.433  24.718  56.119  1.00  0.00           H
ATOM   1743  CZ  ARG A 308      50.209  23.083  55.307  1.00  0.00           C
ATOM   1744  NH1 ARG A 308      51.252  22.313  55.090  1.00  0.00           N
ATOM   1745 1HH1 ARG A 308      52.192  22.630  55.213  1.00  0.00           H
ATOM   1746 2HH1 ARG A 308      50.974  21.363  54.949  1.00  0.00           H
ATOM   1747  NH2 ARG A 308      49.004  22.600  55.076  1.00  0.00           N
ATOM   1748 1HH2 ARG A 308      48.220  23.170  55.321  1.00  0.00           H
ATOM   1749 2HH2 ARG A 308      48.827  21.698  54.682  1.00  0.00           H
ATOM   1750  C   ARG A 308      51.695  28.705  54.195  1.00  0.00           C
ATOM   1751  O   ARG A 308      50.806  28.370  53.402  1.00  0.00           O
ATOM   1752  N   VAL A 309      52.334  29.844  53.993  1.00  0.00           N
ATOM   1753  HN  VAL A 309      53.035  30.150  54.632  1.00  0.00           H
ATOM   1754  CA  VAL A 309      52.035  30.662  52.787  1.00  0.00           C
ATOM   1755  HA  VAL A 309      50.961  30.609  52.693  1.00  0.00           H
ATOM   1756  CB  VAL A 309      52.502  32.117  53.015  1.00  0.00           C
ATOM   1757  HB  VAL A 309      53.600  32.022  53.156  1.00  0.00           H
ATOM   1758  CG1 VAL A 309      52.299  32.988  51.787  1.00  0.00           C
ATOM   1759 1HG1 VAL A 309      52.915  32.684  50.914  1.00  0.00           H
ATOM   1760 2HG1 VAL A 309      51.212  32.958  51.560  1.00  0.00           H
ATOM   1761 3HG1 VAL A 309      52.503  34.069  51.939  1.00  0.00           H
ATOM   1762  CG2 VAL A 309      51.829  32.745  54.231  1.00  0.00           C
ATOM   1763 1HG2 VAL A 309      51.897  33.850  54.138  1.00  0.00           H
ATOM   1764 2HG2 VAL A 309      50.729  32.610  54.315  1.00  0.00           H
ATOM   1765 3HG2 VAL A 309      52.296  32.341  55.154  1.00  0.00           H
ATOM   1766  C   VAL A 309      52.705  29.922  51.616  1.00  0.00           C
ATOM   1767  O   VAL A 309      53.860  29.528  51.661  1.00  0.00           O
ATOM   1768  N   ARG A 310      52.017  29.670  50.522  1.00  0.00           N
ATOM   1769  HN  ARG A 310      51.025  29.768  50.486  1.00  0.00           H
ATOM   1770  CA  ARG A 310      52.577  29.096  49.358  1.00  0.00           C
ATOM   1771  HA  ARG A 310      53.305  28.388  49.727  1.00  0.00           H
ATOM   1772  CB  ARG A 310      51.537  28.357  48.496  1.00  0.00           C
ATOM   1773  HB1 ARG A 310      50.580  28.877  48.279  1.00  0.00           H
ATOM   1774  HB2 ARG A 310      51.951  28.154  47.486  1.00  0.00           H
ATOM   1775  CG  ARG A 310      51.079  26.965  49.047  1.00  0.00           C
ATOM   1776  HG1 ARG A 310      50.398  26.505  48.298  1.00  0.00           H
ATOM   1777  HG2 ARG A 310      52.011  26.362  49.068  1.00  0.00           H
ATOM   1778  CD  ARG A 310      50.434  26.940  50.437  1.00  0.00           C
ATOM   1779  HD1 ARG A 310      51.145  27.287  51.217  1.00  0.00           H
ATOM   1780  HD2 ARG A 310      49.559  27.612  50.304  1.00  0.00           H
ATOM   1781  NE  ARG A 310      49.864  25.607  50.768  1.00  0.00           N
ATOM   1782  HE  ARG A 310      50.119  24.920  50.087  1.00  0.00           H
ATOM   1783  CZ  ARG A 310      49.275  25.285  51.904  1.00  0.00           C
ATOM   1784  NH1 ARG A 310      49.020  26.232  52.809  1.00  0.00           N
ATOM   1785 1HH1 ARG A 310      49.546  27.075  52.699  1.00  0.00           H
ATOM   1786 2HH1 ARG A 310      48.596  26.049  53.696  1.00  0.00           H
ATOM   1787  NH2 ARG A 310      48.955  24.086  52.226  1.00  0.00           N
ATOM   1788 1HH2 ARG A 310      49.258  23.341  51.633  1.00  0.00           H
ATOM   1789 2HH2 ARG A 310      48.384  23.884  53.022  1.00  0.00           H
ATOM   1790  C   ARG A 310      53.269  30.159  48.493  1.00  0.00           C
ATOM   1791  O   ARG A 310      52.782  31.276  48.380  1.00  0.00           O
ATOM   1792  N   PRO A 311      54.457  29.820  47.952  1.00  0.00           N
ATOM   1793  CD  PRO A 311      55.191  28.591  48.280  1.00  0.00           C
ATOM   1794  HD1 PRO A 311      54.454  27.809  47.997  1.00  0.00           H
ATOM   1795  HD2 PRO A 311      55.464  28.612  49.357  1.00  0.00           H
ATOM   1796  CA  PRO A 311      55.104  30.596  46.926  1.00  0.00           C
ATOM   1797  HA  PRO A 311      55.568  31.454  47.390  1.00  0.00           H
ATOM   1798  CB  PRO A 311      56.158  29.707  46.357  1.00  0.00           C
ATOM   1799  HB1 PRO A 311      55.698  29.048  45.589  1.00  0.00           H
ATOM   1800  HB2 PRO A 311      57.040  30.124  45.825  1.00  0.00           H
ATOM   1801  CG  PRO A 311      56.472  28.631  47.470  1.00  0.00           C
ATOM   1802  HG1 PRO A 311      56.744  27.646  47.035  1.00  0.00           H
ATOM   1803  HG2 PRO A 311      57.273  29.116  48.069  1.00  0.00           H
ATOM   1804  C   PRO A 311      54.190  31.201  45.855  1.00  0.00           C
ATOM   1805  O   PRO A 311      53.238  30.591  45.413  1.00  0.00           O
ATOM   1806  N   GLY A 312      54.506  32.324  45.335  1.00  0.00           N
ATOM   1807  HN  GLY A 312      55.256  32.880  45.684  1.00  0.00           H
ATOM   1808  CA  GLY A 312      53.846  33.037  44.223  1.00  0.00           C
ATOM   1809  HA1 GLY A 312      54.523  33.781  43.832  1.00  0.00           H
ATOM   1810  HA2 GLY A 312      53.625  32.270  43.495  1.00  0.00           H
ATOM   1811  C   GLY A 312      52.568  33.753  44.545  1.00  0.00           C
ATOM   1812  O   GLY A 312      52.306  34.853  44.008  1.00  0.00           O
ATOM   1813  N   GLN A 313      51.845  33.328  45.611  1.00  0.00           N
ATOM   1814  HN  GLN A 313      52.154  32.416  45.869  1.00  0.00           H
ATOM   1815  CA  GLN A 313      50.757  33.994  46.281  1.00  0.00           C
ATOM   1816  HA  GLN A 313      49.875  34.160  45.680  1.00  0.00           H
ATOM   1817  CB  GLN A 313      50.446  33.193  47.540  1.00  0.00           C
ATOM   1818  HB1 GLN A 313      51.357  32.983  48.141  1.00  0.00           H
ATOM   1819  HB2 GLN A 313      49.725  33.670  48.238  1.00  0.00           H
ATOM   1820  CG  GLN A 313      49.922  31.740  47.283  1.00  0.00           C
ATOM   1821  HG1 GLN A 313      50.802  31.162  46.929  1.00  0.00           H
ATOM   1822  HG2 GLN A 313      49.428  31.361  48.203  1.00  0.00           H
ATOM   1823  CD  GLN A 313      48.792  31.718  46.290  1.00  0.00           C
ATOM   1824  OE1 GLN A 313      47.951  32.594  46.113  1.00  0.00           O
ATOM   1825  NE2 GLN A 313      48.805  30.663  45.420  1.00  0.00           N
ATOM   1826 1HE2 GLN A 313      49.621  30.087  45.380  1.00  0.00           H
ATOM   1827 2HE2 GLN A 313      48.074  30.527  44.752  1.00  0.00           H
ATOM   1828  C   GLN A 313      51.231  35.364  46.797  1.00  0.00           C
ATOM   1829  O   GLN A 313      52.439  35.601  47.010  1.00  0.00           O
ATOM   1830  N   ARG A 314      50.331  36.372  46.856  1.00  0.00           N
ATOM   1831  HN  ARG A 314      49.375  36.257  46.599  1.00  0.00           H
ATOM   1832  CA  ARG A 314      50.798  37.695  47.351  1.00  0.00           C
ATOM   1833  HA  ARG A 314      51.873  37.748  47.265  1.00  0.00           H
ATOM   1834  CB  ARG A 314      50.187  38.883  46.557  1.00  0.00           C
ATOM   1835  HB1 ARG A 314      49.094  38.797  46.735  1.00  0.00           H
ATOM   1836  HB2 ARG A 314      50.374  39.818  47.127  1.00  0.00           H
ATOM   1837  CG  ARG A 314      50.495  39.227  45.064  1.00  0.00           C
ATOM   1838  HG1 ARG A 314      49.898  40.058  44.633  1.00  0.00           H
ATOM   1839  HG2 ARG A 314      51.555  39.560  45.041  1.00  0.00           H
ATOM   1840  CD  ARG A 314      50.503  38.117  44.044  1.00  0.00           C
ATOM   1841  HD1 ARG A 314      51.118  37.244  44.348  1.00  0.00           H
ATOM   1842  HD2 ARG A 314      49.566  37.611  43.727  1.00  0.00           H
ATOM   1843  NE  ARG A 314      51.059  38.597  42.753  1.00  0.00           N
ATOM   1844  HE  ARG A 314      51.040  39.580  42.573  1.00  0.00           H
ATOM   1845  CZ  ARG A 314      51.587  37.850  41.766  1.00  0.00           C
ATOM   1846  NH1 ARG A 314      51.770  36.544  41.836  1.00  0.00           N
ATOM   1847 1HH1 ARG A 314      51.840  36.129  42.743  1.00  0.00           H
ATOM   1848 2HH1 ARG A 314      52.207  36.098  41.055  1.00  0.00           H
ATOM   1849  NH2 ARG A 314      51.954  38.325  40.604  1.00  0.00           N
ATOM   1850 1HH2 ARG A 314      51.720  39.295  40.535  1.00  0.00           H
ATOM   1851 2HH2 ARG A 314      52.119  37.729  39.818  1.00  0.00           H
ATOM   1852  C   ARG A 314      50.571  37.852  48.824  1.00  0.00           C
ATOM   1853  O   ARG A 314      49.451  37.782  49.330  1.00  0.00           O
ATOM   1854  N   VAL A 315      51.682  38.136  49.526  1.00  0.00           N
ATOM   1855  HN  VAL A 315      52.521  38.191  48.991  1.00  0.00           H
ATOM   1856  CA  VAL A 315      51.790  38.731  50.858  1.00  0.00           C
ATOM   1857  HA  VAL A 315      50.878  38.564  51.411  1.00  0.00           H
ATOM   1858  CB  VAL A 315      53.040  38.444  51.674  1.00  0.00           C
ATOM   1859  HB  VAL A 315      53.082  39.088  52.579  1.00  0.00           H
ATOM   1860  CG1 VAL A 315      52.999  36.948  52.008  1.00  0.00           C
ATOM   1861 1HG1 VAL A 315      52.929  36.380  51.055  1.00  0.00           H
ATOM   1862 2HG1 VAL A 315      53.945  36.778  52.564  1.00  0.00           H
ATOM   1863 3HG1 VAL A 315      52.130  36.711  52.659  1.00  0.00           H
ATOM   1864  CG2 VAL A 315      54.350  38.715  50.867  1.00  0.00           C
ATOM   1865 1HG2 VAL A 315      54.400  37.949  50.063  1.00  0.00           H
ATOM   1866 2HG2 VAL A 315      54.355  39.758  50.484  1.00  0.00           H
ATOM   1867 3HG2 VAL A 315      55.132  38.582  51.645  1.00  0.00           H
ATOM   1868  C   VAL A 315      51.839  40.250  50.610  1.00  0.00           C
ATOM   1869  O   VAL A 315      52.477  40.782  49.696  1.00  0.00           O
ATOM   1870  N   TYR A 316      51.113  41.001  51.504  1.00  0.00           N
ATOM   1871  HN  TYR A 316      50.419  40.549  52.058  1.00  0.00           H
ATOM   1872  CA  TYR A 316      51.205  42.390  51.638  1.00  0.00           C
ATOM   1873  HA  TYR A 316      51.025  42.793  50.652  1.00  0.00           H
ATOM   1874  CB  TYR A 316      50.114  42.980  52.576  1.00  0.00           C
ATOM   1875  HB1 TYR A 316      50.116  42.427  53.540  1.00  0.00           H
ATOM   1876  HB2 TYR A 316      50.403  44.036  52.760  1.00  0.00           H
ATOM   1877  CG  TYR A 316      48.700  43.125  52.031  1.00  0.00           C
ATOM   1878  CD1 TYR A 316      48.437  43.747  50.795  1.00  0.00           C
ATOM   1879  HD1 TYR A 316      49.240  44.089  50.158  1.00  0.00           H
ATOM   1880  CE1 TYR A 316      47.168  44.045  50.307  1.00  0.00           C
ATOM   1881  HE1 TYR A 316      47.037  44.632  49.410  1.00  0.00           H
ATOM   1882  CZ  TYR A 316      46.042  43.744  51.089  1.00  0.00           C
ATOM   1883  OH  TYR A 316      44.758  44.061  50.630  1.00  0.00           O
ATOM   1884  HH  TYR A 316      44.186  43.998  51.398  1.00  0.00           H
ATOM   1885  CD2 TYR A 316      47.544  42.893  52.884  1.00  0.00           C
ATOM   1886  HD2 TYR A 316      47.619  42.565  53.911  1.00  0.00           H
ATOM   1887  CE2 TYR A 316      46.263  43.219  52.425  1.00  0.00           C
ATOM   1888  HE2 TYR A 316      45.323  43.039  52.926  1.00  0.00           H
ATOM   1889  C   TYR A 316      52.502  43.029  52.004  1.00  0.00           C
ATOM   1890  O   TYR A 316      53.107  42.688  52.990  1.00  0.00           O
ATOM   1891  N   VAL A 317      53.054  43.921  51.162  1.00  0.00           N
ATOM   1892  HN  VAL A 317      52.619  44.304  50.351  1.00  0.00           H
ATOM   1893  CA  VAL A 317      54.372  44.611  51.386  1.00  0.00           C
ATOM   1894  HA  VAL A 317      54.588  44.620  52.444  1.00  0.00           H
ATOM   1895  CB  VAL A 317      55.600  43.957  50.593  1.00  0.00           C
ATOM   1896  HB  VAL A 317      55.631  42.873  50.834  1.00  0.00           H
ATOM   1897  CG1 VAL A 317      55.442  44.176  49.117  1.00  0.00           C
ATOM   1898 1HG1 VAL A 317      54.491  43.747  48.733  1.00  0.00           H
ATOM   1899 2HG1 VAL A 317      55.554  45.260  48.903  1.00  0.00           H
ATOM   1900 3HG1 VAL A 317      56.236  43.679  48.520  1.00  0.00           H
ATOM   1901  CG2 VAL A 317      56.984  44.331  51.153  1.00  0.00           C
ATOM   1902 1HG2 VAL A 317      57.690  43.819  50.465  1.00  0.00           H
ATOM   1903 2HG2 VAL A 317      57.147  45.413  50.964  1.00  0.00           H
ATOM   1904 3HG2 VAL A 317      57.227  44.186  52.228  1.00  0.00           H
ATOM   1905  C   VAL A 317      54.101  46.169  51.202  1.00  0.00           C
ATOM   1906  O   VAL A 317      53.123  46.555  50.498  1.00  0.00           O
ATOM   1907  N   VAL A 318      54.969  47.110  51.736  1.00  0.00           N
ATOM   1908  HN  VAL A 318      55.800  46.756  52.158  1.00  0.00           H
ATOM   1909  CA  VAL A 318      54.721  48.539  51.518  1.00  0.00           C
ATOM   1910  HA  VAL A 318      53.813  48.748  50.971  1.00  0.00           H
ATOM   1911  CB  VAL A 318      54.435  49.316  52.884  1.00  0.00           C
ATOM   1912  HB  VAL A 318      55.385  49.013  53.374  1.00  0.00           H
ATOM   1913  CG1 VAL A 318      54.378  50.793  52.773  1.00  0.00           C
ATOM   1914 1HG1 VAL A 318      54.264  51.334  53.737  1.00  0.00           H
ATOM   1915 2HG1 VAL A 318      55.415  51.065  52.482  1.00  0.00           H
ATOM   1916 3HG1 VAL A 318      53.563  51.112  52.090  1.00  0.00           H
ATOM   1917  CG2 VAL A 318      53.266  48.696  53.762  1.00  0.00           C
ATOM   1918 1HG2 VAL A 318      52.294  48.867  53.252  1.00  0.00           H
ATOM   1919 2HG2 VAL A 318      53.479  47.605  53.775  1.00  0.00           H
ATOM   1920 3HG2 VAL A 318      53.221  49.119  54.788  1.00  0.00           H
ATOM   1921  C   VAL A 318      55.885  49.004  50.722  1.00  0.00           C
ATOM   1922  O   VAL A 318      56.936  48.482  50.962  1.00  0.00           O
ATOM   1923  N   ALA A 319      55.717  49.861  49.688  1.00  0.00           N
ATOM   1924  HN  ALA A 319      54.825  50.296  49.593  1.00  0.00           H
ATOM   1925  CA  ALA A 319      56.620  50.051  48.654  1.00  0.00           C
ATOM   1926  HA  ALA A 319      57.454  49.369  48.726  1.00  0.00           H
ATOM   1927  CB  ALA A 319      56.019  49.789  47.286  1.00  0.00           C
ATOM   1928  HB1 ALA A 319      55.625  48.756  47.171  1.00  0.00           H
ATOM   1929  HB2 ALA A 319      55.187  50.502  47.104  1.00  0.00           H
ATOM   1930  HB3 ALA A 319      56.732  49.982  46.456  1.00  0.00           H
ATOM   1931  C   ALA A 319      57.039  51.503  48.771  1.00  0.00           C
ATOM   1932  O   ALA A 319      56.175  52.384  48.841  1.00  0.00           O
ATOM   1933  N   GLU A 320      58.363  51.768  48.956  1.00  0.00           N
ATOM   1934  HN  GLU A 320      58.980  50.986  48.959  1.00  0.00           H
ATOM   1935  CA  GLU A 320      58.891  53.085  49.167  1.00  0.00           C
ATOM   1936  HA  GLU A 320      58.196  53.717  49.700  1.00  0.00           H
ATOM   1937  CB  GLU A 320      60.065  52.967  50.173  1.00  0.00           C
ATOM   1938  HB1 GLU A 320      60.559  51.976  50.084  1.00  0.00           H
ATOM   1939  HB2 GLU A 320      60.821  53.738  49.910  1.00  0.00           H
ATOM   1940  CG  GLU A 320      59.590  53.037  51.628  1.00  0.00           C
ATOM   1941  HG1 GLU A 320      58.891  53.876  51.831  1.00  0.00           H
ATOM   1942  HG2 GLU A 320      59.035  52.085  51.772  1.00  0.00           H
ATOM   1943  CD  GLU A 320      60.724  53.110  52.701  1.00  0.00           C
ATOM   1944  OE1 GLU A 320      61.932  53.235  52.393  1.00  0.00           O
ATOM   1945  OE2 GLU A 320      60.383  53.066  53.879  1.00  0.00           O
ATOM   1946  C   GLU A 320      59.465  53.584  47.873  1.00  0.00           C
ATOM   1947  O   GLU A 320      60.201  52.882  47.235  1.00  0.00           O
ATOM   1948  N   ARG A 321      59.149  54.817  47.554  1.00  0.00           N
ATOM   1949  HN  ARG A 321      58.632  55.419  48.158  1.00  0.00           H
ATOM   1950  CA  ARG A 321      59.402  55.492  46.267  1.00  0.00           C
ATOM   1951  HA  ARG A 321      60.293  55.039  45.856  1.00  0.00           H
ATOM   1952  CB  ARG A 321      58.170  55.382  45.337  1.00  0.00           C
ATOM   1953  HB1 ARG A 321      58.530  55.703  44.336  1.00  0.00           H
ATOM   1954  HB2 ARG A 321      57.974  54.303  45.163  1.00  0.00           H
ATOM   1955  CG  ARG A 321      56.871  56.096  45.800  1.00  0.00           C
ATOM   1956  HG1 ARG A 321      56.307  55.467  46.521  1.00  0.00           H
ATOM   1957  HG2 ARG A 321      57.147  57.002  46.380  1.00  0.00           H
ATOM   1958  CD  ARG A 321      56.022  56.522  44.607  1.00  0.00           C
ATOM   1959  HD1 ARG A 321      56.574  57.313  44.057  1.00  0.00           H
ATOM   1960  HD2 ARG A 321      55.671  55.662  43.998  1.00  0.00           H
ATOM   1961  NE  ARG A 321      54.912  57.138  45.334  1.00  0.00           N
ATOM   1962  HE  ARG A 321      54.993  57.086  46.329  1.00  0.00           H
ATOM   1963  CZ  ARG A 321      53.907  57.830  44.801  1.00  0.00           C
ATOM   1964  NH1 ARG A 321      53.808  58.166  43.547  1.00  0.00           N
ATOM   1965 1HH1 ARG A 321      54.352  57.617  42.913  1.00  0.00           H
ATOM   1966 2HH1 ARG A 321      52.959  58.539  43.171  1.00  0.00           H
ATOM   1967  NH2 ARG A 321      52.925  58.122  45.595  1.00  0.00           N
ATOM   1968 1HH2 ARG A 321      53.014  57.695  46.494  1.00  0.00           H
ATOM   1969 2HH2 ARG A 321      52.098  58.624  45.339  1.00  0.00           H
ATOM   1970  C   ARG A 321      59.662  56.872  46.718  1.00  0.00           C
ATOM   1971  O   ARG A 321      59.729  57.224  47.885  1.00  0.00           O
ATOM   1972  N   ASP A 322      59.972  57.743  45.740  1.00  0.00           N
ATOM   1973  HN  ASP A 322      60.162  57.404  44.822  1.00  0.00           H
ATOM   1974  CA  ASP A 322      59.982  59.216  45.852  1.00  0.00           C
ATOM   1975  HA  ASP A 322      60.444  59.495  46.788  1.00  0.00           H
ATOM   1976  CB  ASP A 322      60.578  60.015  44.585  1.00  0.00           C
ATOM   1977  HB1 ASP A 322      60.222  59.690  43.584  1.00  0.00           H
ATOM   1978  HB2 ASP A 322      60.327  61.070  44.824  1.00  0.00           H
ATOM   1979  CG  ASP A 322      62.046  60.030  44.603  1.00  0.00           C
ATOM   1980  OD1 ASP A 322      62.706  59.954  43.515  1.00  0.00           O
ATOM   1981  OD2 ASP A 322      62.627  60.194  45.710  1.00  0.00           O
ATOM   1982  C   ASP A 322      58.556  59.736  45.942  1.00  0.00           C
ATOM   1983  O   ASP A 322      57.663  59.369  45.141  1.00  0.00           O
ATOM   1984  N   GLY A 323      58.271  60.568  47.024  1.00  0.00           N
ATOM   1985  HN  GLY A 323      59.046  60.819  47.599  1.00  0.00           H
ATOM   1986  CA  GLY A 323      56.939  60.951  47.557  1.00  0.00           C
ATOM   1987  HA1 GLY A 323      57.008  61.852  48.149  1.00  0.00           H
ATOM   1988  HA2 GLY A 323      56.301  61.211  46.726  1.00  0.00           H
ATOM   1989  C   GLY A 323      56.251  59.793  48.325  1.00  0.00           C
ATOM   1990  O   GLY A 323      56.886  58.810  48.767  1.00  0.00           O
ATOM   1991  N   ASP A 324      55.012  59.980  48.609  1.00  0.00           N
ATOM   1992  HN  ASP A 324      54.480  60.730  48.224  1.00  0.00           H
ATOM   1993  CA  ASP A 324      54.355  59.038  49.524  1.00  0.00           C
ATOM   1994  HA  ASP A 324      54.908  59.187  50.440  1.00  0.00           H
ATOM   1995  CB  ASP A 324      52.845  59.497  49.636  1.00  0.00           C
ATOM   1996  HB1 ASP A 324      52.419  59.656  48.623  1.00  0.00           H
ATOM   1997  HB2 ASP A 324      52.231  58.777  50.218  1.00  0.00           H
ATOM   1998  CG  ASP A 324      52.863  60.838  50.393  1.00  0.00           C
ATOM   1999  OD1 ASP A 324      53.569  61.076  51.438  1.00  0.00           O
ATOM   2000  OD2 ASP A 324      51.941  61.683  49.991  1.00  0.00           O
ATOM   2001  C   ASP A 324      54.363  57.556  49.162  1.00  0.00           C
ATOM   2002  O   ASP A 324      54.453  57.201  48.003  1.00  0.00           O
ATOM   2003  N   ARG A 325      54.453  56.675  50.147  1.00  0.00           N
ATOM   2004  HN  ARG A 325      54.507  57.028  51.077  1.00  0.00           H
ATOM   2005  CA  ARG A 325      54.527  55.256  50.000  1.00  0.00           C
ATOM   2006  HA  ARG A 325      55.069  55.174  49.069  1.00  0.00           H
ATOM   2007  CB  ARG A 325      55.227  54.545  51.186  1.00  0.00           C
ATOM   2008  HB1 ARG A 325      55.201  53.446  51.022  1.00  0.00           H
ATOM   2009  HB2 ARG A 325      56.299  54.806  51.054  1.00  0.00           H
ATOM   2010  CG  ARG A 325      54.805  54.939  52.594  1.00  0.00           C
ATOM   2011  HG1 ARG A 325      55.188  54.218  53.348  1.00  0.00           H
ATOM   2012  HG2 ARG A 325      55.149  55.967  52.839  1.00  0.00           H
ATOM   2013  CD  ARG A 325      53.286  54.962  52.788  1.00  0.00           C
ATOM   2014  HD1 ARG A 325      52.778  55.763  52.209  1.00  0.00           H
ATOM   2015  HD2 ARG A 325      52.922  53.960  52.475  1.00  0.00           H
ATOM   2016  NE  ARG A 325      53.135  55.190  54.261  1.00  0.00           N
ATOM   2017  HE  ARG A 325      53.920  55.331  54.864  1.00  0.00           H
ATOM   2018  CZ  ARG A 325      51.952  55.219  54.861  1.00  0.00           C
ATOM   2019  NH1 ARG A 325      50.843  55.068  54.174  1.00  0.00           N
ATOM   2020 1HH1 ARG A 325      50.879  55.127  53.177  1.00  0.00           H
ATOM   2021 2HH1 ARG A 325      49.896  55.211  54.461  1.00  0.00           H
ATOM   2022  NH2 ARG A 325      51.886  55.311  56.161  1.00  0.00           N
ATOM   2023 1HH2 ARG A 325      52.699  55.512  56.708  1.00  0.00           H
ATOM   2024 2HH2 ARG A 325      51.011  55.325  56.644  1.00  0.00           H
ATOM   2025  C   ARG A 325      53.214  54.665  49.618  1.00  0.00           C
ATOM   2026  O   ARG A 325      52.159  55.262  49.714  1.00  0.00           O
ATOM   2027  N   ARG A 326      53.225  53.475  48.992  1.00  0.00           N
ATOM   2028  HN  ARG A 326      54.122  53.041  48.963  1.00  0.00           H
ATOM   2029  CA  ARG A 326      52.130  52.703  48.456  1.00  0.00           C
ATOM   2030  HA  ARG A 326      51.211  53.229  48.666  1.00  0.00           H
ATOM   2031  CB  ARG A 326      52.205  52.427  46.919  1.00  0.00           C
ATOM   2032  HB1 ARG A 326      53.233  52.124  46.624  1.00  0.00           H
ATOM   2033  HB2 ARG A 326      51.515  51.622  46.589  1.00  0.00           H
ATOM   2034  CG  ARG A 326      51.888  53.575  45.940  1.00  0.00           C
ATOM   2035  HG1 ARG A 326      52.739  54.278  46.068  1.00  0.00           H
ATOM   2036  HG2 ARG A 326      51.871  53.204  44.893  1.00  0.00           H
ATOM   2037  CD  ARG A 326      50.586  54.346  46.316  1.00  0.00           C
ATOM   2038  HD1 ARG A 326      49.767  53.599  46.395  1.00  0.00           H
ATOM   2039  HD2 ARG A 326      50.657  54.826  47.316  1.00  0.00           H
ATOM   2040  NE  ARG A 326      50.156  55.220  45.194  1.00  0.00           N
ATOM   2041  HE  ARG A 326      50.649  55.335  44.332  1.00  0.00           H
ATOM   2042  CZ  ARG A 326      49.013  55.975  45.222  1.00  0.00           C
ATOM   2043  NH1 ARG A 326      48.304  56.117  46.297  1.00  0.00           N
ATOM   2044 1HH1 ARG A 326      48.505  55.545  47.093  1.00  0.00           H
ATOM   2045 2HH1 ARG A 326      47.560  56.780  46.219  1.00  0.00           H
ATOM   2046  NH2 ARG A 326      48.751  56.793  44.260  1.00  0.00           N
ATOM   2047 1HH2 ARG A 326      49.536  57.212  43.801  1.00  0.00           H
ATOM   2048 2HH2 ARG A 326      47.989  57.400  44.485  1.00  0.00           H
ATOM   2049  C   ARG A 326      52.133  51.407  49.234  1.00  0.00           C
ATOM   2050  O   ARG A 326      53.167  50.827  49.521  1.00  0.00           O
ATOM   2051  N   LEU A 327      50.928  50.800  49.412  1.00  0.00           N
ATOM   2052  HN  LEU A 327      50.114  51.302  49.129  1.00  0.00           H
ATOM   2053  CA  LEU A 327      50.672  49.438  49.828  1.00  0.00           C
ATOM   2054  HA  LEU A 327      51.546  48.914  50.187  1.00  0.00           H
ATOM   2055  CB  LEU A 327      49.552  49.334  50.820  1.00  0.00           C
ATOM   2056  HB1 LEU A 327      49.950  49.807  51.743  1.00  0.00           H
ATOM   2057  HB2 LEU A 327      48.701  49.955  50.468  1.00  0.00           H
ATOM   2058  CG  LEU A 327      48.958  47.960  51.288  1.00  0.00           C
ATOM   2059  HG  LEU A 327      48.594  47.335  50.445  1.00  0.00           H
ATOM   2060  CD1 LEU A 327      50.017  47.179  52.084  1.00  0.00           C
ATOM   2061 1HD1 LEU A 327      50.761  46.699  51.412  1.00  0.00           H
ATOM   2062 2HD1 LEU A 327      50.515  47.626  52.972  1.00  0.00           H
ATOM   2063 3HD1 LEU A 327      49.454  46.314  52.495  1.00  0.00           H
ATOM   2064  CD2 LEU A 327      47.755  48.313  52.142  1.00  0.00           C
ATOM   2065 1HD2 LEU A 327      47.238  49.179  51.676  1.00  0.00           H
ATOM   2066 2HD2 LEU A 327      47.004  47.495  52.095  1.00  0.00           H
ATOM   2067 3HD2 LEU A 327      48.098  48.437  53.191  1.00  0.00           H
ATOM   2068  C   LEU A 327      50.430  48.524  48.616  1.00  0.00           C
ATOM   2069  O   LEU A 327      49.662  48.833  47.696  1.00  0.00           O
ATOM   2070  N   LEU A 328      51.094  47.372  48.555  1.00  0.00           N
ATOM   2071  HN  LEU A 328      51.619  47.106  49.360  1.00  0.00           H
ATOM   2072  CA  LEU A 328      51.091  46.516  47.364  1.00  0.00           C
ATOM   2073  HA  LEU A 328      50.319  46.705  46.633  1.00  0.00           H
ATOM   2074  CB  LEU A 328      52.458  46.853  46.705  1.00  0.00           C
ATOM   2075  HB1 LEU A 328      52.583  47.927  46.449  1.00  0.00           H
ATOM   2076  HB2 LEU A 328      53.261  46.650  47.445  1.00  0.00           H
ATOM   2077  CG  LEU A 328      52.805  46.106  45.373  1.00  0.00           C
ATOM   2078  HG  LEU A 328      53.069  45.039  45.532  1.00  0.00           H
ATOM   2079  CD1 LEU A 328      51.870  46.176  44.138  1.00  0.00           C
ATOM   2080 1HD1 LEU A 328      52.193  45.716  43.180  1.00  0.00           H
ATOM   2081 2HD1 LEU A 328      50.935  45.645  44.416  1.00  0.00           H
ATOM   2082 3HD1 LEU A 328      51.494  47.205  43.950  1.00  0.00           H
ATOM   2083  CD2 LEU A 328      54.102  46.747  44.879  1.00  0.00           C
ATOM   2084 1HD2 LEU A 328      53.961  47.827  44.657  1.00  0.00           H
ATOM   2085 2HD2 LEU A 328      54.940  46.552  45.582  1.00  0.00           H
ATOM   2086 3HD2 LEU A 328      54.471  46.332  43.917  1.00  0.00           H
ATOM   2087  C   LEU A 328      51.119  45.082  47.802  1.00  0.00           C
ATOM   2088  O   LEU A 328      52.041  44.832  48.618  1.00  0.00           O
ATOM   2089  N   PRO A 329      50.133  44.241  47.470  1.00  0.00           N
ATOM   2090  CD  PRO A 329      48.977  44.581  46.631  1.00  0.00           C
ATOM   2091  HD1 PRO A 329      49.329  45.102  45.715  1.00  0.00           H
ATOM   2092  HD2 PRO A 329      48.187  45.149  47.168  1.00  0.00           H
ATOM   2093  CA  PRO A 329      50.352  42.776  47.494  1.00  0.00           C
ATOM   2094  HA  PRO A 329      50.765  42.428  48.429  1.00  0.00           H
ATOM   2095  CB  PRO A 329      48.955  42.234  47.221  1.00  0.00           C
ATOM   2096  HB1 PRO A 329      48.939  41.198  46.820  1.00  0.00           H
ATOM   2097  HB2 PRO A 329      48.363  42.198  48.160  1.00  0.00           H
ATOM   2098  CG  PRO A 329      48.403  43.238  46.161  1.00  0.00           C
ATOM   2099  HG1 PRO A 329      48.947  42.975  45.228  1.00  0.00           H
ATOM   2100  HG2 PRO A 329      47.293  43.193  46.148  1.00  0.00           H
ATOM   2101  C   PRO A 329      51.488  42.294  46.512  1.00  0.00           C
ATOM   2102  O   PRO A 329      51.543  42.712  45.377  1.00  0.00           O
ATOM   2103  N   ALA A 330      52.411  41.419  46.929  1.00  0.00           N
ATOM   2104  HN  ALA A 330      52.414  41.057  47.859  1.00  0.00           H
ATOM   2105  CA  ALA A 330      53.584  41.138  46.097  1.00  0.00           C
ATOM   2106  HA  ALA A 330      53.460  41.236  45.029  1.00  0.00           H
ATOM   2107  CB  ALA A 330      54.789  41.945  46.666  1.00  0.00           C
ATOM   2108  HB1 ALA A 330      54.805  41.685  47.746  1.00  0.00           H
ATOM   2109  HB2 ALA A 330      55.809  41.787  46.254  1.00  0.00           H
ATOM   2110  HB3 ALA A 330      54.673  43.050  46.635  1.00  0.00           H
ATOM   2111  C   ALA A 330      53.912  39.679  46.297  1.00  0.00           C
ATOM   2112  O   ALA A 330      53.668  39.128  47.327  1.00  0.00           O
ATOM   2113  N   ALA A 331      54.320  39.072  45.186  1.00  0.00           N
ATOM   2114  HN  ALA A 331      54.435  39.607  44.353  1.00  0.00           H
ATOM   2115  CA  ALA A 331      54.550  37.651  45.104  1.00  0.00           C
ATOM   2116  HA  ALA A 331      53.615  37.202  45.404  1.00  0.00           H
ATOM   2117  CB  ALA A 331      54.758  37.356  43.641  1.00  0.00           C
ATOM   2118  HB1 ALA A 331      54.037  37.885  42.983  1.00  0.00           H
ATOM   2119  HB2 ALA A 331      55.789  37.650  43.350  1.00  0.00           H
ATOM   2120  HB3 ALA A 331      54.659  36.254  43.536  1.00  0.00           H
ATOM   2121  C   ALA A 331      55.655  37.109  45.940  1.00  0.00           C
ATOM   2122  O   ALA A 331      56.749  37.603  46.009  1.00  0.00           O
ATOM   2123  N   VAL A 332      55.337  36.027  46.769  1.00  0.00           N
ATOM   2124  HN  VAL A 332      54.430  35.625  46.867  1.00  0.00           H
ATOM   2125  CA  VAL A 332      56.342  35.206  47.380  1.00  0.00           C
ATOM   2126  HA  VAL A 332      56.778  35.883  48.100  1.00  0.00           H
ATOM   2127  CB  VAL A 332      55.627  34.103  48.266  1.00  0.00           C
ATOM   2128  HB  VAL A 332      54.972  33.460  47.641  1.00  0.00           H
ATOM   2129  CG1 VAL A 332      56.601  33.242  49.083  1.00  0.00           C
ATOM   2130 1HG1 VAL A 332      56.084  32.650  49.867  1.00  0.00           H
ATOM   2131 2HG1 VAL A 332      57.183  32.599  48.389  1.00  0.00           H
ATOM   2132 3HG1 VAL A 332      57.295  33.835  49.717  1.00  0.00           H
ATOM   2133  CG2 VAL A 332      54.676  34.879  49.271  1.00  0.00           C
ATOM   2134 1HG2 VAL A 332      55.275  35.499  49.971  1.00  0.00           H
ATOM   2135 2HG2 VAL A 332      53.930  35.545  48.787  1.00  0.00           H
ATOM   2136 3HG2 VAL A 332      54.143  34.064  49.804  1.00  0.00           H
ATOM   2137  C   VAL A 332      57.367  34.689  46.430  1.00  0.00           C
ATOM   2138  O   VAL A 332      57.049  34.259  45.291  1.00  0.00           O
ATOM   2139  N   HIS A 333      58.603  34.739  46.822  1.00  0.00           N
ATOM   2140  HN  HIS A 333      58.837  35.176  47.687  1.00  0.00           H
ATOM   2141  CA  HIS A 333      59.703  34.110  46.155  1.00  0.00           C
ATOM   2142  HA  HIS A 333      59.410  33.824  45.156  1.00  0.00           H
ATOM   2143  CB  HIS A 333      60.947  35.039  46.117  1.00  0.00           C
ATOM   2144  HB1 HIS A 333      60.617  35.965  45.600  1.00  0.00           H
ATOM   2145  HB2 HIS A 333      61.103  35.362  47.168  1.00  0.00           H
ATOM   2146  ND1 HIS A 333      62.244  34.331  44.141  1.00  0.00           N
ATOM   2147  CG  HIS A 333      62.204  34.449  45.487  1.00  0.00           C
ATOM   2148  CE1 HIS A 333      63.441  33.894  43.843  1.00  0.00           C
ATOM   2149  HE1 HIS A 333      63.855  33.777  42.842  1.00  0.00           H
ATOM   2150  NE2 HIS A 333      64.185  33.803  44.958  1.00  0.00           N
ATOM   2151  HE2 HIS A 333      65.167  33.621  45.011  1.00  0.00           H
ATOM   2152  CD2 HIS A 333      63.405  34.146  46.009  1.00  0.00           C
ATOM   2153  HD2 HIS A 333      63.683  34.244  47.051  1.00  0.00           H
ATOM   2154  C   HIS A 333      60.147  32.883  46.914  1.00  0.00           C
ATOM   2155  O   HIS A 333      60.035  32.712  48.102  1.00  0.00           O
ATOM   2156  N   SER A 334      60.686  31.938  46.135  1.00  0.00           N
ATOM   2157  HN  SER A 334      60.647  32.008  45.141  1.00  0.00           H
ATOM   2158  CA  SER A 334      61.229  30.627  46.594  1.00  0.00           C
ATOM   2159  HA  SER A 334      60.356  30.003  46.718  1.00  0.00           H
ATOM   2160  CB  SER A 334      62.187  29.978  45.482  1.00  0.00           C
ATOM   2161  HB1 SER A 334      63.166  30.492  45.373  1.00  0.00           H
ATOM   2162  HB2 SER A 334      62.440  28.926  45.734  1.00  0.00           H
ATOM   2163  OG  SER A 334      61.571  29.914  44.243  1.00  0.00           O
ATOM   2164  HG1 SER A 334      60.887  29.243  44.296  1.00  0.00           H
ATOM   2165  C   SER A 334      61.857  30.392  47.957  1.00  0.00           C
ATOM   2166  O   SER A 334      62.698  31.143  48.457  1.00  0.00           O
ATOM   2167  N   VAL A 335      61.446  29.245  48.576  1.00  0.00           N
ATOM   2168  HN  VAL A 335      60.888  28.574  48.093  1.00  0.00           H
ATOM   2169  CA  VAL A 335      61.782  28.899  49.966  1.00  0.00           C
ATOM   2170  HA  VAL A 335      61.363  29.736  50.505  1.00  0.00           H
ATOM   2171  CB  VAL A 335      61.107  27.621  50.381  1.00  0.00           C
ATOM   2172  HB  VAL A 335      61.317  26.898  49.564  1.00  0.00           H
ATOM   2173  CG1 VAL A 335      61.474  27.019  51.812  1.00  0.00           C
ATOM   2174 1HG1 VAL A 335      61.490  27.748  52.650  1.00  0.00           H
ATOM   2175 2HG1 VAL A 335      60.740  26.219  52.048  1.00  0.00           H
ATOM   2176 3HG1 VAL A 335      62.509  26.621  51.742  1.00  0.00           H
ATOM   2177  CG2 VAL A 335      59.623  27.910  50.252  1.00  0.00           C
ATOM   2178 1HG2 VAL A 335      59.280  28.432  49.333  1.00  0.00           H
ATOM   2179 2HG2 VAL A 335      58.977  27.023  50.422  1.00  0.00           H
ATOM   2180 3HG2 VAL A 335      59.468  28.641  51.075  1.00  0.00           H
ATOM   2181  C   VAL A 335      63.260  28.838  50.200  1.00  0.00           C
ATOM   2182  O   VAL A 335      64.051  28.419  49.354  1.00  0.00           O
ATOM   2183  N   THR A 336      63.785  29.184  51.396  1.00  0.00           N
ATOM   2184  HN  THR A 336      63.170  29.427  52.141  1.00  0.00           H
ATOM   2185  CA  THR A 336      65.112  29.111  51.845  1.00  0.00           C
ATOM   2186  HA  THR A 336      65.597  28.582  51.038  1.00  0.00           H
ATOM   2187  CB  THR A 336      65.652  30.531  51.942  1.00  0.00           C
ATOM   2188  HB  THR A 336      65.304  31.101  51.054  1.00  0.00           H
ATOM   2189  OG1 THR A 336      67.065  30.405  51.881  1.00  0.00           O
ATOM   2190  HG1 THR A 336      67.184  30.145  50.965  1.00  0.00           H
ATOM   2191  CG2 THR A 336      65.267  31.285  53.297  1.00  0.00           C
ATOM   2192 1HG2 THR A 336      64.171  31.436  53.195  1.00  0.00           H
ATOM   2193 2HG2 THR A 336      65.534  30.749  54.233  1.00  0.00           H
ATOM   2194 3HG2 THR A 336      65.810  32.252  53.354  1.00  0.00           H
ATOM   2195  C   THR A 336      65.205  28.310  53.108  1.00  0.00           C
ATOM   2196  O   THR A 336      64.189  28.095  53.787  1.00  0.00           O
ATOM   2197  N   LEU A 337      66.340  27.744  53.482  1.00  0.00           N
ATOM   2198  HN  LEU A 337      67.180  27.867  52.960  1.00  0.00           H
ATOM   2199  CA  LEU A 337      66.595  27.237  54.806  1.00  0.00           C
ATOM   2200  HA  LEU A 337      65.821  26.507  54.990  1.00  0.00           H
ATOM   2201  CB  LEU A 337      67.934  26.542  54.979  1.00  0.00           C
ATOM   2202  HB1 LEU A 337      68.800  27.227  54.850  1.00  0.00           H
ATOM   2203  HB2 LEU A 337      67.952  26.135  56.012  1.00  0.00           H
ATOM   2204  CG  LEU A 337      68.042  25.390  53.983  1.00  0.00           C
ATOM   2205  HG  LEU A 337      67.577  25.617  53.000  1.00  0.00           H
ATOM   2206  CD1 LEU A 337      69.530  25.109  53.702  1.00  0.00           C
ATOM   2207 1HD1 LEU A 337      69.625  24.235  53.023  1.00  0.00           H
ATOM   2208 2HD1 LEU A 337      69.939  25.970  53.132  1.00  0.00           H
ATOM   2209 3HD1 LEU A 337      70.069  25.071  54.673  1.00  0.00           H
ATOM   2210  CD2 LEU A 337      67.398  24.118  54.587  1.00  0.00           C
ATOM   2211 1HD2 LEU A 337      67.894  23.897  55.557  1.00  0.00           H
ATOM   2212 2HD2 LEU A 337      66.315  24.311  54.740  1.00  0.00           H
ATOM   2213 3HD2 LEU A 337      67.649  23.250  53.940  1.00  0.00           H
ATOM   2214  C   LEU A 337      66.344  28.297  55.954  1.00  0.00           C
ATOM   2215  O   LEU A 337      67.051  29.307  55.869  1.00  0.00           O
ATOM   2216  N   SER A 338      65.616  27.907  57.047  1.00  0.00           N
ATOM   2217  HN  SER A 338      65.205  27.001  56.982  1.00  0.00           H
ATOM   2218  CA  SER A 338      65.649  28.600  58.320  1.00  0.00           C
ATOM   2219  HA  SER A 338      64.822  29.294  58.297  1.00  0.00           H
ATOM   2220  CB  SER A 338      65.218  27.599  59.446  1.00  0.00           C
ATOM   2221  HB1 SER A 338      65.829  26.671  59.433  1.00  0.00           H
ATOM   2222  HB2 SER A 338      65.319  28.025  60.467  1.00  0.00           H
ATOM   2223  OG  SER A 338      63.830  27.281  59.264  1.00  0.00           O
ATOM   2224  HG1 SER A 338      63.669  27.390  58.324  1.00  0.00           H
ATOM   2225  C   SER A 338      66.764  29.521  58.798  1.00  0.00           C
ATOM   2226  O   SER A 338      67.862  29.063  59.058  1.00  0.00           O
ATOM   2227  N   GLU A 339      66.595  30.845  58.946  1.00  0.00           N
ATOM   2228  HN  GLU A 339      65.656  31.174  58.882  1.00  0.00           H
ATOM   2229  CA  GLU A 339      67.548  31.808  59.361  1.00  0.00           C
ATOM   2230  HA  GLU A 339      68.545  31.449  59.154  1.00  0.00           H
ATOM   2231  CB  GLU A 339      67.521  33.139  58.441  1.00  0.00           C
ATOM   2232  HB1 GLU A 339      66.458  33.455  58.514  1.00  0.00           H
ATOM   2233  HB2 GLU A 339      68.152  33.959  58.846  1.00  0.00           H
ATOM   2234  CG  GLU A 339      67.922  33.023  56.955  1.00  0.00           C
ATOM   2235  HG1 GLU A 339      67.743  32.125  56.325  1.00  0.00           H
ATOM   2236  HG2 GLU A 339      67.453  33.794  56.307  1.00  0.00           H
ATOM   2237  CD  GLU A 339      69.440  33.216  56.920  1.00  0.00           C
ATOM   2238  OE1 GLU A 339      69.898  34.254  56.425  1.00  0.00           O
ATOM   2239  OE2 GLU A 339      70.194  32.261  57.263  1.00  0.00           O
ATOM   2240  C   GLU A 339      67.456  32.094  60.819  1.00  0.00           C
ATOM   2241  O   GLU A 339      66.383  32.087  61.357  1.00  0.00           O
ATOM   2242  N   GLU A 340      68.515  32.373  61.453  1.00  0.00           N
ATOM   2243  HN  GLU A 340      69.329  32.625  60.935  1.00  0.00           H
ATOM   2244  CA  GLU A 340      68.751  32.406  62.839  1.00  0.00           C
ATOM   2245  HA  GLU A 340      67.902  32.183  63.468  1.00  0.00           H
ATOM   2246  CB  GLU A 340      69.807  31.327  63.281  1.00  0.00           C
ATOM   2247  HB1 GLU A 340      70.761  31.463  62.727  1.00  0.00           H
ATOM   2248  HB2 GLU A 340      69.918  31.260  64.384  1.00  0.00           H
ATOM   2249  CG  GLU A 340      69.206  29.896  62.912  1.00  0.00           C
ATOM   2250  HG1 GLU A 340      68.324  29.769  63.575  1.00  0.00           H
ATOM   2251  HG2 GLU A 340      68.916  29.813  61.843  1.00  0.00           H
ATOM   2252  CD  GLU A 340      70.186  28.823  63.196  1.00  0.00           C
ATOM   2253  OE1 GLU A 340      70.700  28.162  62.305  1.00  0.00           O
ATOM   2254  OE2 GLU A 340      70.492  28.653  64.383  1.00  0.00           O
ATOM   2255  C   GLU A 340      69.365  33.714  63.201  1.00  0.00           C
ATOM   2256  O   GLU A 340      70.456  34.133  62.752  1.00  0.00           O
ATOM   2257  N   ALA A 341      68.658  34.566  64.032  1.00  0.00           N
ATOM   2258  HN  ALA A 341      67.756  34.243  64.309  1.00  0.00           H
ATOM   2259  CA  ALA A 341      69.067  35.933  64.233  1.00  0.00           C
ATOM   2260  HA  ALA A 341      70.132  36.083  64.136  1.00  0.00           H
ATOM   2261  CB  ALA A 341      68.244  36.848  63.316  1.00  0.00           C
ATOM   2262  HB1 ALA A 341      67.155  36.676  63.456  1.00  0.00           H
ATOM   2263  HB2 ALA A 341      68.541  37.841  63.717  1.00  0.00           H
ATOM   2264  HB3 ALA A 341      68.439  36.613  62.248  1.00  0.00           H
ATOM   2265  C   ALA A 341      68.977  36.289  65.671  1.00  0.00           C
ATOM   2266  O   ALA A 341      68.302  35.634  66.454  1.00  0.00           O
ATOM   2267  N   ALA A 342      69.708  37.351  66.054  1.00  0.00           N
ATOM   2268  HN  ALA A 342      70.392  37.768  65.460  1.00  0.00           H
ATOM   2269  CA  ALA A 342      69.766  37.974  67.398  1.00  0.00           C
ATOM   2270  HA  ALA A 342      70.175  37.249  68.086  1.00  0.00           H
ATOM   2271  CB  ALA A 342      70.787  39.130  67.350  1.00  0.00           C
ATOM   2272  HB1 ALA A 342      70.983  39.582  68.346  1.00  0.00           H
ATOM   2273  HB2 ALA A 342      71.748  38.621  67.124  1.00  0.00           H
ATOM   2274  HB3 ALA A 342      70.500  39.905  66.606  1.00  0.00           H
ATOM   2275  C   ALA A 342      68.357  38.521  67.817  1.00  0.00           C
ATOM   2276  O   ALA A 342      67.673  39.242  67.057  1.00  0.00           O
ATOM   2277  N   GLY A 343      67.974  38.085  69.053  1.00  0.00           N
ATOM   2278  HN  GLY A 343      68.607  37.534  69.590  1.00  0.00           H
ATOM   2279  CA  GLY A 343      66.775  38.496  69.722  1.00  0.00           C
ATOM   2280  HA1 GLY A 343      66.933  38.164  70.737  1.00  0.00           H
ATOM   2281  HA2 GLY A 343      66.655  39.569  69.705  1.00  0.00           H
ATOM   2282  C   GLY A 343      65.456  37.820  69.152  1.00  0.00           C
ATOM   2283  O   GLY A 343      65.326  37.542  68.012  1.00  0.00           O
ATOM   2284  N   ALA A 344      64.464  37.490  69.991  1.00  0.00           N
ATOM   2285  HN  ALA A 344      64.698  37.519  70.960  1.00  0.00           H
ATOM   2286  CA  ALA A 344      63.157  37.103  69.614  1.00  0.00           C
ATOM   2287  HA  ALA A 344      62.964  37.399  68.593  1.00  0.00           H
ATOM   2288  CB  ALA A 344      62.857  35.699  69.680  1.00  0.00           C
ATOM   2289  HB1 ALA A 344      63.557  35.052  69.109  1.00  0.00           H
ATOM   2290  HB2 ALA A 344      62.822  35.398  70.749  1.00  0.00           H
ATOM   2291  HB3 ALA A 344      61.869  35.523  69.204  1.00  0.00           H
ATOM   2292  C   ALA A 344      62.119  37.908  70.390  1.00  0.00           C
ATOM   2293  O   ALA A 344      61.848  37.675  71.610  1.00  0.00           O
ATOM   2294  N   TYR A 345      61.459  38.853  69.714  1.00  0.00           N
ATOM   2295  HN  TYR A 345      61.589  38.978  68.734  1.00  0.00           H
ATOM   2296  CA  TYR A 345      60.588  39.855  70.201  1.00  0.00           C
ATOM   2297  HA  TYR A 345      60.603  39.800  71.279  1.00  0.00           H
ATOM   2298  CB  TYR A 345      61.279  41.245  69.907  1.00  0.00           C
ATOM   2299  HB1 TYR A 345      61.808  41.211  68.931  1.00  0.00           H
ATOM   2300  HB2 TYR A 345      60.549  42.082  69.934  1.00  0.00           H
ATOM   2301  CG  TYR A 345      62.247  41.668  70.985  1.00  0.00           C
ATOM   2302  CD1 TYR A 345      62.007  42.816  71.789  1.00  0.00           C
ATOM   2303  HD1 TYR A 345      61.058  43.331  71.769  1.00  0.00           H
ATOM   2304  CE1 TYR A 345      62.952  43.237  72.756  1.00  0.00           C
ATOM   2305  HE1 TYR A 345      62.670  44.099  73.343  1.00  0.00           H
ATOM   2306  CZ  TYR A 345      64.188  42.632  72.848  1.00  0.00           C
ATOM   2307  OH  TYR A 345      65.028  42.999  73.936  1.00  0.00           O
ATOM   2308  HH  TYR A 345      65.592  42.233  74.071  1.00  0.00           H
ATOM   2309  CD2 TYR A 345      63.528  41.023  71.130  1.00  0.00           C
ATOM   2310  HD2 TYR A 345      63.904  40.217  70.516  1.00  0.00           H
ATOM   2311  CE2 TYR A 345      64.444  41.536  72.055  1.00  0.00           C
ATOM   2312  HE2 TYR A 345      65.438  41.144  72.213  1.00  0.00           H
ATOM   2313  C   TYR A 345      59.253  39.724  69.615  1.00  0.00           C
ATOM   2314  O   TYR A 345      59.075  39.542  68.398  1.00  0.00           O
ATOM   2315  N   ALA A 346      58.202  39.843  70.490  1.00  0.00           N
ATOM   2316  HN  ALA A 346      58.321  39.921  71.477  1.00  0.00           H
ATOM   2317  CA  ALA A 346      56.761  39.826  70.171  1.00  0.00           C
ATOM   2318  HA  ALA A 346      56.698  39.500  69.143  1.00  0.00           H
ATOM   2319  CB  ALA A 346      55.975  38.768  70.962  1.00  0.00           C
ATOM   2320  HB1 ALA A 346      54.936  38.754  70.571  1.00  0.00           H
ATOM   2321  HB2 ALA A 346      56.490  37.800  70.776  1.00  0.00           H
ATOM   2322  HB3 ALA A 346      55.947  39.013  72.045  1.00  0.00           H
ATOM   2323  C   ALA A 346      56.090  41.208  70.416  1.00  0.00           C
ATOM   2324  O   ALA A 346      55.614  41.430  71.551  1.00  0.00           O
ATOM   2325  N   PRO A 347      55.938  42.125  69.395  1.00  0.00           N
ATOM   2326  CD  PRO A 347      56.798  42.127  68.240  1.00  0.00           C
ATOM   2327  HD1 PRO A 347      56.562  41.254  67.594  1.00  0.00           H
ATOM   2328  HD2 PRO A 347      57.867  42.061  68.537  1.00  0.00           H
ATOM   2329  CA  PRO A 347      55.307  43.481  69.649  1.00  0.00           C
ATOM   2330  HA  PRO A 347      55.318  43.789  70.684  1.00  0.00           H
ATOM   2331  CB  PRO A 347      56.120  44.445  68.693  1.00  0.00           C
ATOM   2332  HB1 PRO A 347      55.472  45.308  68.429  1.00  0.00           H
ATOM   2333  HB2 PRO A 347      57.026  44.791  69.235  1.00  0.00           H
ATOM   2334  CG  PRO A 347      56.556  43.578  67.600  1.00  0.00           C
ATOM   2335  HG1 PRO A 347      55.750  43.533  66.837  1.00  0.00           H
ATOM   2336  HG2 PRO A 347      57.511  43.944  67.166  1.00  0.00           H
ATOM   2337  C   PRO A 347      53.809  43.544  69.223  1.00  0.00           C
ATOM   2338  O   PRO A 347      53.362  42.936  68.249  1.00  0.00           O
ATOM   2339  N   LEU A 348      53.008  44.325  70.001  1.00  0.00           N
ATOM   2340  HN  LEU A 348      53.457  44.796  70.756  1.00  0.00           H
ATOM   2341  CA  LEU A 348      51.561  44.249  69.998  1.00  0.00           C
ATOM   2342  HA  LEU A 348      51.212  43.638  69.178  1.00  0.00           H
ATOM   2343  CB  LEU A 348      51.026  43.613  71.320  1.00  0.00           C
ATOM   2344  HB1 LEU A 348      51.375  42.561  71.243  1.00  0.00           H
ATOM   2345  HB2 LEU A 348      51.643  44.026  72.146  1.00  0.00           H
ATOM   2346  CG  LEU A 348      49.547  43.728  71.591  1.00  0.00           C
ATOM   2347  HG  LEU A 348      49.238  44.751  71.288  1.00  0.00           H
ATOM   2348  CD1 LEU A 348      48.779  42.788  70.721  1.00  0.00           C
ATOM   2349 1HD1 LEU A 348      48.948  43.111  69.672  1.00  0.00           H
ATOM   2350 2HD1 LEU A 348      49.059  41.716  70.806  1.00  0.00           H
ATOM   2351 3HD1 LEU A 348      47.683  42.905  70.857  1.00  0.00           H
ATOM   2352  CD2 LEU A 348      49.147  43.676  73.115  1.00  0.00           C
ATOM   2353 1HD2 LEU A 348      49.609  44.605  73.513  1.00  0.00           H
ATOM   2354 2HD2 LEU A 348      48.058  43.834  73.264  1.00  0.00           H
ATOM   2355 3HD2 LEU A 348      49.428  42.800  73.737  1.00  0.00           H
ATOM   2356  C   LEU A 348      51.101  45.710  69.815  1.00  0.00           C
ATOM   2357  O   LEU A 348      51.649  46.593  70.488  1.00  0.00           O
ATOM   2358  N   THR A 349      50.082  45.952  68.872  1.00  0.00           N
ATOM   2359  HN  THR A 349      49.829  45.303  68.159  1.00  0.00           H
ATOM   2360  CA  THR A 349      49.488  47.212  68.705  1.00  0.00           C
ATOM   2361  HA  THR A 349      49.966  47.946  69.337  1.00  0.00           H
ATOM   2362  CB  THR A 349      49.422  47.662  67.285  1.00  0.00           C
ATOM   2363  HB  THR A 349      48.846  48.608  67.195  1.00  0.00           H
ATOM   2364  OG1 THR A 349      48.782  46.749  66.434  1.00  0.00           O
ATOM   2365  HG1 THR A 349      49.154  47.018  65.590  1.00  0.00           H
ATOM   2366  CG2 THR A 349      50.828  47.964  66.887  1.00  0.00           C
ATOM   2367 1HG2 THR A 349      50.851  48.585  65.965  1.00  0.00           H
ATOM   2368 2HG2 THR A 349      51.334  48.588  67.654  1.00  0.00           H
ATOM   2369 3HG2 THR A 349      51.384  47.045  66.602  1.00  0.00           H
ATOM   2370  C   THR A 349      48.019  47.058  69.208  1.00  0.00           C
ATOM   2371  O   THR A 349      47.495  45.956  69.250  1.00  0.00           O
ATOM   2372  N   ALA A 350      47.335  48.248  69.443  1.00  0.00           N
ATOM   2373  HN  ALA A 350      47.719  49.161  69.552  1.00  0.00           H
ATOM   2374  CA  ALA A 350      45.880  48.325  69.452  1.00  0.00           C
ATOM   2375  HA  ALA A 350      45.594  47.783  70.341  1.00  0.00           H
ATOM   2376  CB  ALA A 350      45.336  49.776  69.681  1.00  0.00           C
ATOM   2377  HB1 ALA A 350      44.266  49.779  69.983  1.00  0.00           H
ATOM   2378  HB2 ALA A 350      45.966  50.297  70.433  1.00  0.00           H
ATOM   2379  HB3 ALA A 350      45.344  50.405  68.765  1.00  0.00           H
ATOM   2380  C   ALA A 350      45.155  47.722  68.228  1.00  0.00           C
ATOM   2381  O   ALA A 350      44.067  47.177  68.317  1.00  0.00           O
ATOM   2382  N   GLN A 351      45.690  47.646  66.990  1.00  0.00           N
ATOM   2383  HN  GLN A 351      46.578  48.080  66.860  1.00  0.00           H
ATOM   2384  CA  GLN A 351      45.030  47.220  65.792  1.00  0.00           C
ATOM   2385  HA  GLN A 351      43.960  47.367  65.816  1.00  0.00           H
ATOM   2386  CB  GLN A 351      45.675  48.003  64.609  1.00  0.00           C
ATOM   2387  HB1 GLN A 351      46.740  47.696  64.682  1.00  0.00           H
ATOM   2388  HB2 GLN A 351      45.198  47.660  63.666  1.00  0.00           H
ATOM   2389  CG  GLN A 351      45.428  49.586  64.634  1.00  0.00           C
ATOM   2390  HG1 GLN A 351      45.861  49.979  65.579  1.00  0.00           H
ATOM   2391  HG2 GLN A 351      45.863  50.039  63.718  1.00  0.00           H
ATOM   2392  CD  GLN A 351      43.940  49.935  64.663  1.00  0.00           C
ATOM   2393  OE1 GLN A 351      43.485  50.604  65.603  1.00  0.00           O
ATOM   2394  NE2 GLN A 351      43.176  49.478  63.663  1.00  0.00           N
ATOM   2395 1HE2 GLN A 351      42.280  49.901  63.528  1.00  0.00           H
ATOM   2396 2HE2 GLN A 351      43.430  48.708  63.077  1.00  0.00           H
ATOM   2397  C   GLN A 351      45.255  45.720  65.454  1.00  0.00           C
ATOM   2398  O   GLN A 351      44.749  45.214  64.459  1.00  0.00           O
ATOM   2399  N   GLY A 352      46.091  44.977  66.189  1.00  0.00           N
ATOM   2400  HN  GLY A 352      46.458  45.494  66.960  1.00  0.00           H
ATOM   2401  CA  GLY A 352      46.477  43.555  65.951  1.00  0.00           C
ATOM   2402  HA1 GLY A 352      47.079  43.124  66.737  1.00  0.00           H
ATOM   2403  HA2 GLY A 352      45.518  43.061  65.884  1.00  0.00           H
ATOM   2404  C   GLY A 352      47.188  43.313  64.565  1.00  0.00           C
ATOM   2405  O   GLY A 352      47.192  42.218  64.023  1.00  0.00           O
ATOM   2406  N   THR A 353      47.952  44.332  64.117  1.00  0.00           N
ATOM   2407  HN  THR A 353      47.860  45.210  64.579  1.00  0.00           H
ATOM   2408  CA  THR A 353      48.902  44.160  63.063  1.00  0.00           C
ATOM   2409  HA  THR A 353      49.429  43.239  63.261  1.00  0.00           H
ATOM   2410  CB  THR A 353      48.328  44.101  61.616  1.00  0.00           C
ATOM   2411  HB  THR A 353      47.846  43.107  61.497  1.00  0.00           H
ATOM   2412  OG1 THR A 353      49.306  44.229  60.671  1.00  0.00           O
ATOM   2413  HG1 THR A 353      49.931  43.514  60.812  1.00  0.00           H
ATOM   2414  CG2 THR A 353      47.285  45.217  61.306  1.00  0.00           C
ATOM   2415 1HG2 THR A 353      46.501  45.268  62.091  1.00  0.00           H
ATOM   2416 2HG2 THR A 353      47.885  46.152  61.308  1.00  0.00           H
ATOM   2417 3HG2 THR A 353      46.857  45.041  60.296  1.00  0.00           H
ATOM   2418  C   THR A 353      49.959  45.327  63.203  1.00  0.00           C
ATOM   2419  O   THR A 353      49.727  46.227  63.990  1.00  0.00           O
ATOM   2420  N   ILE A 354      51.203  45.242  62.589  1.00  0.00           N
ATOM   2421  HN  ILE A 354      51.492  44.510  61.977  1.00  0.00           H
ATOM   2422  CA  ILE A 354      52.273  46.228  62.608  1.00  0.00           C
ATOM   2423  HA  ILE A 354      51.895  47.228  62.458  1.00  0.00           H
ATOM   2424  CB  ILE A 354      52.985  46.142  63.987  1.00  0.00           C
ATOM   2425  HB  ILE A 354      52.196  46.336  64.744  1.00  0.00           H
ATOM   2426  CG2 ILE A 354      53.594  44.693  64.189  1.00  0.00           C
ATOM   2427 1HG2 ILE A 354      52.921  43.824  64.030  1.00  0.00           H
ATOM   2428 2HG2 ILE A 354      54.530  44.558  63.605  1.00  0.00           H
ATOM   2429 3HG2 ILE A 354      53.914  44.499  65.235  1.00  0.00           H
ATOM   2430  CG1 ILE A 354      53.935  47.297  64.265  1.00  0.00           C
ATOM   2431 1HG1 ILE A 354      54.735  47.204  63.499  1.00  0.00           H
ATOM   2432 2HG1 ILE A 354      53.303  48.207  64.188  1.00  0.00           H
ATOM   2433  CD  ILE A 354      54.537  47.290  65.717  1.00  0.00           C
ATOM   2434  HD1 ILE A 354      55.265  48.104  65.920  1.00  0.00           H
ATOM   2435  HD2 ILE A 354      53.737  47.335  66.487  1.00  0.00           H
ATOM   2436  HD3 ILE A 354      55.151  46.368  65.804  1.00  0.00           H
ATOM   2437  C   ILE A 354      53.130  45.898  61.399  1.00  0.00           C
ATOM   2438  O   ILE A 354      52.985  44.792  60.763  1.00  0.00           O
ATOM   2439  N   LEU A 355      53.836  46.904  60.895  1.00  0.00           N
ATOM   2440  HN  LEU A 355      53.824  47.837  61.248  1.00  0.00           H
ATOM   2441  CA  LEU A 355      54.645  46.809  59.654  1.00  0.00           C
ATOM   2442  HA  LEU A 355      54.385  45.931  59.082  1.00  0.00           H
ATOM   2443  CB  LEU A 355      54.506  48.133  58.821  1.00  0.00           C
ATOM   2444  HB1 LEU A 355      53.440  48.394  58.646  1.00  0.00           H
ATOM   2445  HB2 LEU A 355      54.862  48.978  59.450  1.00  0.00           H
ATOM   2446  CG  LEU A 355      55.249  48.028  57.442  1.00  0.00           C
ATOM   2447  HG  LEU A 355      56.185  47.436  57.524  1.00  0.00           H
ATOM   2448  CD1 LEU A 355      54.327  47.194  56.488  1.00  0.00           C
ATOM   2449 1HD1 LEU A 355      53.358  47.727  56.379  1.00  0.00           H
ATOM   2450 2HD1 LEU A 355      54.755  47.131  55.465  1.00  0.00           H
ATOM   2451 3HD1 LEU A 355      54.080  46.196  56.909  1.00  0.00           H
ATOM   2452  CD2 LEU A 355      55.587  49.442  56.956  1.00  0.00           C
ATOM   2453 1HD2 LEU A 355      56.202  49.337  56.037  1.00  0.00           H
ATOM   2454 2HD2 LEU A 355      54.708  50.095  56.767  1.00  0.00           H
ATOM   2455 3HD2 LEU A 355      56.344  50.030  57.518  1.00  0.00           H
ATOM   2456  C   LEU A 355      56.149  46.652  59.953  1.00  0.00           C
ATOM   2457  O   LEU A 355      56.840  47.548  60.391  1.00  0.00           O
ATOM   2458  N   ILE A 356      56.692  45.471  59.590  1.00  0.00           N
ATOM   2459  HN  ILE A 356      56.219  44.741  59.102  1.00  0.00           H
ATOM   2460  CA  ILE A 356      58.015  45.065  60.083  1.00  0.00           C
ATOM   2461  HA  ILE A 356      58.586  45.875  60.514  1.00  0.00           H
ATOM   2462  CB  ILE A 356      57.909  43.834  60.929  1.00  0.00           C
ATOM   2463  HB  ILE A 356      57.489  43.071  60.239  1.00  0.00           H
ATOM   2464  CG2 ILE A 356      59.275  43.480  61.451  1.00  0.00           C
ATOM   2465 1HG2 ILE A 356      60.065  43.275  60.698  1.00  0.00           H
ATOM   2466 2HG2 ILE A 356      59.558  44.403  62.002  1.00  0.00           H
ATOM   2467 3HG2 ILE A 356      59.218  42.622  62.155  1.00  0.00           H
ATOM   2468  CG1 ILE A 356      56.924  44.068  62.095  1.00  0.00           C
ATOM   2469 1HG1 ILE A 356      55.888  44.100  61.696  1.00  0.00           H
ATOM   2470 2HG1 ILE A 356      56.991  43.213  62.802  1.00  0.00           H
ATOM   2471  CD  ILE A 356      57.206  45.338  62.987  1.00  0.00           C
ATOM   2472  HD1 ILE A 356      58.028  45.105  63.697  1.00  0.00           H
ATOM   2473  HD2 ILE A 356      57.475  46.281  62.464  1.00  0.00           H
ATOM   2474  HD3 ILE A 356      56.263  45.501  63.552  1.00  0.00           H
ATOM   2475  C   ILE A 356      58.919  44.833  58.858  1.00  0.00           C
ATOM   2476  O   ILE A 356      58.641  43.983  58.036  1.00  0.00           O
ATOM   2477  N   ASN A 357      59.971  45.699  58.560  1.00  0.00           N
ATOM   2478  HN  ASN A 357      59.980  46.555  59.072  1.00  0.00           H
ATOM   2479  CA  ASN A 357      60.933  45.526  57.499  1.00  0.00           C
ATOM   2480  HA  ASN A 357      61.631  46.326  57.696  1.00  0.00           H
ATOM   2481  CB  ASN A 357      61.827  44.277  57.507  1.00  0.00           C
ATOM   2482  HB1 ASN A 357      61.200  43.365  57.607  1.00  0.00           H
ATOM   2483  HB2 ASN A 357      62.388  44.215  56.550  1.00  0.00           H
ATOM   2484  CG  ASN A 357      62.934  44.423  58.585  1.00  0.00           C
ATOM   2485  OD1 ASN A 357      62.750  43.858  59.670  1.00  0.00           O
ATOM   2486  ND2 ASN A 357      64.039  45.054  58.192  1.00  0.00           N
ATOM   2487 1HD2 ASN A 357      64.167  45.386  57.257  1.00  0.00           H
ATOM   2488 2HD2 ASN A 357      64.757  45.144  58.882  1.00  0.00           H
ATOM   2489  C   ASN A 357      60.324  45.736  56.148  1.00  0.00           C
ATOM   2490  O   ASN A 357      60.840  45.227  55.174  1.00  0.00           O
ATOM   2491  N   ARG A 358      59.221  46.525  56.142  1.00  0.00           N
ATOM   2492  HN  ARG A 358      58.999  47.103  56.923  1.00  0.00           H
ATOM   2493  CA  ARG A 358      58.317  46.799  55.022  1.00  0.00           C
ATOM   2494  HA  ARG A 358      57.641  47.543  55.416  1.00  0.00           H
ATOM   2495  CB  ARG A 358      58.803  47.491  53.717  1.00  0.00           C
ATOM   2496  HB1 ARG A 358      59.708  46.879  53.515  1.00  0.00           H
ATOM   2497  HB2 ARG A 358      58.164  47.242  52.843  1.00  0.00           H
ATOM   2498  CG  ARG A 358      58.960  48.973  53.731  1.00  0.00           C
ATOM   2499  HG1 ARG A 358      59.065  49.332  52.685  1.00  0.00           H
ATOM   2500  HG2 ARG A 358      57.952  49.324  54.037  1.00  0.00           H
ATOM   2501  CD  ARG A 358      60.194  49.500  54.497  1.00  0.00           C
ATOM   2502  HD1 ARG A 358      60.348  50.541  54.139  1.00  0.00           H
ATOM   2503  HD2 ARG A 358      59.884  49.403  55.560  1.00  0.00           H
ATOM   2504  NE  ARG A 358      61.365  48.741  54.012  1.00  0.00           N
ATOM   2505  HE  ARG A 358      61.183  48.129  53.243  1.00  0.00           H
ATOM   2506  CZ  ARG A 358      62.431  48.486  54.778  1.00  0.00           C
ATOM   2507  NH1 ARG A 358      62.880  49.306  55.687  1.00  0.00           N
ATOM   2508 1HH1 ARG A 358      62.556  50.249  55.602  1.00  0.00           H
ATOM   2509 2HH1 ARG A 358      63.759  49.050  56.091  1.00  0.00           H
ATOM   2510  NH2 ARG A 358      63.028  47.342  54.456  1.00  0.00           N
ATOM   2511 1HH2 ARG A 358      62.766  46.890  53.603  1.00  0.00           H
ATOM   2512 2HH2 ARG A 358      63.773  46.939  54.988  1.00  0.00           H
ATOM   2513  C   ARG A 358      57.242  45.609  54.830  1.00  0.00           C
ATOM   2514  O   ARG A 358      56.396  45.710  53.962  1.00  0.00           O
ATOM   2515  N   VAL A 359      57.136  44.561  55.732  1.00  0.00           N
ATOM   2516  HN  VAL A 359      57.798  44.430  56.466  1.00  0.00           H
ATOM   2517  CA  VAL A 359      56.200  43.414  55.617  1.00  0.00           C
ATOM   2518  HA  VAL A 359      55.762  43.572  54.643  1.00  0.00           H
ATOM   2519  CB  VAL A 359      56.835  42.031  55.581  1.00  0.00           C
ATOM   2520  HB  VAL A 359      57.252  41.807  56.586  1.00  0.00           H
ATOM   2521  CG1 VAL A 359      55.819  40.966  55.135  1.00  0.00           C
ATOM   2522 1HG1 VAL A 359      55.355  41.261  54.170  1.00  0.00           H
ATOM   2523 2HG1 VAL A 359      56.303  39.985  54.944  1.00  0.00           H
ATOM   2524 3HG1 VAL A 359      55.107  40.727  55.954  1.00  0.00           H
ATOM   2525  CG2 VAL A 359      58.075  42.124  54.558  1.00  0.00           C
ATOM   2526 1HG2 VAL A 359      57.638  42.529  53.620  1.00  0.00           H
ATOM   2527 2HG2 VAL A 359      58.914  42.731  54.961  1.00  0.00           H
ATOM   2528 3HG2 VAL A 359      58.469  41.137  54.236  1.00  0.00           H
ATOM   2529  C   VAL A 359      55.012  43.470  56.529  1.00  0.00           C
ATOM   2530  O   VAL A 359      55.131  43.751  57.726  1.00  0.00           O
ATOM   2531  N   LEU A 360      53.816  43.332  56.061  1.00  0.00           N
ATOM   2532  HN  LEU A 360      53.690  43.085  55.103  1.00  0.00           H
ATOM   2533  CA  LEU A 360      52.692  43.545  56.996  1.00  0.00           C
ATOM   2534  HA  LEU A 360      52.921  44.264  57.769  1.00  0.00           H
ATOM   2535  CB  LEU A 360      51.462  44.186  56.321  1.00  0.00           C
ATOM   2536  HB1 LEU A 360      51.934  45.032  55.775  1.00  0.00           H
ATOM   2537  HB2 LEU A 360      50.985  43.500  55.589  1.00  0.00           H
ATOM   2538  CG  LEU A 360      50.362  44.820  57.277  1.00  0.00           C
ATOM   2539  HG  LEU A 360      50.341  44.171  58.179  1.00  0.00           H
ATOM   2540  CD1 LEU A 360      50.571  46.310  57.744  1.00  0.00           C
ATOM   2541 1HD1 LEU A 360      51.630  46.400  58.068  1.00  0.00           H
ATOM   2542 2HD1 LEU A 360      50.492  46.957  56.844  1.00  0.00           H
ATOM   2543 3HD1 LEU A 360      49.951  46.681  58.587  1.00  0.00           H
ATOM   2544  CD2 LEU A 360      48.880  44.623  56.712  1.00  0.00           C
ATOM   2545 1HD2 LEU A 360      48.845  45.297  55.829  1.00  0.00           H
ATOM   2546 2HD2 LEU A 360      48.663  43.576  56.411  1.00  0.00           H
ATOM   2547 3HD2 LEU A 360      48.235  45.057  57.506  1.00  0.00           H
ATOM   2548  C   LEU A 360      52.370  42.163  57.565  1.00  0.00           C
ATOM   2549  O   LEU A 360      52.280  41.170  56.855  1.00  0.00           O
ATOM   2550  N   ALA A 361      52.191  42.092  58.893  1.00  0.00           N
ATOM   2551  HN  ALA A 361      52.227  42.848  59.542  1.00  0.00           H
ATOM   2552  CA  ALA A 361      52.028  40.859  59.583  1.00  0.00           C
ATOM   2553  HA  ALA A 361      51.639  40.064  58.964  1.00  0.00           H
ATOM   2554  CB  ALA A 361      53.445  40.353  60.051  1.00  0.00           C
ATOM   2555  HB1 ALA A 361      54.079  41.227  60.314  1.00  0.00           H
ATOM   2556  HB2 ALA A 361      53.428  39.695  60.946  1.00  0.00           H
ATOM   2557  HB3 ALA A 361      53.933  39.845  59.192  1.00  0.00           H
ATOM   2558  C   ALA A 361      51.183  41.175  60.741  1.00  0.00           C
ATOM   2559  O   ALA A 361      51.093  42.353  61.076  1.00  0.00           O
ATOM   2560  N   SER A 362      50.513  40.179  61.276  1.00  0.00           N
ATOM   2561  HN  SER A 362      50.541  39.322  60.768  1.00  0.00           H
ATOM   2562  CA  SER A 362      49.624  40.082  62.491  1.00  0.00           C
ATOM   2563  HA  SER A 362      48.883  40.867  62.452  1.00  0.00           H
ATOM   2564  CB  SER A 362      48.907  38.745  62.533  1.00  0.00           C
ATOM   2565  HB1 SER A 362      48.538  38.451  61.526  1.00  0.00           H
ATOM   2566  HB2 SER A 362      49.668  37.985  62.811  1.00  0.00           H
ATOM   2567  OG  SER A 362      47.921  38.660  63.551  1.00  0.00           O
ATOM   2568  HG1 SER A 362      47.087  39.028  63.250  1.00  0.00           H
ATOM   2569  C   SER A 362      50.467  40.292  63.791  1.00  0.00           C
ATOM   2570  O   SER A 362      51.701  40.256  63.802  1.00  0.00           O
ATOM   2571  N   CYS A 363      49.797  40.666  64.876  1.00  0.00           N
ATOM   2572  HN  CYS A 363      48.820  40.859  64.918  1.00  0.00           H
ATOM   2573  CA  CYS A 363      50.503  40.634  66.150  1.00  0.00           C
ATOM   2574  HA  CYS A 363      51.533  40.958  66.115  1.00  0.00           H
ATOM   2575  CB  CYS A 363      49.754  41.657  67.177  1.00  0.00           C
ATOM   2576  HB1 CYS A 363      48.664  41.448  67.204  1.00  0.00           H
ATOM   2577  HB2 CYS A 363      50.111  41.486  68.215  1.00  0.00           H
ATOM   2578  SG  CYS A 363      50.035  43.312  66.668  1.00  0.00           S
ATOM   2579  HG1 CYS A 363      51.307  43.287  67.040  1.00  0.00           H
ATOM   2580  C   CYS A 363      50.531  39.188  66.619  1.00  0.00           C
ATOM   2581  O   CYS A 363      51.324  38.898  67.527  1.00  0.00           O
ATOM   2582  N   TYR A 364      49.664  38.294  66.101  1.00  0.00           N
ATOM   2583  HN  TYR A 364      49.081  38.663  65.382  1.00  0.00           H
ATOM   2584  CA  TYR A 364      49.258  37.120  66.788  1.00  0.00           C
ATOM   2585  HA  TYR A 364      49.495  37.271  67.831  1.00  0.00           H
ATOM   2586  CB  TYR A 364      47.729  37.049  66.617  1.00  0.00           C
ATOM   2587  HB1 TYR A 364      47.429  36.877  65.561  1.00  0.00           H
ATOM   2588  HB2 TYR A 364      47.291  36.147  67.094  1.00  0.00           H
ATOM   2589  CG  TYR A 364      47.037  38.210  67.173  1.00  0.00           C
ATOM   2590  CD1 TYR A 364      46.374  39.081  66.331  1.00  0.00           C
ATOM   2591  HD1 TYR A 364      46.260  38.802  65.294  1.00  0.00           H
ATOM   2592  CE1 TYR A 364      45.818  40.257  66.855  1.00  0.00           C
ATOM   2593  HE1 TYR A 364      45.165  40.796  66.185  1.00  0.00           H
ATOM   2594  CZ  TYR A 364      45.973  40.553  68.227  1.00  0.00           C
ATOM   2595  OH  TYR A 364      45.323  41.743  68.703  1.00  0.00           O
ATOM   2596  HH  TYR A 364      44.540  41.959  68.190  1.00  0.00           H
ATOM   2597  CD2 TYR A 364      47.208  38.511  68.541  1.00  0.00           C
ATOM   2598  HD2 TYR A 364      47.697  37.780  69.169  1.00  0.00           H
ATOM   2599  CE2 TYR A 364      46.767  39.773  69.057  1.00  0.00           C
ATOM   2600  HE2 TYR A 364      47.029  39.990  70.082  1.00  0.00           H
ATOM   2601  C   TYR A 364      49.961  35.871  66.128  1.00  0.00           C
ATOM   2602  O   TYR A 364      50.306  35.791  64.959  1.00  0.00           O
ATOM   2603  N   ALA A 365      50.055  34.818  67.003  1.00  0.00           N
ATOM   2604  HN  ALA A 365      49.739  34.904  67.944  1.00  0.00           H
ATOM   2605  CA  ALA A 365      50.687  33.610  66.586  1.00  0.00           C
ATOM   2606  HA  ALA A 365      50.495  33.512  65.528  1.00  0.00           H
ATOM   2607  CB  ALA A 365      52.165  33.541  66.781  1.00  0.00           C
ATOM   2608  HB1 ALA A 365      52.362  33.628  67.871  1.00  0.00           H
ATOM   2609  HB2 ALA A 365      52.579  32.588  66.387  1.00  0.00           H
ATOM   2610  HB3 ALA A 365      52.599  34.394  66.218  1.00  0.00           H
ATOM   2611  C   ALA A 365      50.182  32.432  67.451  1.00  0.00           C
ATOM   2612  O   ALA A 365      49.529  32.634  68.508  1.00  0.00           O
ATOM   2613  N   VAL A 366      50.328  31.168  67.017  1.00  0.00           N
ATOM   2614  HN  VAL A 366      50.866  31.048  66.186  1.00  0.00           H
ATOM   2615  CA  VAL A 366      49.948  29.978  67.702  1.00  0.00           C
ATOM   2616  HA  VAL A 366      49.223  30.212  68.468  1.00  0.00           H
ATOM   2617  CB  VAL A 366      49.329  28.905  66.828  1.00  0.00           C
ATOM   2618  HB  VAL A 366      50.059  28.735  66.008  1.00  0.00           H
ATOM   2619  CG1 VAL A 366      49.004  27.598  67.602  1.00  0.00           C
ATOM   2620 1HG1 VAL A 366      49.928  27.153  68.030  1.00  0.00           H
ATOM   2621 2HG1 VAL A 366      48.246  27.893  68.358  1.00  0.00           H
ATOM   2622 3HG1 VAL A 366      48.373  26.912  66.997  1.00  0.00           H
ATOM   2623  CG2 VAL A 366      48.051  29.381  66.094  1.00  0.00           C
ATOM   2624 1HG2 VAL A 366      48.008  28.752  65.180  1.00  0.00           H
ATOM   2625 2HG2 VAL A 366      47.151  29.261  66.735  1.00  0.00           H
ATOM   2626 3HG2 VAL A 366      48.159  30.392  65.647  1.00  0.00           H
ATOM   2627  C   VAL A 366      51.236  29.462  68.244  1.00  0.00           C
ATOM   2628  O   VAL A 366      52.230  29.571  67.529  1.00  0.00           O
ATOM   2629  N   ILE A 367      51.276  28.990  69.501  1.00  0.00           N
ATOM   2630  HN  ILE A 367      50.391  28.863  69.943  1.00  0.00           H
ATOM   2631  CA  ILE A 367      52.551  28.666  70.153  1.00  0.00           C
ATOM   2632  HA  ILE A 367      53.310  29.257  69.661  1.00  0.00           H
ATOM   2633  CB  ILE A 367      52.497  29.109  71.612  1.00  0.00           C
ATOM   2634  HB  ILE A 367      51.826  28.471  72.226  1.00  0.00           H
ATOM   2635  CG2 ILE A 367      53.957  28.889  72.141  1.00  0.00           C
ATOM   2636 1HG2 ILE A 367      54.725  29.322  71.465  1.00  0.00           H
ATOM   2637 2HG2 ILE A 367      54.103  29.570  73.006  1.00  0.00           H
ATOM   2638 3HG2 ILE A 367      54.126  27.812  72.355  1.00  0.00           H
ATOM   2639  CG1 ILE A 367      51.999  30.588  71.856  1.00  0.00           C
ATOM   2640 1HG1 ILE A 367      52.211  30.918  72.895  1.00  0.00           H
ATOM   2641 2HG1 ILE A 367      52.477  31.272  71.122  1.00  0.00           H
ATOM   2642  CD  ILE A 367      50.448  30.667  72.012  1.00  0.00           C
ATOM   2643  HD1 ILE A 367      50.076  29.789  72.581  1.00  0.00           H
ATOM   2644  HD2 ILE A 367      50.118  31.486  72.688  1.00  0.00           H
ATOM   2645  HD3 ILE A 367      49.823  30.775  71.100  1.00  0.00           H
ATOM   2646  C   ILE A 367      53.014  27.240  69.996  1.00  0.00           C
ATOM   2647  O   ILE A 367      52.333  26.284  70.410  1.00  0.00           O
ATOM   2648  N   GLU A 368      54.228  27.112  69.476  1.00  0.00           N
ATOM   2649  HN  GLU A 368      54.771  27.935  69.327  1.00  0.00           H
ATOM   2650  CA  GLU A 368      54.918  25.779  69.354  1.00  0.00           C
ATOM   2651  HA  GLU A 368      54.141  25.056  69.555  1.00  0.00           H
ATOM   2652  CB  GLU A 368      55.403  25.662  67.871  1.00  0.00           C
ATOM   2653  HB1 GLU A 368      55.996  26.583  67.691  1.00  0.00           H
ATOM   2654  HB2 GLU A 368      56.015  24.749  67.707  1.00  0.00           H
ATOM   2655  CG  GLU A 368      54.216  25.431  66.861  1.00  0.00           C
ATOM   2656  HG1 GLU A 368      53.624  24.556  67.205  1.00  0.00           H
ATOM   2657  HG2 GLU A 368      53.664  26.395  66.878  1.00  0.00           H
ATOM   2658  CD  GLU A 368      54.811  25.072  65.513  1.00  0.00           C
ATOM   2659  OE1 GLU A 368      55.512  25.947  64.899  1.00  0.00           O
ATOM   2660  OE2 GLU A 368      54.532  23.976  64.913  1.00  0.00           O
ATOM   2661  C   GLU A 368      55.999  25.690  70.444  1.00  0.00           C
ATOM   2662  O   GLU A 368      56.568  26.748  70.867  1.00  0.00           O
ATOM   2663  N   GLU A 369      56.195  24.439  71.046  1.00  0.00           N
ATOM   2664  HN  GLU A 369      55.802  23.656  70.570  1.00  0.00           H
ATOM   2665  CA  GLU A 369      56.771  24.111  72.389  1.00  0.00           C
ATOM   2666  HA  GLU A 369      56.823  23.032  72.371  1.00  0.00           H
ATOM   2667  CB  GLU A 369      58.180  24.700  72.795  1.00  0.00           C
ATOM   2668  HB1 GLU A 369      58.129  25.806  72.896  1.00  0.00           H
ATOM   2669  HB2 GLU A 369      58.285  24.372  73.851  1.00  0.00           H
ATOM   2670  CG  GLU A 369      59.405  24.250  71.935  1.00  0.00           C
ATOM   2671  HG1 GLU A 369      59.406  23.148  72.072  1.00  0.00           H
ATOM   2672  HG2 GLU A 369      59.315  24.561  70.872  1.00  0.00           H
ATOM   2673  CD  GLU A 369      60.753  24.703  72.380  1.00  0.00           C
ATOM   2674  OE1 GLU A 369      61.591  23.883  72.858  1.00  0.00           O
ATOM   2675  OE2 GLU A 369      60.910  25.989  72.481  1.00  0.00           O
ATOM   2676  C   GLU A 369      55.813  24.237  73.541  1.00  0.00           C
ATOM   2677  O   GLU A 369      55.601  25.344  74.056  1.00  0.00           O
ATOM   2678  N   HIS A 370      55.201  23.144  74.026  1.00  0.00           N
ATOM   2679  HN  HIS A 370      55.574  22.288  73.678  1.00  0.00           H
ATOM   2680  CA  HIS A 370      54.118  23.142  75.015  1.00  0.00           C
ATOM   2681  HA  HIS A 370      53.325  23.789  74.672  1.00  0.00           H
ATOM   2682  CB  HIS A 370      53.683  21.674  74.963  1.00  0.00           C
ATOM   2683  HB1 HIS A 370      53.240  21.556  73.951  1.00  0.00           H
ATOM   2684  HB2 HIS A 370      54.604  21.059  75.058  1.00  0.00           H
ATOM   2685  ND1 HIS A 370      51.350  21.665  76.085  1.00  0.00           N
ATOM   2686  CG  HIS A 370      52.662  21.149  75.940  1.00  0.00           C
ATOM   2687  CE1 HIS A 370      50.720  20.884  76.954  1.00  0.00           C
ATOM   2688  HE1 HIS A 370      49.709  20.971  77.351  1.00  0.00           H
ATOM   2689  NE2 HIS A 370      51.543  19.840  77.302  1.00  0.00           N
ATOM   2690  HE2 HIS A 370      51.227  19.126  77.927  1.00  0.00           H
ATOM   2691  CD2 HIS A 370      52.794  20.021  76.715  1.00  0.00           C
ATOM   2692  HD2 HIS A 370      53.611  19.311  76.760  1.00  0.00           H
ATOM   2693  C   HIS A 370      54.586  23.619  76.393  1.00  0.00           C
ATOM   2694  O   HIS A 370      53.825  24.183  77.152  1.00  0.00           O
ATOM   2695  N   SER A 371      55.976  23.451  76.759  1.00  0.00           N
ATOM   2696  HN  SER A 371      56.586  22.954  76.147  1.00  0.00           H
ATOM   2697  CA  SER A 371      56.620  24.041  77.918  1.00  0.00           C
ATOM   2698  HA  SER A 371      56.094  23.771  78.822  1.00  0.00           H
ATOM   2699  CB  SER A 371      58.107  23.700  78.124  1.00  0.00           C
ATOM   2700  HB1 SER A 371      58.440  24.478  78.844  1.00  0.00           H
ATOM   2701  HB2 SER A 371      58.164  22.665  78.525  1.00  0.00           H
ATOM   2702  OG  SER A 371      58.915  23.821  76.901  1.00  0.00           O
ATOM   2703  HG1 SER A 371      58.848  23.005  76.399  1.00  0.00           H
ATOM   2704  C   SER A 371      56.512  25.604  77.803  1.00  0.00           C
ATOM   2705  O   SER A 371      56.333  26.299  78.798  1.00  0.00           O
ATOM   2706  N   TRP A 372      56.772  26.162  76.589  1.00  0.00           N
ATOM   2707  HN  TRP A 372      56.931  25.598  75.782  1.00  0.00           H
ATOM   2708  CA  TRP A 372      56.596  27.560  76.406  1.00  0.00           C
ATOM   2709  HA  TRP A 372      57.022  28.008  77.292  1.00  0.00           H
ATOM   2710  CB  TRP A 372      57.312  28.069  75.137  1.00  0.00           C
ATOM   2711  HB1 TRP A 372      58.351  27.898  75.492  1.00  0.00           H
ATOM   2712  HB2 TRP A 372      57.151  27.492  74.201  1.00  0.00           H
ATOM   2713  CG  TRP A 372      57.213  29.496  74.863  1.00  0.00           C
ATOM   2714  CD1 TRP A 372      56.898  30.087  73.690  1.00  0.00           C
ATOM   2715  HD1 TRP A 372      56.426  29.532  72.892  1.00  0.00           H
ATOM   2716  NE1 TRP A 372      56.971  31.431  73.761  1.00  0.00           N
ATOM   2717  HE1 TRP A 372      56.944  32.080  73.032  1.00  0.00           H
ATOM   2718  CE2 TRP A 372      57.268  31.796  75.049  1.00  0.00           C
ATOM   2719  CD2 TRP A 372      57.504  30.610  75.801  1.00  0.00           C
ATOM   2720  CE3 TRP A 372      57.804  30.698  77.128  1.00  0.00           C
ATOM   2721  HE3 TRP A 372      58.031  29.819  77.713  1.00  0.00           H
ATOM   2722  CZ3 TRP A 372      57.830  31.960  77.758  1.00  0.00           C
ATOM   2723  HZ3 TRP A 372      58.019  32.033  78.818  1.00  0.00           H
ATOM   2724  CZ2 TRP A 372      57.443  33.111  75.526  1.00  0.00           C
ATOM   2725  HZ2 TRP A 372      57.297  34.067  75.045  1.00  0.00           H
ATOM   2726  CH2 TRP A 372      57.640  33.143  76.959  1.00  0.00           C
ATOM   2727  HH2 TRP A 372      57.519  34.132  77.376  1.00  0.00           H
ATOM   2728  C   TRP A 372      55.084  27.978  76.412  1.00  0.00           C
ATOM   2729  O   TRP A 372      54.752  28.983  76.999  1.00  0.00           O
ATOM   2730  N   ALA A 373      54.160  27.206  75.807  1.00  0.00           N
ATOM   2731  HN  ALA A 373      54.358  26.350  75.337  1.00  0.00           H
ATOM   2732  CA  ALA A 373      52.715  27.520  75.845  1.00  0.00           C
ATOM   2733  HA  ALA A 373      52.560  28.501  75.421  1.00  0.00           H
ATOM   2734  CB  ALA A 373      51.839  26.620  74.971  1.00  0.00           C
ATOM   2735  HB1 ALA A 373      50.751  26.807  75.093  1.00  0.00           H
ATOM   2736  HB2 ALA A 373      52.099  26.663  73.892  1.00  0.00           H
ATOM   2737  HB3 ALA A 373      51.942  25.541  75.216  1.00  0.00           H
ATOM   2738  C   ALA A 373      52.140  27.544  77.276  1.00  0.00           C
ATOM   2739  O   ALA A 373      51.225  28.303  77.602  1.00  0.00           O
ATOM   2740  N   HIS A 374      52.689  26.666  78.196  1.00  0.00           N
ATOM   2741  HN  HIS A 374      53.314  25.935  77.932  1.00  0.00           H
ATOM   2742  CA  HIS A 374      52.281  26.699  79.635  1.00  0.00           C
ATOM   2743  HA  HIS A 374      51.217  26.541  79.731  1.00  0.00           H
ATOM   2744  CB  HIS A 374      53.022  25.612  80.447  1.00  0.00           C
ATOM   2745  HB1 HIS A 374      54.132  25.661  80.427  1.00  0.00           H
ATOM   2746  HB2 HIS A 374      52.877  25.858  81.521  1.00  0.00           H
ATOM   2747  ND1 HIS A 374      51.421  23.718  79.940  1.00  0.00           N
ATOM   2748  CG  HIS A 374      52.728  24.142  80.211  1.00  0.00           C
ATOM   2749  CE1 HIS A 374      51.489  22.466  79.668  1.00  0.00           C
ATOM   2750  HE1 HIS A 374      50.544  21.949  79.501  1.00  0.00           H
ATOM   2751  NE2 HIS A 374      52.804  21.996  79.676  1.00  0.00           N
ATOM   2752  HE2 HIS A 374      53.070  21.042  79.538  1.00  0.00           H
ATOM   2753  CD2 HIS A 374      53.603  23.061  80.062  1.00  0.00           C
ATOM   2754  HD2 HIS A 374      54.681  23.057  80.169  1.00  0.00           H
ATOM   2755  C   HIS A 374      52.636  28.091  80.209  1.00  0.00           C
ATOM   2756  O   HIS A 374      51.833  28.778  80.889  1.00  0.00           O
ATOM   2757  N   ARG A 375      53.831  28.590  79.877  1.00  0.00           N
ATOM   2758  HN  ARG A 375      54.394  28.155  79.178  1.00  0.00           H
ATOM   2759  CA  ARG A 375      54.432  29.809  80.409  1.00  0.00           C
ATOM   2760  HA  ARG A 375      54.272  29.910  81.472  1.00  0.00           H
ATOM   2761  CB  ARG A 375      55.977  29.818  80.263  1.00  0.00           C
ATOM   2762  HB1 ARG A 375      56.166  29.543  79.204  1.00  0.00           H
ATOM   2763  HB2 ARG A 375      56.342  30.862  80.374  1.00  0.00           H
ATOM   2764  CG  ARG A 375      56.653  28.932  81.305  1.00  0.00           C
ATOM   2765  HG1 ARG A 375      56.580  29.342  82.335  1.00  0.00           H
ATOM   2766  HG2 ARG A 375      56.091  27.974  81.317  1.00  0.00           H
ATOM   2767  CD  ARG A 375      58.163  28.614  80.999  1.00  0.00           C
ATOM   2768  HD1 ARG A 375      58.470  27.907  81.799  1.00  0.00           H
ATOM   2769  HD2 ARG A 375      58.089  28.204  79.969  1.00  0.00           H
ATOM   2770  NE  ARG A 375      58.876  29.855  81.097  1.00  0.00           N
ATOM   2771  HE  ARG A 375      58.340  30.679  81.282  1.00  0.00           H
ATOM   2772  CZ  ARG A 375      60.175  30.054  81.137  1.00  0.00           C
ATOM   2773  NH1 ARG A 375      61.076  29.146  80.932  1.00  0.00           N
ATOM   2774 1HH1 ARG A 375      60.812  28.253  80.569  1.00  0.00           H
ATOM   2775 2HH1 ARG A 375      62.047  29.364  81.030  1.00  0.00           H
ATOM   2776  NH2 ARG A 375      60.732  31.249  81.446  1.00  0.00           N
ATOM   2777 1HH2 ARG A 375      60.167  31.899  81.954  1.00  0.00           H
ATOM   2778 2HH2 ARG A 375      61.730  31.288  81.481  1.00  0.00           H
ATOM   2779  C   ARG A 375      53.814  31.013  79.878  1.00  0.00           C
ATOM   2780  O   ARG A 375      53.490  31.984  80.596  1.00  0.00           O
ATOM   2781  N   ALA A 376      53.492  31.055  78.525  1.00  0.00           N
ATOM   2782  HN  ALA A 376      53.836  30.308  77.962  1.00  0.00           H
ATOM   2783  CA  ALA A 376      52.636  32.060  77.842  1.00  0.00           C
ATOM   2784  HA  ALA A 376      53.087  33.040  77.889  1.00  0.00           H
ATOM   2785  CB  ALA A 376      52.678  31.568  76.337  1.00  0.00           C
ATOM   2786  HB1 ALA A 376      51.856  31.955  75.698  1.00  0.00           H
ATOM   2787  HB2 ALA A 376      53.656  31.711  75.830  1.00  0.00           H
ATOM   2788  HB3 ALA A 376      52.516  30.470  76.393  1.00  0.00           H
ATOM   2789  C   ALA A 376      51.218  32.217  78.319  1.00  0.00           C
ATOM   2790  O   ALA A 376      50.729  33.319  78.425  1.00  0.00           O
ATOM   2791  N   PHE A 377      50.513  31.095  78.532  1.00  0.00           N
ATOM   2792  HN  PHE A 377      50.864  30.204  78.251  1.00  0.00           H
ATOM   2793  CA  PHE A 377      49.135  31.026  78.940  1.00  0.00           C
ATOM   2794  HA  PHE A 377      48.582  31.910  78.660  1.00  0.00           H
ATOM   2795  CB  PHE A 377      48.355  29.812  78.271  1.00  0.00           C
ATOM   2796  HB1 PHE A 377      48.780  28.800  78.442  1.00  0.00           H
ATOM   2797  HB2 PHE A 377      47.334  29.894  78.702  1.00  0.00           H
ATOM   2798  CG  PHE A 377      48.145  30.112  76.794  1.00  0.00           C
ATOM   2799  CD1 PHE A 377      48.299  29.015  75.935  1.00  0.00           C
ATOM   2800  HD1 PHE A 377      48.547  28.050  76.352  1.00  0.00           H
ATOM   2801  CE1 PHE A 377      47.782  29.084  74.612  1.00  0.00           C
ATOM   2802  HE1 PHE A 377      47.780  28.252  73.924  1.00  0.00           H
ATOM   2803  CZ  PHE A 377      47.377  30.335  74.106  1.00  0.00           C
ATOM   2804  HZ  PHE A 377      47.098  30.400  73.065  1.00  0.00           H
ATOM   2805  CD2 PHE A 377      47.743  31.349  76.303  1.00  0.00           C
ATOM   2806  HD2 PHE A 377      47.622  32.201  76.954  1.00  0.00           H
ATOM   2807  CE2 PHE A 377      47.387  31.501  74.933  1.00  0.00           C
ATOM   2808  HE2 PHE A 377      46.942  32.376  74.483  1.00  0.00           H
ATOM   2809  C   PHE A 377      48.979  30.908  80.447  1.00  0.00           C
ATOM   2810  O   PHE A 377      47.863  30.784  80.947  1.00  0.00           O
ATOM   2811  N   ALA A 378      50.043  30.951  81.282  1.00  0.00           N
ATOM   2812  HN  ALA A 378      50.900  30.735  80.820  1.00  0.00           H
ATOM   2813  CA  ALA A 378      49.951  31.073  82.727  1.00  0.00           C
ATOM   2814  HA  ALA A 378      49.392  30.264  83.173  1.00  0.00           H
ATOM   2815  CB  ALA A 378      51.256  30.867  83.440  1.00  0.00           C
ATOM   2816  HB1 ALA A 378      51.839  31.807  83.339  1.00  0.00           H
ATOM   2817  HB2 ALA A 378      50.965  30.690  84.498  1.00  0.00           H
ATOM   2818  HB3 ALA A 378      51.804  29.990  83.035  1.00  0.00           H
ATOM   2819  C   ALA A 378      49.138  32.302  83.213  1.00  0.00           C
ATOM   2820  O   ALA A 378      48.390  31.987  84.093  1.00  0.00           O
ATOM   2821  N   PRO A 379      49.105  33.575  82.662  1.00  0.00           N
ATOM   2822  CD  PRO A 379      50.265  34.179  82.002  1.00  0.00           C
ATOM   2823  HD1 PRO A 379      50.376  33.986  80.913  1.00  0.00           H
ATOM   2824  HD2 PRO A 379      51.204  33.674  82.316  1.00  0.00           H
ATOM   2825  CA  PRO A 379      48.134  34.584  83.026  1.00  0.00           C
ATOM   2826  HA  PRO A 379      48.181  34.472  84.099  1.00  0.00           H
ATOM   2827  CB  PRO A 379      48.653  35.912  82.516  1.00  0.00           C
ATOM   2828  HB1 PRO A 379      48.256  36.129  81.501  1.00  0.00           H
ATOM   2829  HB2 PRO A 379      48.369  36.773  83.157  1.00  0.00           H
ATOM   2830  CG  PRO A 379      50.157  35.614  82.399  1.00  0.00           C
ATOM   2831  HG1 PRO A 379      50.852  36.195  81.756  1.00  0.00           H
ATOM   2832  HG2 PRO A 379      50.509  35.760  83.443  1.00  0.00           H
ATOM   2833  C   PRO A 379      46.701  34.237  82.520  1.00  0.00           C
ATOM   2834  O   PRO A 379      45.713  34.469  83.245  1.00  0.00           O
ATOM   2835  N   PHE A 380      46.613  33.790  81.248  1.00  0.00           N
ATOM   2836  HN  PHE A 380      47.403  33.835  80.642  1.00  0.00           H
ATOM   2837  CA  PHE A 380      45.361  33.300  80.695  1.00  0.00           C
ATOM   2838  HA  PHE A 380      44.789  34.214  80.759  1.00  0.00           H
ATOM   2839  CB  PHE A 380      45.691  32.927  79.222  1.00  0.00           C
ATOM   2840  HB1 PHE A 380      45.935  33.831  78.625  1.00  0.00           H
ATOM   2841  HB2 PHE A 380      46.555  32.234  79.136  1.00  0.00           H
ATOM   2842  CG  PHE A 380      44.519  32.473  78.439  1.00  0.00           C
ATOM   2843  CD1 PHE A 380      44.530  31.108  78.023  1.00  0.00           C
ATOM   2844  HD1 PHE A 380      45.276  30.419  78.391  1.00  0.00           H
ATOM   2845  CE1 PHE A 380      43.454  30.608  77.283  1.00  0.00           C
ATOM   2846  HE1 PHE A 380      43.487  29.646  76.792  1.00  0.00           H
ATOM   2847  CZ  PHE A 380      42.333  31.391  77.015  1.00  0.00           C
ATOM   2848  HZ  PHE A 380      41.484  31.050  76.441  1.00  0.00           H
ATOM   2849  CD2 PHE A 380      43.464  33.241  77.995  1.00  0.00           C
ATOM   2850  HD2 PHE A 380      43.457  34.293  78.239  1.00  0.00           H
ATOM   2851  CE2 PHE A 380      42.333  32.716  77.357  1.00  0.00           C
ATOM   2852  HE2 PHE A 380      41.520  33.357  77.052  1.00  0.00           H
ATOM   2853  C   PHE A 380      44.561  32.261  81.515  1.00  0.00           C
ATOM   2854  O   PHE A 380      43.460  32.508  81.938  1.00  0.00           O
ATOM   2855  N   ARG A 381      45.102  31.108  81.745  1.00  0.00           N
ATOM   2856  HN  ARG A 381      46.049  30.958  81.470  1.00  0.00           H
ATOM   2857  CA  ARG A 381      44.607  29.985  82.570  1.00  0.00           C
ATOM   2858  HA  ARG A 381      43.719  29.649  82.055  1.00  0.00           H
ATOM   2859  CB  ARG A 381      45.635  28.852  82.666  1.00  0.00           C
ATOM   2860  HB1 ARG A 381      46.623  29.241  82.995  1.00  0.00           H
ATOM   2861  HB2 ARG A 381      45.327  28.103  83.426  1.00  0.00           H
ATOM   2862  CG  ARG A 381      45.754  28.022  81.343  1.00  0.00           C
ATOM   2863  HG1 ARG A 381      44.815  27.460  81.151  1.00  0.00           H
ATOM   2864  HG2 ARG A 381      45.908  28.797  80.561  1.00  0.00           H
ATOM   2865  CD  ARG A 381      46.925  27.035  81.238  1.00  0.00           C
ATOM   2866  HD1 ARG A 381      47.724  27.564  81.800  1.00  0.00           H
ATOM   2867  HD2 ARG A 381      46.699  26.162  81.886  1.00  0.00           H
ATOM   2868  NE  ARG A 381      47.167  26.716  79.779  1.00  0.00           N
ATOM   2869  HE  ARG A 381      46.510  26.942  79.060  1.00  0.00           H
ATOM   2870  CZ  ARG A 381      48.080  25.829  79.468  1.00  0.00           C
ATOM   2871  NH1 ARG A 381      48.904  25.172  80.246  1.00  0.00           N
ATOM   2872 1HH1 ARG A 381      48.759  25.383  81.213  1.00  0.00           H
ATOM   2873 2HH1 ARG A 381      49.673  24.650  79.878  1.00  0.00           H
ATOM   2874  NH2 ARG A 381      48.232  25.527  78.205  1.00  0.00           N
ATOM   2875 1HH2 ARG A 381      47.742  26.077  77.527  1.00  0.00           H
ATOM   2876 2HH2 ARG A 381      48.994  24.948  77.915  1.00  0.00           H
ATOM   2877  C   ARG A 381      44.218  30.454  83.969  1.00  0.00           C
ATOM   2878  O   ARG A 381      43.082  30.237  84.373  1.00  0.00           O
ATOM   2879  N   LEU A 382      45.103  31.141  84.667  1.00  0.00           N
ATOM   2880  HN  LEU A 382      46.009  31.437  84.376  1.00  0.00           H
ATOM   2881  CA  LEU A 382      44.756  31.766  85.924  1.00  0.00           C
ATOM   2882  HA  LEU A 382      44.503  30.990  86.631  1.00  0.00           H
ATOM   2883  CB  LEU A 382      46.083  32.336  86.479  1.00  0.00           C
ATOM   2884  HB1 LEU A 382      46.798  31.485  86.497  1.00  0.00           H
ATOM   2885  HB2 LEU A 382      46.568  33.104  85.839  1.00  0.00           H
ATOM   2886  CG  LEU A 382      46.034  32.957  87.882  1.00  0.00           C
ATOM   2887  HG  LEU A 382      45.417  33.873  87.768  1.00  0.00           H
ATOM   2888  CD1 LEU A 382      45.552  31.927  88.921  1.00  0.00           C
ATOM   2889 1HD1 LEU A 382      46.329  31.212  89.265  1.00  0.00           H
ATOM   2890 2HD1 LEU A 382      45.191  32.399  89.860  1.00  0.00           H
ATOM   2891 3HD1 LEU A 382      44.689  31.360  88.510  1.00  0.00           H
ATOM   2892  CD2 LEU A 382      47.446  33.504  88.270  1.00  0.00           C
ATOM   2893 1HD2 LEU A 382      47.435  34.140  89.181  1.00  0.00           H
ATOM   2894 2HD2 LEU A 382      48.186  32.681  88.363  1.00  0.00           H
ATOM   2895 3HD2 LEU A 382      47.788  34.202  87.475  1.00  0.00           H
ATOM   2896  C   LEU A 382      43.612  32.770  85.857  1.00  0.00           C
ATOM   2897  O   LEU A 382      42.702  32.798  86.652  1.00  0.00           O
ATOM   2898  N   ALA A 383      43.551  33.657  84.803  1.00  0.00           N
ATOM   2899  HN  ALA A 383      44.308  33.732  84.158  1.00  0.00           H
ATOM   2900  CA  ALA A 383      42.342  34.461  84.688  1.00  0.00           C
ATOM   2901  HA  ALA A 383      42.138  34.949  85.630  1.00  0.00           H
ATOM   2902  CB  ALA A 383      42.657  35.556  83.638  1.00  0.00           C
ATOM   2903  HB1 ALA A 383      41.779  36.224  83.511  1.00  0.00           H
ATOM   2904  HB2 ALA A 383      43.560  36.075  84.024  1.00  0.00           H
ATOM   2905  HB3 ALA A 383      42.912  35.129  82.645  1.00  0.00           H
ATOM   2906  C   ALA A 383      41.012  33.742  84.353  1.00  0.00           C
ATOM   2907  O   ALA A 383      39.937  34.004  84.903  1.00  0.00           O
ATOM   2908  N   HIS A 384      41.123  32.719  83.559  1.00  0.00           N
ATOM   2909  HN  HIS A 384      42.032  32.511  83.208  1.00  0.00           H
ATOM   2910  CA  HIS A 384      40.111  31.834  83.054  1.00  0.00           C
ATOM   2911  HA  HIS A 384      39.388  32.264  82.376  1.00  0.00           H
ATOM   2912  CB  HIS A 384      40.838  30.780  82.002  1.00  0.00           C
ATOM   2913  HB1 HIS A 384      41.369  31.396  81.245  1.00  0.00           H
ATOM   2914  HB2 HIS A 384      41.704  30.268  82.474  1.00  0.00           H
ATOM   2915  ND1 HIS A 384      39.744  28.656  81.543  1.00  0.00           N
ATOM   2916  CG  HIS A 384      40.038  29.927  81.029  1.00  0.00           C
ATOM   2917  CE1 HIS A 384      39.335  27.979  80.459  1.00  0.00           C
ATOM   2918  HE1 HIS A 384      39.120  26.915  80.360  1.00  0.00           H
ATOM   2919  NE2 HIS A 384      39.375  28.739  79.336  1.00  0.00           N
ATOM   2920  HE2 HIS A 384      39.196  28.440  78.399  1.00  0.00           H
ATOM   2921  CD2 HIS A 384      39.781  29.997  79.713  1.00  0.00           C
ATOM   2922  HD2 HIS A 384      40.160  30.767  79.053  1.00  0.00           H
ATOM   2923  C   HIS A 384      39.392  31.063  84.123  1.00  0.00           C
ATOM   2924  O   HIS A 384      38.169  31.001  84.252  1.00  0.00           O
ATOM   2925  N   ALA A 385      40.317  30.556  85.037  1.00  0.00           N
ATOM   2926  HN  ALA A 385      41.299  30.603  84.868  1.00  0.00           H
ATOM   2927  CA  ALA A 385      39.873  29.962  86.211  1.00  0.00           C
ATOM   2928  HA  ALA A 385      39.264  29.121  85.914  1.00  0.00           H
ATOM   2929  CB  ALA A 385      41.063  29.714  87.191  1.00  0.00           C
ATOM   2930  HB1 ALA A 385      41.461  30.669  87.596  1.00  0.00           H
ATOM   2931  HB2 ALA A 385      40.687  29.200  88.101  1.00  0.00           H
ATOM   2932  HB3 ALA A 385      41.851  29.042  86.787  1.00  0.00           H
ATOM   2933  C   ALA A 385      38.885  30.764  87.065  1.00  0.00           C
ATOM   2934  O   ALA A 385      37.884  30.237  87.554  1.00  0.00           O
ATOM   2935  N   LEU A 386      39.186  32.047  87.260  1.00  0.00           N
ATOM   2936  HN  LEU A 386      40.053  32.417  86.935  1.00  0.00           H
ATOM   2937  CA  LEU A 386      38.282  33.010  87.868  1.00  0.00           C
ATOM   2938  HA  LEU A 386      37.805  32.540  88.715  1.00  0.00           H
ATOM   2939  CB  LEU A 386      39.146  34.255  88.413  1.00  0.00           C
ATOM   2940  HB1 LEU A 386      39.769  33.863  89.245  1.00  0.00           H
ATOM   2941  HB2 LEU A 386      39.831  34.482  87.568  1.00  0.00           H
ATOM   2942  CG  LEU A 386      38.444  35.527  88.856  1.00  0.00           C
ATOM   2943  HG  LEU A 386      37.801  35.958  88.060  1.00  0.00           H
ATOM   2944  CD1 LEU A 386      37.440  35.075  89.954  1.00  0.00           C
ATOM   2945 1HD1 LEU A 386      36.948  35.989  90.349  1.00  0.00           H
ATOM   2946 2HD1 LEU A 386      36.677  34.299  89.733  1.00  0.00           H
ATOM   2947 3HD1 LEU A 386      38.016  34.612  90.783  1.00  0.00           H
ATOM   2948  CD2 LEU A 386      39.391  36.560  89.402  1.00  0.00           C
ATOM   2949 1HD2 LEU A 386      39.872  36.146  90.315  1.00  0.00           H
ATOM   2950 2HD2 LEU A 386      40.254  36.862  88.771  1.00  0.00           H
ATOM   2951 3HD2 LEU A 386      38.777  37.444  89.677  1.00  0.00           H
ATOM   2952  C   LEU A 386      37.080  33.517  87.073  1.00  0.00           C
ATOM   2953  O   LEU A 386      36.033  33.625  87.623  1.00  0.00           O
ATOM   2954  N   LEU A 387      37.163  33.779  85.699  1.00  0.00           N
ATOM   2955  HN  LEU A 387      38.058  33.691  85.268  1.00  0.00           H
ATOM   2956  CA  LEU A 387      36.107  34.069  84.852  1.00  0.00           C
ATOM   2957  HA  LEU A 387      35.759  35.044  85.159  1.00  0.00           H
ATOM   2958  CB  LEU A 387      36.492  34.290  83.369  1.00  0.00           C
ATOM   2959  HB1 LEU A 387      37.031  33.367  83.067  1.00  0.00           H
ATOM   2960  HB2 LEU A 387      35.531  34.454  82.836  1.00  0.00           H
ATOM   2961  CG  LEU A 387      37.420  35.566  83.096  1.00  0.00           C
ATOM   2962  HG  LEU A 387      38.246  35.536  83.839  1.00  0.00           H
ATOM   2963  CD1 LEU A 387      38.017  35.601  81.651  1.00  0.00           C
ATOM   2964 1HD1 LEU A 387      38.559  36.557  81.489  1.00  0.00           H
ATOM   2965 2HD1 LEU A 387      38.756  34.793  81.466  1.00  0.00           H
ATOM   2966 3HD1 LEU A 387      37.274  35.662  80.827  1.00  0.00           H
ATOM   2967  CD2 LEU A 387      36.710  36.925  83.304  1.00  0.00           C
ATOM   2968 1HD2 LEU A 387      35.810  37.009  82.658  1.00  0.00           H
ATOM   2969 2HD2 LEU A 387      36.248  37.106  84.298  1.00  0.00           H
ATOM   2970 3HD2 LEU A 387      37.359  37.789  83.048  1.00  0.00           H
ATOM   2971  C   LEU A 387      34.985  33.117  84.883  1.00  0.00           C
ATOM   2972  O   LEU A 387      33.831  33.535  84.775  1.00  0.00           O
ATOM   2973  N   ALA A 388      35.285  31.789  84.988  1.00  0.00           N
ATOM   2974  HN  ALA A 388      36.269  31.642  84.927  1.00  0.00           H
ATOM   2975  CA  ALA A 388      34.352  30.693  84.966  1.00  0.00           C
ATOM   2976  HA  ALA A 388      33.601  30.979  84.244  1.00  0.00           H
ATOM   2977  CB  ALA A 388      34.952  29.317  84.549  1.00  0.00           C
ATOM   2978  HB1 ALA A 388      35.780  29.128  85.265  1.00  0.00           H
ATOM   2979  HB2 ALA A 388      34.120  28.580  84.518  1.00  0.00           H
ATOM   2980  HB3 ALA A 388      35.476  29.408  83.573  1.00  0.00           H
ATOM   2981  C   ALA A 388      33.629  30.577  86.379  1.00  0.00           C
ATOM   2982  O   ALA A 388      32.546  29.998  86.555  1.00  0.00           O
ATOM   2983  N   ALA A 389      34.283  31.131  87.466  1.00  0.00           N
ATOM   2984  HN  ALA A 389      35.236  31.420  87.406  1.00  0.00           H
ATOM   2985  CA  ALA A 389      33.584  31.140  88.693  1.00  0.00           C
ATOM   2986  HA  ALA A 389      32.972  30.292  88.962  1.00  0.00           H
ATOM   2987  CB  ALA A 389      34.639  31.245  89.815  1.00  0.00           C
ATOM   2988  HB1 ALA A 389      34.276  31.554  90.819  1.00  0.00           H
ATOM   2989  HB2 ALA A 389      35.178  30.292  90.006  1.00  0.00           H
ATOM   2990  HB3 ALA A 389      35.384  32.035  89.584  1.00  0.00           H
ATOM   2991  C   ALA A 389      32.623  32.348  88.805  1.00  0.00           C
ATOM   2992  O   ALA A 389      31.523  32.206  89.356  1.00  0.00           O
ATOM   2993  N   LEU A 390      32.964  33.502  88.240  1.00  0.00           N
ATOM   2994  HN  LEU A 390      33.880  33.600  87.860  1.00  0.00           H
ATOM   2995  CA  LEU A 390      32.083  34.597  87.949  1.00  0.00           C
ATOM   2996  HA  LEU A 390      31.588  34.807  88.885  1.00  0.00           H
ATOM   2997  CB  LEU A 390      32.860  35.909  87.588  1.00  0.00           C
ATOM   2998  HB1 LEU A 390      33.452  35.530  86.728  1.00  0.00           H
ATOM   2999  HB2 LEU A 390      32.173  36.727  87.280  1.00  0.00           H
ATOM   3000  CG  LEU A 390      33.676  36.428  88.808  1.00  0.00           C
ATOM   3001  HG  LEU A 390      34.334  35.613  89.179  1.00  0.00           H
ATOM   3002  CD1 LEU A 390      34.535  37.649  88.432  1.00  0.00           C
ATOM   3003 1HD1 LEU A 390      35.160  37.835  89.332  1.00  0.00           H
ATOM   3004 2HD1 LEU A 390      35.114  37.424  87.511  1.00  0.00           H
ATOM   3005 3HD1 LEU A 390      33.898  38.544  88.259  1.00  0.00           H
ATOM   3006  CD2 LEU A 390      32.725  36.812  89.968  1.00  0.00           C
ATOM   3007 1HD2 LEU A 390      32.380  35.993  90.634  1.00  0.00           H
ATOM   3008 2HD2 LEU A 390      33.296  37.509  90.618  1.00  0.00           H
ATOM   3009 3HD2 LEU A 390      31.836  37.430  89.717  1.00  0.00           H
ATOM   3010  C   LEU A 390      30.891  34.435  86.999  1.00  0.00           C
ATOM   3011  O   LEU A 390      29.774  34.894  87.236  1.00  0.00           O
ATOM   3012  N   ALA A 391      31.151  33.696  85.908  1.00  0.00           N
ATOM   3013  HN  ALA A 391      32.094  33.599  85.599  1.00  0.00           H
ATOM   3014  CA  ALA A 391      30.084  33.407  84.913  1.00  0.00           C
ATOM   3015  HA  ALA A 391      29.119  33.474  85.395  1.00  0.00           H
ATOM   3016  CB  ALA A 391      29.874  34.425  83.845  1.00  0.00           C
ATOM   3017  HB1 ALA A 391      30.732  34.694  83.192  1.00  0.00           H
ATOM   3018  HB2 ALA A 391      29.054  34.070  83.185  1.00  0.00           H
ATOM   3019  HB3 ALA A 391      29.430  35.359  84.253  1.00  0.00           H
ATOM   3020  C   ALA A 391      30.255  31.974  84.401  1.00  0.00           C
ATOM   3021  O   ALA A 391      31.236  31.630  83.764  1.00  0.00           O
ATOM   3022  N   PRO A 392      29.308  31.062  84.710  1.00  0.00           N
ATOM   3023  CD  PRO A 392      28.382  31.176  85.766  1.00  0.00           C
ATOM   3024  HD1 PRO A 392      27.672  31.998  85.529  1.00  0.00           H
ATOM   3025  HD2 PRO A 392      28.956  31.456  86.675  1.00  0.00           H
ATOM   3026  CA  PRO A 392      29.434  29.767  84.174  1.00  0.00           C
ATOM   3027  HA  PRO A 392      30.446  29.393  84.130  1.00  0.00           H
ATOM   3028  CB  PRO A 392      28.741  28.947  85.208  1.00  0.00           C
ATOM   3029  HB1 PRO A 392      28.348  27.970  84.853  1.00  0.00           H
ATOM   3030  HB2 PRO A 392      29.507  28.753  85.989  1.00  0.00           H
ATOM   3031  CG  PRO A 392      27.644  29.829  85.776  1.00  0.00           C
ATOM   3032  HG1 PRO A 392      26.760  29.808  85.103  1.00  0.00           H
ATOM   3033  HG2 PRO A 392      27.296  29.451  86.760  1.00  0.00           H
ATOM   3034  C   PRO A 392      28.887  29.815  82.827  1.00  0.00           C
ATOM   3035  O   PRO A 392      28.059  30.692  82.561  1.00  0.00           O
ATOM   3036  N   ALA A 393      29.446  28.937  81.851  1.00  0.00           N
ATOM   3037  HN  ALA A 393      30.082  28.219  82.124  1.00  0.00           H
ATOM   3038  CA  ALA A 393      29.024  29.016  80.385  1.00  0.00           C
ATOM   3039  HA  ALA A 393      29.417  29.933  79.972  1.00  0.00           H
ATOM   3040  CB  ALA A 393      29.878  28.034  79.581  1.00  0.00           C
ATOM   3041  HB1 ALA A 393      29.468  27.049  79.891  1.00  0.00           H
ATOM   3042  HB2 ALA A 393      29.742  28.200  78.490  1.00  0.00           H
ATOM   3043  HB3 ALA A 393      30.922  28.082  79.956  1.00  0.00           H
ATOM   3044  C   ALA A 393      27.519  28.934  80.116  1.00  0.00           C
ATOM   3045  O   ALA A 393      26.810  28.117  80.654  1.00  0.00           O
ATOM   3046  N   ARG A 394      27.046  29.739  79.205  1.00  0.00           N
ATOM   3047  HN  ARG A 394      27.711  30.331  78.757  1.00  0.00           H
ATOM   3048  CA  ARG A 394      25.614  29.938  78.913  1.00  0.00           C
ATOM   3049  HA  ARG A 394      25.098  29.928  79.862  1.00  0.00           H
ATOM   3050  CB  ARG A 394      25.522  31.383  78.300  1.00  0.00           C
ATOM   3051  HB1 ARG A 394      25.944  32.232  78.878  1.00  0.00           H
ATOM   3052  HB2 ARG A 394      26.199  31.410  77.419  1.00  0.00           H
ATOM   3053  CG  ARG A 394      24.217  31.790  77.716  1.00  0.00           C
ATOM   3054  HG1 ARG A 394      23.857  31.011  77.010  1.00  0.00           H
ATOM   3055  HG2 ARG A 394      23.506  31.931  78.558  1.00  0.00           H
ATOM   3056  CD  ARG A 394      24.252  33.141  76.970  1.00  0.00           C
ATOM   3057  HD1 ARG A 394      24.636  33.837  77.746  1.00  0.00           H
ATOM   3058  HD2 ARG A 394      24.912  33.244  76.082  1.00  0.00           H
ATOM   3059  NE  ARG A 394      22.889  33.556  76.475  1.00  0.00           N
ATOM   3060  HE  ARG A 394      22.173  33.863  77.102  1.00  0.00           H
ATOM   3061  CZ  ARG A 394      22.355  32.960  75.401  1.00  0.00           C
ATOM   3062  NH1 ARG A 394      22.932  32.066  74.657  1.00  0.00           N
ATOM   3063 1HH1 ARG A 394      23.835  31.665  74.809  1.00  0.00           H
ATOM   3064 2HH1 ARG A 394      22.373  31.648  73.941  1.00  0.00           H
ATOM   3065  NH2 ARG A 394      21.128  33.297  75.137  1.00  0.00           N
ATOM   3066 1HH2 ARG A 394      20.783  33.892  75.864  1.00  0.00           H
ATOM   3067 2HH2 ARG A 394      20.565  32.832  74.453  1.00  0.00           H
ATOM   3068  C   ARG A 394      24.862  28.737  78.223  1.00  0.00           C
ATOM   3069  O   ARG A 394      25.237  28.259  77.139  1.00  0.00           O
ATOM   3070  N   THR A 395      23.792  28.200  78.825  1.00  0.00           N
ATOM   3071  HN  THR A 395      23.630  28.563  79.739  1.00  0.00           H
ATOM   3072  CA  THR A 395      22.837  27.311  78.083  1.00  0.00           C
ATOM   3073  HA  THR A 395      23.455  26.511  77.702  1.00  0.00           H
ATOM   3074  CB  THR A 395      21.720  26.634  78.934  1.00  0.00           C
ATOM   3075  HB  THR A 395      21.381  27.484  79.563  1.00  0.00           H
ATOM   3076  OG1 THR A 395      22.314  25.618  79.765  1.00  0.00           O
ATOM   3077  HG1 THR A 395      22.436  26.055  80.611  1.00  0.00           H
ATOM   3078  CG2 THR A 395      20.558  26.080  78.161  1.00  0.00           C
ATOM   3079 1HG2 THR A 395      20.727  25.409  77.292  1.00  0.00           H
ATOM   3080 2HG2 THR A 395      19.929  25.437  78.814  1.00  0.00           H
ATOM   3081 3HG2 THR A 395      19.907  26.863  77.717  1.00  0.00           H
ATOM   3082  C   THR A 395      22.230  27.903  76.844  1.00  0.00           C
ATOM   3083  O   THR A 395      21.832  29.027  76.828  1.00  0.00           O
ATOM   3084  N   ASP A 396      22.224  27.158  75.715  1.00  0.00           N
ATOM   3085  HN  ASP A 396      22.720  26.294  75.673  1.00  0.00           H
ATOM   3086  CA  ASP A 396      21.614  27.592  74.440  1.00  0.00           C
ATOM   3087  HA  ASP A 396      22.039  28.549  74.178  1.00  0.00           H
ATOM   3088  CB  ASP A 396      22.066  26.698  73.421  1.00  0.00           C
ATOM   3089  HB1 ASP A 396      23.171  26.614  73.499  1.00  0.00           H
ATOM   3090  HB2 ASP A 396      21.725  25.661  73.628  1.00  0.00           H
ATOM   3091  CG  ASP A 396      21.656  27.191  71.994  1.00  0.00           C
ATOM   3092  OD1 ASP A 396      21.337  28.363  71.808  1.00  0.00           O
ATOM   3093  OD2 ASP A 396      21.693  26.376  71.079  1.00  0.00           O
ATOM   3094  C   ASP A 396      20.039  27.655  74.657  1.00  0.00           C
ATOM   3095  O   ASP A 396      19.338  26.664  74.933  1.00  0.00           O
ATOM   3096  N   ARG A 397      19.347  28.803  74.467  1.00  0.00           N
ATOM   3097  HN  ARG A 397      19.876  29.536  74.047  1.00  0.00           H
ATOM   3098  CA  ARG A 397      17.946  29.113  74.786  1.00  0.00           C
ATOM   3099  HA  ARG A 397      17.697  28.631  75.720  1.00  0.00           H
ATOM   3100  CB  ARG A 397      17.740  30.661  74.907  1.00  0.00           C
ATOM   3101  HB1 ARG A 397      17.857  31.139  73.911  1.00  0.00           H
ATOM   3102  HB2 ARG A 397      16.693  30.895  75.197  1.00  0.00           H
ATOM   3103  CG  ARG A 397      18.711  31.304  75.893  1.00  0.00           C
ATOM   3104  HG1 ARG A 397      19.764  31.006  75.700  1.00  0.00           H
ATOM   3105  HG2 ARG A 397      18.511  32.387  75.752  1.00  0.00           H
ATOM   3106  CD  ARG A 397      18.550  30.834  77.346  1.00  0.00           C
ATOM   3107  HD1 ARG A 397      17.456  30.909  77.521  1.00  0.00           H
ATOM   3108  HD2 ARG A 397      18.940  29.816  77.562  1.00  0.00           H
ATOM   3109  NE  ARG A 397      19.189  31.828  78.287  1.00  0.00           N
ATOM   3110  HE  ARG A 397      18.615  32.596  78.572  1.00  0.00           H
ATOM   3111  CZ  ARG A 397      20.167  31.532  79.141  1.00  0.00           C
ATOM   3112  NH1 ARG A 397      20.872  30.450  79.093  1.00  0.00           N
ATOM   3113 1HH1 ARG A 397      20.774  29.962  78.226  1.00  0.00           H
ATOM   3114 2HH1 ARG A 397      21.563  30.334  79.807  1.00  0.00           H
ATOM   3115  NH2 ARG A 397      20.492  32.378  80.115  1.00  0.00           N
ATOM   3116 1HH2 ARG A 397      19.906  33.187  80.164  1.00  0.00           H
ATOM   3117 2HH2 ARG A 397      21.126  32.228  80.874  1.00  0.00           H
ATOM   3118  C   ARG A 397      16.840  28.491  73.894  1.00  0.00           C
ATOM   3119  O   ARG A 397      17.012  28.455  72.695  1.00  0.00           O
ATOM   3120  N   GLY A 398      15.667  28.053  74.411  1.00  0.00           N
ATOM   3121  HN  GLY A 398      15.584  28.226  75.389  1.00  0.00           H
ATOM   3122  CA  GLY A 398      14.491  27.695  73.577  1.00  0.00           C
ATOM   3123  HA1 GLY A 398      14.771  27.529  72.547  1.00  0.00           H
ATOM   3124  HA2 GLY A 398      13.971  26.879  74.057  1.00  0.00           H
ATOM   3125  C   GLY A 398      13.619  28.779  73.611  1.00  0.00           C
ATOM   3126  O   GLY A 398      14.043  29.944  73.535  1.00  0.00           O
ATOM   3127  N   GLY A 399      12.312  28.503  73.631  1.00  0.00           N
ATOM   3128  HN  GLY A 399      12.064  27.538  73.593  1.00  0.00           H
ATOM   3129  CA  GLY A 399      11.294  29.429  73.584  1.00  0.00           C
ATOM   3130  HA1 GLY A 399      10.372  28.897  73.398  1.00  0.00           H
ATOM   3131  HA2 GLY A 399      11.248  29.978  74.513  1.00  0.00           H
ATOM   3132  C   GLY A 399      11.245  30.468  72.471  1.00  0.00           C
ATOM   3133  O   GLY A 399      11.889  30.316  71.435  1.00  0.00           O
ATOM   3134  N   ASP A 400      10.326  31.418  72.716  1.00  0.00           N
ATOM   3135  HN  ASP A 400       9.780  31.521  73.544  1.00  0.00           H
ATOM   3136  CA  ASP A 400       9.931  32.275  71.657  1.00  0.00           C
ATOM   3137  HA  ASP A 400       9.598  31.639  70.850  1.00  0.00           H
ATOM   3138  CB  ASP A 400       8.588  33.050  72.055  1.00  0.00           C
ATOM   3139  HB1 ASP A 400       8.723  33.491  73.066  1.00  0.00           H
ATOM   3140  HB2 ASP A 400       8.429  33.889  71.344  1.00  0.00           H
ATOM   3141  CG  ASP A 400       7.352  32.245  72.197  1.00  0.00           C
ATOM   3142  OD1 ASP A 400       7.241  31.120  71.639  1.00  0.00           O
ATOM   3143  OD2 ASP A 400       6.293  32.742  72.781  1.00  0.00           O
ATOM   3144  C   ASP A 400      10.911  33.289  71.085  1.00  0.00           C
ATOM   3145  O   ASP A 400      11.886  33.753  71.751  1.00  0.00           O
ATOM   3146  N   SER A 401      10.777  33.602  69.792  1.00  0.00           N
ATOM   3147  HN  SER A 401       9.969  33.251  69.324  1.00  0.00           H
ATOM   3148  CA  SER A 401      11.719  34.357  68.954  1.00  0.00           C
ATOM   3149  HA  SER A 401      12.698  33.952  69.164  1.00  0.00           H
ATOM   3150  CB  SER A 401      11.430  34.143  67.442  1.00  0.00           C
ATOM   3151  HB1 SER A 401      11.550  33.115  67.038  1.00  0.00           H
ATOM   3152  HB2 SER A 401      10.426  34.462  67.089  1.00  0.00           H
ATOM   3153  OG  SER A 401      12.272  34.915  66.618  1.00  0.00           O
ATOM   3154  HG1 SER A 401      13.175  34.801  66.922  1.00  0.00           H
ATOM   3155  C   SER A 401      11.668  35.876  69.343  1.00  0.00           C
ATOM   3156  O   SER A 401      10.574  36.464  69.410  1.00  0.00           O
ATOM   3157  N   GLY A 402      12.738  36.550  69.625  1.00  0.00           N
ATOM   3158  HN  GLY A 402      13.650  36.149  69.573  1.00  0.00           H
ATOM   3159  CA  GLY A 402      12.807  37.929  69.927  1.00  0.00           C
ATOM   3160  HA1 GLY A 402      13.825  38.248  69.759  1.00  0.00           H
ATOM   3161  HA2 GLY A 402      12.142  38.632  69.447  1.00  0.00           H
ATOM   3162  C   GLY A 402      12.693  38.198  71.424  1.00  0.00           C
ATOM   3163  O   GLY A 402      12.273  37.344  72.212  1.00  0.00           O
ATOM   3164  N   GLY A 403      13.127  39.448  71.882  1.00  0.00           N
ATOM   3165  HN  GLY A 403      13.582  40.072  71.251  1.00  0.00           H
ATOM   3166  CA  GLY A 403      13.151  39.904  73.278  1.00  0.00           C
ATOM   3167  HA1 GLY A 403      13.422  40.943  73.163  1.00  0.00           H
ATOM   3168  HA2 GLY A 403      12.135  39.757  73.615  1.00  0.00           H
ATOM   3169  C   GLY A 403      13.978  39.232  74.340  1.00  0.00           C
ATOM   3170  O   GLY A 403      14.911  38.444  74.106  1.00  0.00           O
ATOM   3171  N   GLY A 404      13.761  39.590  75.593  1.00  0.00           N
ATOM   3172  HN  GLY A 404      13.037  40.274  75.643  1.00  0.00           H
ATOM   3173  CA  GLY A 404      14.327  39.189  76.840  1.00  0.00           C
ATOM   3174  HA1 GLY A 404      15.348  39.530  76.929  1.00  0.00           H
ATOM   3175  HA2 GLY A 404      13.763  39.517  77.700  1.00  0.00           H
ATOM   3176  C   GLY A 404      14.548  37.726  77.100  1.00  0.00           C
ATOM   3177  O   GLY A 404      13.972  36.868  76.446  1.00  0.00           O
ATOM   3178  N   ASP A 405      15.468  37.417  78.040  1.00  0.00           N
ATOM   3179  HN  ASP A 405      15.973  38.114  78.544  1.00  0.00           H
ATOM   3180  CA  ASP A 405      15.863  36.026  78.350  1.00  0.00           C
ATOM   3181  HA  ASP A 405      16.094  35.543  77.411  1.00  0.00           H
ATOM   3182  CB  ASP A 405      17.085  36.148  79.314  1.00  0.00           C
ATOM   3183  HB1 ASP A 405      17.674  37.012  78.941  1.00  0.00           H
ATOM   3184  HB2 ASP A 405      16.660  36.334  80.324  1.00  0.00           H
ATOM   3185  CG  ASP A 405      17.849  34.828  79.381  1.00  0.00           C
ATOM   3186  OD1 ASP A 405      18.957  34.770  79.919  1.00  0.00           O
ATOM   3187  OD2 ASP A 405      17.289  33.803  78.957  1.00  0.00           O
ATOM   3188  C   ASP A 405      14.747  35.279  79.047  1.00  0.00           C
ATOM   3189  O   ASP A 405      14.112  35.819  79.944  1.00  0.00           O
ATOM   3190  N   ARG A 406      14.439  33.999  78.659  1.00  0.00           N
ATOM   3191  HN  ARG A 406      14.930  33.631  77.872  1.00  0.00           H
ATOM   3192  CA  ARG A 406      13.538  33.088  79.248  1.00  0.00           C
ATOM   3193  HA  ARG A 406      12.833  33.534  79.934  1.00  0.00           H
ATOM   3194  CB  ARG A 406      12.681  32.376  78.195  1.00  0.00           C
ATOM   3195  HB1 ARG A 406      13.161  32.072  77.240  1.00  0.00           H
ATOM   3196  HB2 ARG A 406      12.043  31.501  78.445  1.00  0.00           H
ATOM   3197  CG  ARG A 406      11.444  33.339  77.680  1.00  0.00           C
ATOM   3198  HG1 ARG A 406      10.817  32.586  77.156  1.00  0.00           H
ATOM   3199  HG2 ARG A 406      10.883  33.710  78.564  1.00  0.00           H
ATOM   3200  CD  ARG A 406      11.933  34.510  76.888  1.00  0.00           C
ATOM   3201  HD1 ARG A 406      12.380  35.291  77.539  1.00  0.00           H
ATOM   3202  HD2 ARG A 406      12.696  34.074  76.208  1.00  0.00           H
ATOM   3203  NE  ARG A 406      10.814  34.956  76.055  1.00  0.00           N
ATOM   3204  HE  ARG A 406       9.881  34.658  76.254  1.00  0.00           H
ATOM   3205  CZ  ARG A 406      11.021  35.622  74.932  1.00  0.00           C
ATOM   3206  NH1 ARG A 406      12.217  36.058  74.540  1.00  0.00           N
ATOM   3207 1HH1 ARG A 406      12.846  36.279  75.285  1.00  0.00           H
ATOM   3208 2HH1 ARG A 406      12.140  36.463  73.629  1.00  0.00           H
ATOM   3209  NH2 ARG A 406       9.960  35.794  74.141  1.00  0.00           N
ATOM   3210 1HH2 ARG A 406       9.188  35.292  74.531  1.00  0.00           H
ATOM   3211 2HH2 ARG A 406      10.028  36.192  73.227  1.00  0.00           H
ATOM   3212  C   ARG A 406      14.159  31.975  80.123  1.00  0.00           C
ATOM   3213  O   ARG A 406      13.447  31.184  80.758  1.00  0.00           O
ATOM   3214  N   GLY A 407      15.513  32.031  80.263  1.00  0.00           N
ATOM   3215  HN  GLY A 407      16.082  32.684  79.770  1.00  0.00           H
ATOM   3216  CA  GLY A 407      16.272  31.033  80.937  1.00  0.00           C
ATOM   3217  HA1 GLY A 407      15.728  30.278  81.486  1.00  0.00           H
ATOM   3218  HA2 GLY A 407      16.744  30.525  80.109  1.00  0.00           H
ATOM   3219  C   GLY A 407      17.310  31.600  81.725  1.00  0.00           C
ATOM   3220  O   GLY A 407      18.274  30.854  81.947  1.00  0.00           O
ATOM   3221  N   GLY A 408      17.284  32.894  82.121  1.00  0.00           N
ATOM   3222  HN  GLY A 408      16.436  33.410  82.025  1.00  0.00           H
ATOM   3223  CA  GLY A 408      18.337  33.467  83.002  1.00  0.00           C
ATOM   3224  HA1 GLY A 408      19.315  33.163  82.659  1.00  0.00           H
ATOM   3225  HA2 GLY A 408      18.115  34.520  83.092  1.00  0.00           H
ATOM   3226  C   GLY A 408      18.265  32.999  84.420  1.00  0.00           C
ATOM   3227  O   GLY A 408      17.400  32.284  84.902  1.00  0.00           O
ATOM   3228  N   GLY A 409      19.163  33.601  85.251  1.00  0.00           N
ATOM   3229  HN  GLY A 409      19.973  34.035  84.863  1.00  0.00           H
ATOM   3230  CA  GLY A 409      19.129  33.652  86.695  1.00  0.00           C
ATOM   3231  HA1 GLY A 409      19.806  34.422  87.035  1.00  0.00           H
ATOM   3232  HA2 GLY A 409      18.115  33.801  87.036  1.00  0.00           H
ATOM   3233  C   GLY A 409      19.619  32.292  87.327  1.00  0.00           C
ATOM   3234  O   GLY A 409      19.764  31.320  86.615  1.00  0.00           O
ATOM   3235  N   GLY A 410      19.921  32.493  88.598  1.00  0.00           N
ATOM   3236  HN  GLY A 410      19.748  33.355  89.069  1.00  0.00           H
ATOM   3237  CA  GLY A 410      20.604  31.493  89.354  1.00  0.00           C
ATOM   3238  HA1 GLY A 410      21.315  30.977  88.727  1.00  0.00           H
ATOM   3239  HA2 GLY A 410      20.991  32.083  90.172  1.00  0.00           H
ATOM   3240  C   GLY A 410      19.596  30.534  89.880  1.00  0.00           C
ATOM   3241  O   GLY A 410      18.421  30.675  89.602  1.00  0.00           O
ATOM   3242  N   GLY A 411      19.954  29.414  90.511  1.00  0.00           N
ATOM   3243  HN  GLY A 411      20.895  29.165  90.726  1.00  0.00           H
ATOM   3244  CA  GLY A 411      19.054  28.563  91.296  1.00  0.00           C
ATOM   3245  HA1 GLY A 411      18.507  28.033  90.530  1.00  0.00           H
ATOM   3246  HA2 GLY A 411      19.623  27.852  91.876  1.00  0.00           H
ATOM   3247  C   GLY A 411      18.089  29.239  92.266  1.00  0.00           C
ATOM   3248  O   GLY A 411      18.260  30.280  92.890  1.00  0.00           O
ATOM   3249  N   ARG A 412      16.922  28.563  92.366  1.00  0.00           N
ATOM   3250  HN  ARG A 412      16.837  27.839  91.685  1.00  0.00           H
ATOM   3251  CA  ARG A 412      15.980  28.825  93.437  1.00  0.00           C
ATOM   3252  HA  ARG A 412      15.564  29.812  93.299  1.00  0.00           H
ATOM   3253  CB  ARG A 412      14.819  27.772  93.278  1.00  0.00           C
ATOM   3254  HB1 ARG A 412      15.257  26.753  93.335  1.00  0.00           H
ATOM   3255  HB2 ARG A 412      14.079  27.854  94.103  1.00  0.00           H
ATOM   3256  CG  ARG A 412      13.952  27.961  91.974  1.00  0.00           C
ATOM   3257  HG1 ARG A 412      13.481  28.966  92.020  1.00  0.00           H
ATOM   3258  HG2 ARG A 412      14.654  27.906  91.115  1.00  0.00           H
ATOM   3259  CD  ARG A 412      12.856  26.861  91.819  1.00  0.00           C
ATOM   3260  HD1 ARG A 412      13.269  25.836  91.935  1.00  0.00           H
ATOM   3261  HD2 ARG A 412      12.069  26.977  92.595  1.00  0.00           H
ATOM   3262  NE  ARG A 412      12.210  27.105  90.459  1.00  0.00           N
ATOM   3263  HE  ARG A 412      12.609  27.812  89.876  1.00  0.00           H
ATOM   3264  CZ  ARG A 412      11.359  26.286  89.934  1.00  0.00           C
ATOM   3265  NH1 ARG A 412      11.000  25.193  90.565  1.00  0.00           N
ATOM   3266 1HH1 ARG A 412      11.431  24.967  91.439  1.00  0.00           H
ATOM   3267 2HH1 ARG A 412      10.150  24.775  90.246  1.00  0.00           H
ATOM   3268  NH2 ARG A 412      10.740  26.548  88.775  1.00  0.00           N
ATOM   3269 1HH2 ARG A 412      11.235  27.162  88.160  1.00  0.00           H
ATOM   3270 2HH2 ARG A 412      10.197  25.826  88.347  1.00  0.00           H
ATOM   3271  C   ARG A 412      16.504  28.881  94.881  1.00  0.00           C
ATOM   3272  O   ARG A 412      16.005  29.738  95.621  1.00  0.00           O
ATOM   3273  N   VAL A 413      17.504  28.069  95.326  1.00  0.00           N
ATOM   3274  HN  VAL A 413      17.764  27.283  94.770  1.00  0.00           H
ATOM   3275  CA  VAL A 413      18.150  28.416  96.644  1.00  0.00           C
ATOM   3276  HA  VAL A 413      17.335  28.337  97.349  1.00  0.00           H
ATOM   3277  CB  VAL A 413      19.217  27.337  96.943  1.00  0.00           C
ATOM   3278  HB  VAL A 413      19.772  27.130  96.003  1.00  0.00           H
ATOM   3279  CG1 VAL A 413      20.118  27.801  98.048  1.00  0.00           C
ATOM   3280 1HG1 VAL A 413      20.967  28.430  97.706  1.00  0.00           H
ATOM   3281 2HG1 VAL A 413      19.415  28.228  98.795  1.00  0.00           H
ATOM   3282 3HG1 VAL A 413      20.568  26.944  98.594  1.00  0.00           H
ATOM   3283  CG2 VAL A 413      18.535  26.060  97.395  1.00  0.00           C
ATOM   3284 1HG2 VAL A 413      17.696  25.740  96.741  1.00  0.00           H
ATOM   3285 2HG2 VAL A 413      19.291  25.246  97.389  1.00  0.00           H
ATOM   3286 3HG2 VAL A 413      18.238  25.997  98.463  1.00  0.00           H
ATOM   3287  C   VAL A 413      18.930  29.726  96.694  1.00  0.00           C
ATOM   3288  O   VAL A 413      19.010  30.424  97.679  1.00  0.00           O
ATOM   3289  N   ALA A 414      19.365  30.180  95.515  1.00  0.00           N
ATOM   3290  HN  ALA A 414      19.251  29.592  94.718  1.00  0.00           H
ATOM   3291  CA  ALA A 414      20.094  31.410  95.305  1.00  0.00           C
ATOM   3292  HA  ALA A 414      20.591  31.695  96.221  1.00  0.00           H
ATOM   3293  CB  ALA A 414      21.142  31.186  94.151  1.00  0.00           C
ATOM   3294  HB1 ALA A 414      21.905  31.979  93.996  1.00  0.00           H
ATOM   3295  HB2 ALA A 414      21.685  30.271  94.471  1.00  0.00           H
ATOM   3296  HB3 ALA A 414      20.588  31.080  93.193  1.00  0.00           H
ATOM   3297  C   ALA A 414      19.139  32.524  94.885  1.00  0.00           C
ATOM   3298  O   ALA A 414      19.561  33.607  94.468  1.00  0.00           O
ATOM   3299  N   LEU A 415      17.854  32.276  95.158  1.00  0.00           N
ATOM   3300  HN  LEU A 415      17.674  31.318  95.369  1.00  0.00           H
ATOM   3301  CA  LEU A 415      16.771  33.262  95.116  1.00  0.00           C
ATOM   3302  HA  LEU A 415      15.883  32.699  95.363  1.00  0.00           H
ATOM   3303  CB  LEU A 415      16.917  34.384  96.247  1.00  0.00           C
ATOM   3304  HB1 LEU A 415      17.204  33.835  97.170  1.00  0.00           H
ATOM   3305  HB2 LEU A 415      17.752  35.027  95.896  1.00  0.00           H
ATOM   3306  CG  LEU A 415      15.659  35.251  96.406  1.00  0.00           C
ATOM   3307  HG  LEU A 415      15.157  35.518  95.451  1.00  0.00           H
ATOM   3308  CD1 LEU A 415      14.618  34.560  97.376  1.00  0.00           C
ATOM   3309 1HD1 LEU A 415      15.117  34.409  98.357  1.00  0.00           H
ATOM   3310 2HD1 LEU A 415      13.710  35.178  97.548  1.00  0.00           H
ATOM   3311 3HD1 LEU A 415      14.311  33.559  97.004  1.00  0.00           H
ATOM   3312  CD2 LEU A 415      16.124  36.538  97.032  1.00  0.00           C
ATOM   3313 1HD2 LEU A 415      16.609  37.113  96.213  1.00  0.00           H
ATOM   3314 2HD2 LEU A 415      15.232  37.089  97.397  1.00  0.00           H
ATOM   3315 3HD2 LEU A 415      16.866  36.296  97.823  1.00  0.00           H
ATOM   3316  C   LEU A 415      16.403  33.677  93.650  1.00  0.00           C
ATOM   3317  O   LEU A 415      15.823  34.725  93.374  1.00  0.00           O
ATOM   3318  N   THR A 416      16.823  32.801  92.687  1.00  0.00           N
ATOM   3319  HN  THR A 416      17.317  31.988  92.987  1.00  0.00           H
ATOM   3320  CA  THR A 416      16.595  32.966  91.212  1.00  0.00           C
ATOM   3321  HA  THR A 416      16.888  32.062  90.700  1.00  0.00           H
ATOM   3322  CB  THR A 416      15.156  33.013  90.763  1.00  0.00           C
ATOM   3323  HB  THR A 416      15.168  32.875  89.660  1.00  0.00           H
ATOM   3324  OG1 THR A 416      14.548  34.260  91.057  1.00  0.00           O
ATOM   3325  HG1 THR A 416      14.953  34.502  91.893  1.00  0.00           H
ATOM   3326  CG2 THR A 416      14.281  31.808  91.227  1.00  0.00           C
ATOM   3327 1HG2 THR A 416      13.863  32.078  92.220  1.00  0.00           H
ATOM   3328 2HG2 THR A 416      13.520  31.542  90.463  1.00  0.00           H
ATOM   3329 3HG2 THR A 416      14.922  30.922  91.425  1.00  0.00           H
ATOM   3330  C   THR A 416      17.419  34.159  90.668  1.00  0.00           C
ATOM   3331  O   THR A 416      17.315  34.362  89.490  1.00  0.00           O
ATOM   3332  N   ALA A 417      18.251  34.832  91.460  1.00  0.00           N
ATOM   3333  HN  ALA A 417      18.254  34.571  92.422  1.00  0.00           H
ATOM   3334  CA  ALA A 417      19.029  36.012  91.217  1.00  0.00           C
ATOM   3335  HA  ALA A 417      18.420  36.786  90.774  1.00  0.00           H
ATOM   3336  CB  ALA A 417      19.692  36.448  92.558  1.00  0.00           C
ATOM   3337  HB1 ALA A 417      20.376  37.297  92.344  1.00  0.00           H
ATOM   3338  HB2 ALA A 417      18.981  36.834  93.320  1.00  0.00           H
ATOM   3339  HB3 ALA A 417      20.282  35.656  93.068  1.00  0.00           H
ATOM   3340  C   ALA A 417      20.122  35.719  90.164  1.00  0.00           C
ATOM   3341  O   ALA A 417      20.967  34.827  90.313  1.00  0.00           O
ATOM   3342  N   PRO A 418      20.074  36.495  89.008  1.00  0.00           N
ATOM   3343  CD  PRO A 418      18.939  37.333  88.571  1.00  0.00           C
ATOM   3344  HD1 PRO A 418      19.000  38.239  89.211  1.00  0.00           H
ATOM   3345  HD2 PRO A 418      18.101  36.604  88.548  1.00  0.00           H
ATOM   3346  CA  PRO A 418      21.194  36.570  88.072  1.00  0.00           C
ATOM   3347  HA  PRO A 418      21.426  35.558  87.775  1.00  0.00           H
ATOM   3348  CB  PRO A 418      20.792  37.607  86.994  1.00  0.00           C
ATOM   3349  HB1 PRO A 418      21.343  38.562  87.133  1.00  0.00           H
ATOM   3350  HB2 PRO A 418      20.943  37.126  86.005  1.00  0.00           H
ATOM   3351  CG  PRO A 418      19.260  37.793  87.148  1.00  0.00           C
ATOM   3352  HG1 PRO A 418      18.907  38.818  86.906  1.00  0.00           H
ATOM   3353  HG2 PRO A 418      18.711  37.117  86.458  1.00  0.00           H
ATOM   3354  C   PRO A 418      22.422  37.019  88.850  1.00  0.00           C
ATOM   3355  O   PRO A 418      22.265  37.626  89.926  1.00  0.00           O
ATOM   3356  N   GLY A 419      23.647  36.779  88.314  1.00  0.00           N
ATOM   3357  HN  GLY A 419      23.839  36.176  87.544  1.00  0.00           H
ATOM   3358  CA  GLY A 419      24.839  37.232  88.975  1.00  0.00           C
ATOM   3359  HA1 GLY A 419      24.621  37.342  90.027  1.00  0.00           H
ATOM   3360  HA2 GLY A 419      25.646  36.593  88.649  1.00  0.00           H
ATOM   3361  C   GLY A 419      25.068  38.584  88.428  1.00  0.00           C
ATOM   3362  O   GLY A 419      24.425  39.138  87.602  1.00  0.00           O
ATOM   3363  N   ALA A 420      26.206  39.169  88.844  1.00  0.00           N
ATOM   3364  HN  ALA A 420      26.663  38.639  89.553  1.00  0.00           H
ATOM   3365  CA  ALA A 420      26.738  40.427  88.437  1.00  0.00           C
ATOM   3366  HA  ALA A 420      25.890  41.094  88.494  1.00  0.00           H
ATOM   3367  CB  ALA A 420      27.861  40.748  89.542  1.00  0.00           C
ATOM   3368  HB1 ALA A 420      28.472  39.845  89.758  1.00  0.00           H
ATOM   3369  HB2 ALA A 420      28.537  41.616  89.384  1.00  0.00           H
ATOM   3370  HB3 ALA A 420      27.438  40.880  90.560  1.00  0.00           H
ATOM   3371  C   ALA A 420      27.323  40.567  87.106  1.00  0.00           C
ATOM   3372  O   ALA A 420      27.123  41.675  86.539  1.00  0.00           O
ATOM   3373  N   ALA A 421      27.997  39.540  86.561  1.00  0.00           N
ATOM   3374  HN  ALA A 421      28.050  38.659  87.024  1.00  0.00           H
ATOM   3375  CA  ALA A 421      28.584  39.564  85.195  1.00  0.00           C
ATOM   3376  HA  ALA A 421      29.360  40.309  85.097  1.00  0.00           H
ATOM   3377  CB  ALA A 421      29.349  38.314  84.951  1.00  0.00           C
ATOM   3378  HB1 ALA A 421      30.042  38.408  84.089  1.00  0.00           H
ATOM   3379  HB2 ALA A 421      29.988  38.066  85.826  1.00  0.00           H
ATOM   3380  HB3 ALA A 421      28.645  37.457  84.881  1.00  0.00           H
ATOM   3381  C   ALA A 421      27.623  39.815  83.982  1.00  0.00           C
ATOM   3382  O   ALA A 421      26.526  39.345  83.994  1.00  0.00           O
ATOM   3383  N   ASP A 422      28.041  40.615  83.013  1.00  0.00           N
ATOM   3384  HN  ASP A 422      28.997  40.900  83.010  1.00  0.00           H
ATOM   3385  CA  ASP A 422      27.155  40.683  81.827  1.00  0.00           C
ATOM   3386  HA  ASP A 422      26.144  40.724  82.204  1.00  0.00           H
ATOM   3387  CB  ASP A 422      27.574  41.898  80.935  1.00  0.00           C
ATOM   3388  HB1 ASP A 422      27.623  42.814  81.562  1.00  0.00           H
ATOM   3389  HB2 ASP A 422      28.607  41.796  80.537  1.00  0.00           H
ATOM   3390  CG  ASP A 422      26.608  42.105  79.806  1.00  0.00           C
ATOM   3391  OD1 ASP A 422      25.355  42.001  79.996  1.00  0.00           O
ATOM   3392  OD2 ASP A 422      27.011  42.686  78.766  1.00  0.00           O
ATOM   3393  C   ASP A 422      27.040  39.429  80.955  1.00  0.00           C
ATOM   3394  O   ASP A 422      25.956  39.129  80.490  1.00  0.00           O
ATOM   3395  N   ALA A 423      28.111  38.672  80.743  1.00  0.00           N
ATOM   3396  HN  ALA A 423      29.011  38.809  81.148  1.00  0.00           H
ATOM   3397  CA  ALA A 423      27.985  37.378  80.167  1.00  0.00           C
ATOM   3398  HA  ALA A 423      27.228  36.865  80.742  1.00  0.00           H
ATOM   3399  CB  ALA A 423      27.815  37.245  78.639  1.00  0.00           C
ATOM   3400  HB1 ALA A 423      28.620  36.611  78.210  1.00  0.00           H
ATOM   3401  HB2 ALA A 423      26.810  36.809  78.454  1.00  0.00           H
ATOM   3402  HB3 ALA A 423      27.879  38.228  78.125  1.00  0.00           H
ATOM   3403  C   ALA A 423      29.210  36.532  80.584  1.00  0.00           C
ATOM   3404  O   ALA A 423      30.163  37.130  81.122  1.00  0.00           O
ATOM   3405  N   PRO A 424      29.268  35.221  80.298  1.00  0.00           N
ATOM   3406  CD  PRO A 424      28.114  34.323  80.023  1.00  0.00           C
ATOM   3407  HD1 PRO A 424      27.672  34.429  79.010  1.00  0.00           H
ATOM   3408  HD2 PRO A 424      27.312  34.488  80.775  1.00  0.00           H
ATOM   3409  CA  PRO A 424      30.542  34.530  80.167  1.00  0.00           C
ATOM   3410  HA  PRO A 424      30.870  34.371  81.184  1.00  0.00           H
ATOM   3411  CB  PRO A 424      30.096  33.156  79.533  1.00  0.00           C
ATOM   3412  HB1 PRO A 424      30.123  33.257  78.427  1.00  0.00           H
ATOM   3413  HB2 PRO A 424      30.761  32.299  79.773  1.00  0.00           H
ATOM   3414  CG  PRO A 424      28.768  32.986  80.178  1.00  0.00           C
ATOM   3415  HG1 PRO A 424      28.111  32.173  79.801  1.00  0.00           H
ATOM   3416  HG2 PRO A 424      29.034  32.806  81.242  1.00  0.00           H
ATOM   3417  C   PRO A 424      31.660  35.119  79.391  1.00  0.00           C
ATOM   3418  O   PRO A 424      31.511  35.845  78.398  1.00  0.00           O
ATOM   3419  N   GLY A 425      32.884  34.732  79.810  1.00  0.00           N
ATOM   3420  HN  GLY A 425      32.981  34.130  80.599  1.00  0.00           H
ATOM   3421  CA  GLY A 425      34.118  35.160  79.180  1.00  0.00           C
ATOM   3422  HA1 GLY A 425      34.874  34.507  79.590  1.00  0.00           H
ATOM   3423  HA2 GLY A 425      33.892  35.047  78.130  1.00  0.00           H
ATOM   3424  C   GLY A 425      34.483  36.607  79.313  1.00  0.00           C
ATOM   3425  O   GLY A 425      34.553  37.172  80.333  1.00  0.00           O
ATOM   3426  N   ALA A 426      34.576  37.231  78.115  1.00  0.00           N
ATOM   3427  HN  ALA A 426      34.364  36.668  77.320  1.00  0.00           H
ATOM   3428  CA  ALA A 426      34.672  38.667  77.948  1.00  0.00           C
ATOM   3429  HA  ALA A 426      35.623  38.942  78.379  1.00  0.00           H
ATOM   3430  CB  ALA A 426      34.663  39.015  76.387  1.00  0.00           C
ATOM   3431  HB1 ALA A 426      35.025  40.055  76.235  1.00  0.00           H
ATOM   3432  HB2 ALA A 426      35.420  38.386  75.872  1.00  0.00           H
ATOM   3433  HB3 ALA A 426      33.633  38.924  75.982  1.00  0.00           H
ATOM   3434  C   ALA A 426      33.617  39.542  78.640  1.00  0.00           C
ATOM   3435  O   ALA A 426      33.824  40.721  78.848  1.00  0.00           O
ATOM   3436  N   GLY A 427      32.500  38.948  79.106  1.00  0.00           N
ATOM   3437  HN  GLY A 427      32.421  37.971  78.922  1.00  0.00           H
ATOM   3438  CA  GLY A 427      31.401  39.691  79.783  1.00  0.00           C
ATOM   3439  HA1 GLY A 427      31.291  40.678  79.359  1.00  0.00           H
ATOM   3440  HA2 GLY A 427      30.511  39.115  79.578  1.00  0.00           H
ATOM   3441  C   GLY A 427      31.589  39.827  81.301  1.00  0.00           C
ATOM   3442  O   GLY A 427      30.833  40.551  81.945  1.00  0.00           O
ATOM   3443  N   ALA A 428      32.512  39.020  81.883  1.00  0.00           N
ATOM   3444  HN  ALA A 428      33.040  38.395  81.312  1.00  0.00           H
ATOM   3445  CA  ALA A 428      32.770  38.869  83.317  1.00  0.00           C
ATOM   3446  HA  ALA A 428      31.985  39.212  83.974  1.00  0.00           H
ATOM   3447  CB  ALA A 428      32.805  37.384  83.638  1.00  0.00           C
ATOM   3448  HB1 ALA A 428      32.734  37.269  84.741  1.00  0.00           H
ATOM   3449  HB2 ALA A 428      31.946  36.825  83.210  1.00  0.00           H
ATOM   3450  HB3 ALA A 428      33.793  36.955  83.367  1.00  0.00           H
ATOM   3451  C   ALA A 428      34.081  39.608  83.634  1.00  0.00           C
ATOM   3452  O   ALA A 428      34.703  39.393  84.704  1.00  0.00           O
ATOM   3453  N   THR A 429      34.510  40.405  82.663  1.00  0.00           N
ATOM   3454  HN  THR A 429      34.009  40.411  81.801  1.00  0.00           H
ATOM   3455  CA  THR A 429      35.564  41.322  82.964  1.00  0.00           C
ATOM   3456  HA  THR A 429      35.485  41.802  83.928  1.00  0.00           H
ATOM   3457  CB  THR A 429      36.989  40.746  82.605  1.00  0.00           C
ATOM   3458  HB  THR A 429      37.235  40.082  83.461  1.00  0.00           H
ATOM   3459  OG1 THR A 429      38.137  41.576  82.368  1.00  0.00           O
ATOM   3460  HG1 THR A 429      38.388  42.023  83.180  1.00  0.00           H
ATOM   3461  CG2 THR A 429      36.839  39.892  81.324  1.00  0.00           C
ATOM   3462 1HG2 THR A 429      36.062  39.098  81.341  1.00  0.00           H
ATOM   3463 2HG2 THR A 429      36.525  40.495  80.445  1.00  0.00           H
ATOM   3464 3HG2 THR A 429      37.794  39.384  81.070  1.00  0.00           H
ATOM   3465  C   THR A 429      35.386  42.643  82.237  1.00  0.00           C
ATOM   3466  O   THR A 429      34.910  42.631  81.073  1.00  0.00           O
ATOM   3467  N   ALA A 430      35.628  43.827  82.844  1.00  0.00           N
ATOM   3468  HN  ALA A 430      35.759  43.751  83.830  1.00  0.00           H
ATOM   3469  CA  ALA A 430      35.494  45.170  82.321  1.00  0.00           C
ATOM   3470  HA  ALA A 430      34.440  45.383  82.219  1.00  0.00           H
ATOM   3471  CB  ALA A 430      36.300  46.093  83.282  1.00  0.00           C
ATOM   3472  HB1 ALA A 430      36.095  45.778  84.327  1.00  0.00           H
ATOM   3473  HB2 ALA A 430      37.372  45.889  83.076  1.00  0.00           H
ATOM   3474  HB3 ALA A 430      36.093  47.173  83.123  1.00  0.00           H
ATOM   3475  C   ALA A 430      35.962  45.491  80.919  1.00  0.00           C
ATOM   3476  O   ALA A 430      37.087  45.117  80.600  1.00  0.00           O
ATOM   3477  N   GLY A 431      35.147  46.325  80.172  1.00  0.00           N
ATOM   3478  HN  GLY A 431      34.213  46.516  80.465  1.00  0.00           H
ATOM   3479  CA  GLY A 431      35.477  46.894  78.884  1.00  0.00           C
ATOM   3480  HA1 GLY A 431      35.934  46.152  78.247  1.00  0.00           H
ATOM   3481  HA2 GLY A 431      34.499  47.176  78.523  1.00  0.00           H
ATOM   3482  C   GLY A 431      36.317  48.090  78.877  1.00  0.00           C
ATOM   3483  O   GLY A 431      36.889  48.466  77.823  1.00  0.00           O
ATOM   3484  N   ILE A 432      36.415  48.860  79.996  1.00  0.00           N
ATOM   3485  HN  ILE A 432      35.798  48.589  80.731  1.00  0.00           H
ATOM   3486  CA  ILE A 432      37.236  50.053  80.091  1.00  0.00           C
ATOM   3487  HA  ILE A 432      37.082  50.577  79.159  1.00  0.00           H
ATOM   3488  CB  ILE A 432      36.910  50.898  81.275  1.00  0.00           C
ATOM   3489  HB  ILE A 432      35.800  50.951  81.262  1.00  0.00           H
ATOM   3490  CG2 ILE A 432      37.416  50.192  82.531  1.00  0.00           C
ATOM   3491 1HG2 ILE A 432      36.972  50.556  83.482  1.00  0.00           H
ATOM   3492 2HG2 ILE A 432      37.205  49.102  82.478  1.00  0.00           H
ATOM   3493 3HG2 ILE A 432      38.510  50.336  82.662  1.00  0.00           H
ATOM   3494  CG1 ILE A 432      37.371  52.413  81.208  1.00  0.00           C
ATOM   3495 1HG1 ILE A 432      36.850  52.999  81.995  1.00  0.00           H
ATOM   3496 2HG1 ILE A 432      38.468  52.544  81.327  1.00  0.00           H
ATOM   3497  CD  ILE A 432      37.080  52.977  79.853  1.00  0.00           C
ATOM   3498  HD1 ILE A 432      37.211  54.065  80.035  1.00  0.00           H
ATOM   3499  HD2 ILE A 432      37.772  52.833  78.996  1.00  0.00           H
ATOM   3500  HD3 ILE A 432      36.016  52.792  79.592  1.00  0.00           H
ATOM   3501  C   ILE A 432      38.671  49.796  79.993  1.00  0.00           C
ATOM   3502  O   ILE A 432      39.553  50.526  79.550  1.00  0.00           O
ATOM   3503  N   HIS A 433      38.992  48.511  80.315  1.00  0.00           N
ATOM   3504  HN  HIS A 433      38.207  47.960  80.587  1.00  0.00           H
ATOM   3505  CA  HIS A 433      40.289  47.804  80.332  1.00  0.00           C
ATOM   3506  HA  HIS A 433      41.130  48.480  80.286  1.00  0.00           H
ATOM   3507  CB  HIS A 433      40.397  46.954  81.615  1.00  0.00           C
ATOM   3508  HB1 HIS A 433      39.626  46.173  81.788  1.00  0.00           H
ATOM   3509  HB2 HIS A 433      41.382  46.448  81.699  1.00  0.00           H
ATOM   3510  ND1 HIS A 433      41.410  48.842  82.917  1.00  0.00           N
ATOM   3511  CG  HIS A 433      40.367  47.905  82.787  1.00  0.00           C
ATOM   3512  CE1 HIS A 433      41.245  49.387  84.101  1.00  0.00           C
ATOM   3513  HE1 HIS A 433      41.825  50.156  84.611  1.00  0.00           H
ATOM   3514  NE2 HIS A 433      40.184  48.843  84.761  1.00  0.00           N
ATOM   3515  HE2 HIS A 433      39.919  48.897  85.724  1.00  0.00           H
ATOM   3516  CD2 HIS A 433      39.589  47.939  83.872  1.00  0.00           C
ATOM   3517  HD2 HIS A 433      38.747  47.294  84.092  1.00  0.00           H
ATOM   3518  C   HIS A 433      40.546  46.936  79.064  1.00  0.00           C
ATOM   3519  O   HIS A 433      39.634  46.252  78.555  1.00  0.00           O
ATOM   3520  N   TRP A 434      41.776  46.973  78.503  1.00  0.00           N
ATOM   3521  HN  TRP A 434      42.556  47.457  78.891  1.00  0.00           H
ATOM   3522  CA  TRP A 434      42.164  46.284  77.272  1.00  0.00           C
ATOM   3523  HA  TRP A 434      41.391  46.666  76.623  1.00  0.00           H
ATOM   3524  CB  TRP A 434      43.412  47.028  76.694  1.00  0.00           C
ATOM   3525  HB1 TRP A 434      43.040  48.010  76.331  1.00  0.00           H
ATOM   3526  HB2 TRP A 434      44.154  47.245  77.493  1.00  0.00           H
ATOM   3527  CG  TRP A 434      44.138  46.362  75.600  1.00  0.00           C
ATOM   3528  CD1 TRP A 434      45.290  45.531  75.727  1.00  0.00           C
ATOM   3529  HD1 TRP A 434      45.936  45.300  76.561  1.00  0.00           H
ATOM   3530  NE1 TRP A 434      45.603  45.015  74.514  1.00  0.00           N
ATOM   3531  HE1 TRP A 434      46.346  44.432  74.267  1.00  0.00           H
ATOM   3532  CE2 TRP A 434      44.697  45.390  73.594  1.00  0.00           C
ATOM   3533  CD2 TRP A 434      43.756  46.216  74.194  1.00  0.00           C
ATOM   3534  CE3 TRP A 434      42.652  46.687  73.542  1.00  0.00           C
ATOM   3535  HE3 TRP A 434      41.926  47.249  74.111  1.00  0.00           H
ATOM   3536  CZ3 TRP A 434      42.622  46.531  72.137  1.00  0.00           C
ATOM   3537  HZ3 TRP A 434      41.856  46.967  71.513  1.00  0.00           H
ATOM   3538  CZ2 TRP A 434      44.658  45.205  72.171  1.00  0.00           C
ATOM   3539  HZ2 TRP A 434      45.520  44.748  71.711  1.00  0.00           H
ATOM   3540  CH2 TRP A 434      43.663  45.832  71.500  1.00  0.00           C
ATOM   3541  HH2 TRP A 434      43.610  45.751  70.424  1.00  0.00           H
ATOM   3542  C   TRP A 434      42.093  44.760  77.235  1.00  0.00           C
ATOM   3543  O   TRP A 434      41.824  44.235  76.176  1.00  0.00           O
ATOM   3544  N   TYR A 435      42.302  44.055  78.379  1.00  0.00           N
ATOM   3545  HN  TYR A 435      42.566  44.514  79.223  1.00  0.00           H
ATOM   3546  CA  TYR A 435      42.132  42.614  78.432  1.00  0.00           C
ATOM   3547  HA  TYR A 435      42.898  42.237  77.771  1.00  0.00           H
ATOM   3548  CB  TYR A 435      42.465  42.077  79.801  1.00  0.00           C
ATOM   3549  HB1 TYR A 435      41.727  42.386  80.572  1.00  0.00           H
ATOM   3550  HB2 TYR A 435      42.397  40.969  79.850  1.00  0.00           H
ATOM   3551  CG  TYR A 435      43.836  42.570  80.206  1.00  0.00           C
ATOM   3552  CD1 TYR A 435      44.897  42.308  79.446  1.00  0.00           C
ATOM   3553  HD1 TYR A 435      44.945  41.743  78.527  1.00  0.00           H
ATOM   3554  CE1 TYR A 435      46.121  43.004  79.591  1.00  0.00           C
ATOM   3555  HE1 TYR A 435      46.915  42.594  78.985  1.00  0.00           H
ATOM   3556  CZ  TYR A 435      46.359  43.799  80.715  1.00  0.00           C
ATOM   3557  OH  TYR A 435      47.654  44.233  81.001  1.00  0.00           O
ATOM   3558  HH  TYR A 435      48.286  44.051  80.301  1.00  0.00           H
ATOM   3559  CD2 TYR A 435      43.972  43.410  81.261  1.00  0.00           C
ATOM   3560  HD2 TYR A 435      43.205  43.723  81.953  1.00  0.00           H
ATOM   3561  CE2 TYR A 435      45.260  43.943  81.567  1.00  0.00           C
ATOM   3562  HE2 TYR A 435      45.380  44.555  82.449  1.00  0.00           H
ATOM   3563  C   TYR A 435      40.862  42.042  77.888  1.00  0.00           C
ATOM   3564  O   TYR A 435      40.893  41.205  76.990  1.00  0.00           O
ATOM   3565  N   SER A 436      39.685  42.669  78.236  1.00  0.00           N
ATOM   3566  HN  SER A 436      39.717  43.509  78.772  1.00  0.00           H
ATOM   3567  CA  SER A 436      38.410  42.296  77.750  1.00  0.00           C
ATOM   3568  HA  SER A 436      38.339  41.227  77.886  1.00  0.00           H
ATOM   3569  CB  SER A 436      37.223  43.062  78.436  1.00  0.00           C
ATOM   3570  HB1 SER A 436      37.418  42.853  79.509  1.00  0.00           H
ATOM   3571  HB2 SER A 436      37.180  44.146  78.198  1.00  0.00           H
ATOM   3572  OG  SER A 436      35.975  42.503  78.102  1.00  0.00           O
ATOM   3573  HG1 SER A 436      35.470  42.118  78.823  1.00  0.00           H
ATOM   3574  C   SER A 436      38.189  42.472  76.266  1.00  0.00           C
ATOM   3575  O   SER A 436      37.659  41.538  75.604  1.00  0.00           O
ATOM   3576  N   GLN A 437      38.641  43.630  75.740  1.00  0.00           N
ATOM   3577  HN  GLN A 437      38.977  44.371  76.316  1.00  0.00           H
ATOM   3578  CA  GLN A 437      38.662  44.014  74.381  1.00  0.00           C
ATOM   3579  HA  GLN A 437      37.676  43.887  73.960  1.00  0.00           H
ATOM   3580  CB  GLN A 437      39.093  45.468  74.395  1.00  0.00           C
ATOM   3581  HB1 GLN A 437      40.019  45.627  74.989  1.00  0.00           H
ATOM   3582  HB2 GLN A 437      39.278  45.898  73.387  1.00  0.00           H
ATOM   3583  CG  GLN A 437      38.176  46.494  75.105  1.00  0.00           C
ATOM   3584  HG1 GLN A 437      38.253  46.324  76.200  1.00  0.00           H
ATOM   3585  HG2 GLN A 437      38.560  47.499  74.825  1.00  0.00           H
ATOM   3586  CD  GLN A 437      36.739  46.432  74.707  1.00  0.00           C
ATOM   3587  OE1 GLN A 437      36.310  45.770  73.755  1.00  0.00           O
ATOM   3588  NE2 GLN A 437      35.905  47.029  75.585  1.00  0.00           N
ATOM   3589 1HE2 GLN A 437      36.205  47.536  76.393  1.00  0.00           H
ATOM   3590 2HE2 GLN A 437      34.919  46.931  75.453  1.00  0.00           H
ATOM   3591  C   GLN A 437      39.577  43.122  73.462  1.00  0.00           C
ATOM   3592  O   GLN A 437      39.058  42.585  72.492  1.00  0.00           O
ATOM   3593  N   LEU A 438      40.814  42.790  73.849  1.00  0.00           N
ATOM   3594  HN  LEU A 438      41.188  43.290  74.626  1.00  0.00           H
ATOM   3595  CA  LEU A 438      41.744  41.896  73.144  1.00  0.00           C
ATOM   3596  HA  LEU A 438      41.811  42.126  72.091  1.00  0.00           H
ATOM   3597  CB  LEU A 438      43.114  42.000  73.903  1.00  0.00           C
ATOM   3598  HB1 LEU A 438      43.547  43.023  73.892  1.00  0.00           H
ATOM   3599  HB2 LEU A 438      43.028  41.735  74.978  1.00  0.00           H
ATOM   3600  CG  LEU A 438      44.115  41.015  73.290  1.00  0.00           C
ATOM   3601  HG  LEU A 438      43.841  39.939  73.332  1.00  0.00           H
ATOM   3602  CD1 LEU A 438      44.227  41.243  71.720  1.00  0.00           C
ATOM   3603 1HD1 LEU A 438      45.107  40.653  71.387  1.00  0.00           H
ATOM   3604 2HD1 LEU A 438      43.286  40.996  71.184  1.00  0.00           H
ATOM   3605 3HD1 LEU A 438      44.438  42.321  71.555  1.00  0.00           H
ATOM   3606  CD2 LEU A 438      45.487  41.117  73.830  1.00  0.00           C
ATOM   3607 1HD2 LEU A 438      46.056  42.035  73.570  1.00  0.00           H
ATOM   3608 2HD2 LEU A 438      45.474  41.137  74.940  1.00  0.00           H
ATOM   3609 3HD2 LEU A 438      46.106  40.244  73.532  1.00  0.00           H
ATOM   3610  C   LEU A 438      41.134  40.496  73.128  1.00  0.00           C
ATOM   3611  O   LEU A 438      40.999  39.900  72.007  1.00  0.00           O
ATOM   3612  N   LEU A 439      40.732  39.962  74.315  1.00  0.00           N
ATOM   3613  HN  LEU A 439      40.782  40.435  75.191  1.00  0.00           H
ATOM   3614  CA  LEU A 439      40.076  38.662  74.387  1.00  0.00           C
ATOM   3615  HA  LEU A 439      40.868  38.002  74.065  1.00  0.00           H
ATOM   3616  CB  LEU A 439      39.690  38.413  75.883  1.00  0.00           C
ATOM   3617  HB1 LEU A 439      40.566  38.506  76.561  1.00  0.00           H
ATOM   3618  HB2 LEU A 439      38.996  39.243  76.138  1.00  0.00           H
ATOM   3619  CG  LEU A 439      38.992  37.007  76.186  1.00  0.00           C
ATOM   3620  HG  LEU A 439      38.141  36.829  75.494  1.00  0.00           H
ATOM   3621  CD1 LEU A 439      39.833  35.789  76.051  1.00  0.00           C
ATOM   3622 1HD1 LEU A 439      39.178  34.891  76.027  1.00  0.00           H
ATOM   3623 2HD1 LEU A 439      40.555  35.810  75.207  1.00  0.00           H
ATOM   3624 3HD1 LEU A 439      40.453  35.748  76.972  1.00  0.00           H
ATOM   3625  CD2 LEU A 439      38.226  37.016  77.520  1.00  0.00           C
ATOM   3626 1HD2 LEU A 439      37.944  38.014  77.919  1.00  0.00           H
ATOM   3627 2HD2 LEU A 439      37.374  36.308  77.434  1.00  0.00           H
ATOM   3628 3HD2 LEU A 439      38.905  36.608  78.299  1.00  0.00           H
ATOM   3629  C   LEU A 439      38.846  38.441  73.533  1.00  0.00           C
ATOM   3630  O   LEU A 439      38.666  37.376  72.978  1.00  0.00           O
ATOM   3631  N   TYR A 440      37.955  39.434  73.378  1.00  0.00           N
ATOM   3632  HN  TYR A 440      38.006  40.251  73.948  1.00  0.00           H
ATOM   3633  CA  TYR A 440      36.842  39.381  72.410  1.00  0.00           C
ATOM   3634  HA  TYR A 440      36.317  38.459  72.615  1.00  0.00           H
ATOM   3635  CB  TYR A 440      36.049  40.640  72.639  1.00  0.00           C
ATOM   3636  HB1 TYR A 440      35.555  40.711  73.632  1.00  0.00           H
ATOM   3637  HB2 TYR A 440      36.689  41.512  72.891  1.00  0.00           H
ATOM   3638  CG  TYR A 440      35.028  41.008  71.628  1.00  0.00           C
ATOM   3639  CD1 TYR A 440      35.045  42.278  71.069  1.00  0.00           C
ATOM   3640  HD1 TYR A 440      35.797  42.954  71.448  1.00  0.00           H
ATOM   3641  CE1 TYR A 440      34.290  42.646  70.002  1.00  0.00           C
ATOM   3642  HE1 TYR A 440      34.389  43.635  69.580  1.00  0.00           H
ATOM   3643  CZ  TYR A 440      33.276  41.740  69.585  1.00  0.00           C
ATOM   3644  OH  TYR A 440      32.389  42.074  68.507  1.00  0.00           O
ATOM   3645  HH  TYR A 440      31.869  41.297  68.292  1.00  0.00           H
ATOM   3646  CD2 TYR A 440      34.077  40.132  71.123  1.00  0.00           C
ATOM   3647  HD2 TYR A 440      34.083  39.095  71.422  1.00  0.00           H
ATOM   3648  CE2 TYR A 440      33.153  40.504  70.100  1.00  0.00           C
ATOM   3649  HE2 TYR A 440      32.476  39.735  69.757  1.00  0.00           H
ATOM   3650  C   TYR A 440      37.328  39.319  70.982  1.00  0.00           C
ATOM   3651  O   TYR A 440      36.860  38.537  70.201  1.00  0.00           O
ATOM   3652  N   GLN A 441      38.314  40.178  70.677  1.00  0.00           N
ATOM   3653  HN  GLN A 441      38.615  40.780  71.413  1.00  0.00           H
ATOM   3654  CA  GLN A 441      38.787  40.338  69.377  1.00  0.00           C
ATOM   3655  HA  GLN A 441      37.948  40.674  68.785  1.00  0.00           H
ATOM   3656  CB  GLN A 441      39.903  41.440  69.330  1.00  0.00           C
ATOM   3657  HB1 GLN A 441      40.458  41.396  70.291  1.00  0.00           H
ATOM   3658  HB2 GLN A 441      40.472  41.193  68.408  1.00  0.00           H
ATOM   3659  CG  GLN A 441      39.362  42.906  69.196  1.00  0.00           C
ATOM   3660  HG1 GLN A 441      38.938  43.092  68.186  1.00  0.00           H
ATOM   3661  HG2 GLN A 441      38.684  42.957  70.074  1.00  0.00           H
ATOM   3662  CD  GLN A 441      40.589  43.765  69.391  1.00  0.00           C
ATOM   3663  OE1 GLN A 441      41.661  43.210  69.605  1.00  0.00           O
ATOM   3664  NE2 GLN A 441      40.424  45.097  69.508  1.00  0.00           N
ATOM   3665 1HE2 GLN A 441      39.516  45.439  69.268  1.00  0.00           H
ATOM   3666 2HE2 GLN A 441      41.179  45.752  69.548  1.00  0.00           H
ATOM   3667  C   GLN A 441      39.444  39.036  68.850  1.00  0.00           C
ATOM   3668  O   GLN A 441      39.005  38.496  67.811  1.00  0.00           O
ATOM   3669  N   ILE A 442      40.383  38.448  69.506  1.00  0.00           N
ATOM   3670  HN  ILE A 442      40.613  38.772  70.421  1.00  0.00           H
ATOM   3671  CA  ILE A 442      41.129  37.311  69.059  1.00  0.00           C
ATOM   3672  HA  ILE A 442      41.559  37.523  68.091  1.00  0.00           H
ATOM   3673  CB  ILE A 442      42.339  36.889  69.971  1.00  0.00           C
ATOM   3674  HB  ILE A 442      42.671  35.876  69.661  1.00  0.00           H
ATOM   3675  CG2 ILE A 442      43.500  37.907  69.723  1.00  0.00           C
ATOM   3676 1HG2 ILE A 442      44.411  37.557  70.254  1.00  0.00           H
ATOM   3677 2HG2 ILE A 442      43.694  38.064  68.640  1.00  0.00           H
ATOM   3678 3HG2 ILE A 442      43.339  38.913  70.165  1.00  0.00           H
ATOM   3679  CG1 ILE A 442      41.861  36.913  71.442  1.00  0.00           C
ATOM   3680 1HG1 ILE A 442      42.475  37.685  71.954  1.00  0.00           H
ATOM   3681 2HG1 ILE A 442      40.792  37.204  71.521  1.00  0.00           H
ATOM   3682  CD  ILE A 442      41.964  35.472  72.013  1.00  0.00           C
ATOM   3683  HD1 ILE A 442      41.489  35.413  73.015  1.00  0.00           H
ATOM   3684  HD2 ILE A 442      41.367  34.770  71.392  1.00  0.00           H
ATOM   3685  HD3 ILE A 442      43.022  35.158  72.141  1.00  0.00           H
ATOM   3686  C   ILE A 442      40.244  36.089  68.866  1.00  0.00           C
ATOM   3687  O   ILE A 442      40.330  35.365  67.819  1.00  0.00           O
ATOM   3688  N   GLY A 443      39.377  35.876  69.856  1.00  0.00           N
ATOM   3689  HN  GLY A 443      39.525  36.510  70.611  1.00  0.00           H
ATOM   3690  CA  GLY A 443      38.336  34.823  69.794  1.00  0.00           C
ATOM   3691  HA1 GLY A 443      37.963  34.880  70.806  1.00  0.00           H
ATOM   3692  HA2 GLY A 443      37.511  35.080  69.147  1.00  0.00           H
ATOM   3693  C   GLY A 443      38.698  33.331  69.411  1.00  0.00           C
ATOM   3694  O   GLY A 443      39.825  32.828  69.514  1.00  0.00           O
ATOM   3695  N   THR A 444      37.743  32.710  68.713  1.00  0.00           N
ATOM   3696  HN  THR A 444      36.859  33.167  68.769  1.00  0.00           H
ATOM   3697  CA  THR A 444      37.904  31.463  68.032  1.00  0.00           C
ATOM   3698  HA  THR A 444      38.571  30.868  68.639  1.00  0.00           H
ATOM   3699  CB  THR A 444      36.637  30.622  67.764  1.00  0.00           C
ATOM   3700  HB  THR A 444      36.721  29.908  66.917  1.00  0.00           H
ATOM   3701  OG1 THR A 444      35.480  31.427  67.591  1.00  0.00           O
ATOM   3702  HG1 THR A 444      35.198  31.405  66.673  1.00  0.00           H
ATOM   3703  CG2 THR A 444      36.348  29.682  69.011  1.00  0.00           C
ATOM   3704 1HG2 THR A 444      35.403  29.116  68.863  1.00  0.00           H
ATOM   3705 2HG2 THR A 444      37.087  28.855  69.072  1.00  0.00           H
ATOM   3706 3HG2 THR A 444      36.358  30.314  69.925  1.00  0.00           H
ATOM   3707  C   THR A 444      38.642  31.525  66.748  1.00  0.00           C
ATOM   3708  O   THR A 444      39.171  30.546  66.321  1.00  0.00           O
ATOM   3709  N   TRP A 445      38.803  32.747  66.198  1.00  0.00           N
ATOM   3710  HN  TRP A 445      38.312  33.454  66.701  1.00  0.00           H
ATOM   3711  CA  TRP A 445      39.746  33.015  65.125  1.00  0.00           C
ATOM   3712  HA  TRP A 445      39.488  32.263  64.394  1.00  0.00           H
ATOM   3713  CB  TRP A 445      39.567  34.444  64.581  1.00  0.00           C
ATOM   3714  HB1 TRP A 445      38.546  34.519  64.151  1.00  0.00           H
ATOM   3715  HB2 TRP A 445      39.545  35.105  65.474  1.00  0.00           H
ATOM   3716  CG  TRP A 445      40.566  35.017  63.581  1.00  0.00           C
ATOM   3717  CD1 TRP A 445      40.401  35.106  62.223  1.00  0.00           C
ATOM   3718  HD1 TRP A 445      39.426  34.931  61.791  1.00  0.00           H
ATOM   3719  NE1 TRP A 445      41.473  35.709  61.645  1.00  0.00           N
ATOM   3720  HE1 TRP A 445      41.615  36.040  60.737  1.00  0.00           H
ATOM   3721  CE2 TRP A 445      42.383  35.969  62.678  1.00  0.00           C
ATOM   3722  CD2 TRP A 445      41.739  35.709  63.904  1.00  0.00           C
ATOM   3723  CE3 TRP A 445      42.374  36.020  65.072  1.00  0.00           C
ATOM   3724  HE3 TRP A 445      41.950  35.729  66.022  1.00  0.00           H
ATOM   3725  CZ3 TRP A 445      43.568  36.729  65.003  1.00  0.00           C
ATOM   3726  HZ3 TRP A 445      44.140  36.885  65.906  1.00  0.00           H
ATOM   3727  CZ2 TRP A 445      43.631  36.594  62.603  1.00  0.00           C
ATOM   3728  HZ2 TRP A 445      44.083  36.714  61.629  1.00  0.00           H
ATOM   3729  CH2 TRP A 445      44.162  37.002  63.800  1.00  0.00           C
ATOM   3730  HH2 TRP A 445      45.133  37.475  63.777  1.00  0.00           H
ATOM   3731  C   TRP A 445      41.214  32.709  65.511  1.00  0.00           C
ATOM   3732  O   TRP A 445      41.996  32.375  64.649  1.00  0.00           O
ATOM   3733  N   LEU A 446      41.600  32.849  66.823  1.00  0.00           N
ATOM   3734  HN  LEU A 446      40.966  33.311  67.438  1.00  0.00           H
ATOM   3735  CA  LEU A 446      42.982  32.424  67.317  1.00  0.00           C
ATOM   3736  HA  LEU A 446      43.593  32.187  66.459  1.00  0.00           H
ATOM   3737  CB  LEU A 446      43.590  33.616  67.994  1.00  0.00           C
ATOM   3738  HB1 LEU A 446      43.684  34.435  67.249  1.00  0.00           H
ATOM   3739  HB2 LEU A 446      42.862  33.959  68.760  1.00  0.00           H
ATOM   3740  CG  LEU A 446      44.986  33.360  68.628  1.00  0.00           C
ATOM   3741  HG  LEU A 446      44.857  32.678  69.496  1.00  0.00           H
ATOM   3742  CD1 LEU A 446      46.029  32.790  67.621  1.00  0.00           C
ATOM   3743 1HD1 LEU A 446      47.024  32.687  68.105  1.00  0.00           H
ATOM   3744 2HD1 LEU A 446      45.859  31.760  67.240  1.00  0.00           H
ATOM   3745 3HD1 LEU A 446      46.087  33.388  66.687  1.00  0.00           H
ATOM   3746  CD2 LEU A 446      45.598  34.601  69.309  1.00  0.00           C
ATOM   3747 1HD2 LEU A 446      46.659  34.383  69.559  1.00  0.00           H
ATOM   3748 2HD2 LEU A 446      45.550  35.448  68.590  1.00  0.00           H
ATOM   3749 3HD2 LEU A 446      44.998  35.042  70.133  1.00  0.00           H
ATOM   3750  C   LEU A 446      43.075  31.111  68.103  1.00  0.00           C
ATOM   3751  O   LEU A 446      43.854  30.305  67.710  1.00  0.00           O
ATOM   3752  N   LEU A 447      42.350  30.952  69.131  1.00  0.00           N
ATOM   3753  HN  LEU A 447      41.618  31.618  69.252  1.00  0.00           H
ATOM   3754  CA  LEU A 447      42.350  29.865  70.111  1.00  0.00           C
ATOM   3755  HA  LEU A 447      43.277  29.349  69.908  1.00  0.00           H
ATOM   3756  CB  LEU A 447      41.997  30.306  71.517  1.00  0.00           C
ATOM   3757  HB1 LEU A 447      41.037  30.865  71.494  1.00  0.00           H
ATOM   3758  HB2 LEU A 447      41.818  29.530  72.291  1.00  0.00           H
ATOM   3759  CG  LEU A 447      43.035  31.331  72.075  1.00  0.00           C
ATOM   3760  HG  LEU A 447      43.225  32.161  71.362  1.00  0.00           H
ATOM   3761  CD1 LEU A 447      42.579  32.060  73.272  1.00  0.00           C
ATOM   3762 1HD1 LEU A 447      41.573  32.496  73.095  1.00  0.00           H
ATOM   3763 2HD1 LEU A 447      42.337  31.382  74.119  1.00  0.00           H
ATOM   3764 3HD1 LEU A 447      43.188  32.916  73.632  1.00  0.00           H
ATOM   3765  CD2 LEU A 447      44.355  30.652  72.393  1.00  0.00           C
ATOM   3766 1HD2 LEU A 447      44.197  29.797  73.084  1.00  0.00           H
ATOM   3767 2HD2 LEU A 447      44.775  30.328  71.417  1.00  0.00           H
ATOM   3768 3HD2 LEU A 447      44.989  31.446  72.845  1.00  0.00           H
ATOM   3769  C   LEU A 447      41.331  28.753  69.706  1.00  0.00           C
ATOM   3770  O   LEU A 447      40.427  29.036  68.884  1.00  0.00           O
ATOM   3771  N   ASP A 448      41.526  27.563  70.238  1.00  0.00           N
ATOM   3772  HN  ASP A 448      42.370  27.313  70.706  1.00  0.00           H
ATOM   3773  CA  ASP A 448      40.680  26.399  70.097  1.00  0.00           C
ATOM   3774  HA  ASP A 448      40.424  26.266  69.056  1.00  0.00           H
ATOM   3775  CB  ASP A 448      41.467  25.093  70.496  1.00  0.00           C
ATOM   3776  HB1 ASP A 448      41.869  25.353  71.499  1.00  0.00           H
ATOM   3777  HB2 ASP A 448      40.858  24.179  70.660  1.00  0.00           H
ATOM   3778  CG  ASP A 448      42.575  24.679  69.559  1.00  0.00           C
ATOM   3779  OD1 ASP A 448      43.362  23.754  69.948  1.00  0.00           O
ATOM   3780  OD2 ASP A 448      42.610  25.105  68.373  1.00  0.00           O
ATOM   3781  C   ASP A 448      39.351  26.538  70.814  1.00  0.00           C
ATOM   3782  O   ASP A 448      39.089  27.301  71.736  1.00  0.00           O
ATOM   3783  N   SER A 449      38.382  25.750  70.270  1.00  0.00           N
ATOM   3784  HN  SER A 449      38.614  25.147  69.511  1.00  0.00           H
ATOM   3785  CA  SER A 449      37.011  25.615  70.762  1.00  0.00           C
ATOM   3786  HA  SER A 449      36.681  26.597  71.068  1.00  0.00           H
ATOM   3787  CB  SER A 449      36.043  25.022  69.688  1.00  0.00           C
ATOM   3788  HB1 SER A 449      35.090  24.806  70.217  1.00  0.00           H
ATOM   3789  HB2 SER A 449      35.758  25.814  68.962  1.00  0.00           H
ATOM   3790  OG  SER A 449      36.456  23.905  68.945  1.00  0.00           O
ATOM   3791  HG1 SER A 449      36.918  24.215  68.163  1.00  0.00           H
ATOM   3792  C   SER A 449      36.917  24.820  72.066  1.00  0.00           C
ATOM   3793  O   SER A 449      36.063  25.086  72.940  1.00  0.00           O
ATOM   3794  N   GLU A 450      37.878  23.954  72.357  1.00  0.00           N
ATOM   3795  HN  GLU A 450      38.334  23.447  71.630  1.00  0.00           H
ATOM   3796  CA  GLU A 450      38.048  23.467  73.723  1.00  0.00           C
ATOM   3797  HA  GLU A 450      37.180  22.901  74.025  1.00  0.00           H
ATOM   3798  CB  GLU A 450      39.150  22.278  73.675  1.00  0.00           C
ATOM   3799  HB1 GLU A 450      40.015  22.667  73.096  1.00  0.00           H
ATOM   3800  HB2 GLU A 450      39.352  21.958  74.719  1.00  0.00           H
ATOM   3801  CG  GLU A 450      38.588  21.016  73.063  1.00  0.00           C
ATOM   3802  HG1 GLU A 450      37.815  20.523  73.690  1.00  0.00           H
ATOM   3803  HG2 GLU A 450      38.134  21.222  72.069  1.00  0.00           H
ATOM   3804  CD  GLU A 450      39.647  19.931  72.945  1.00  0.00           C
ATOM   3805  OE1 GLU A 450      39.821  19.470  71.763  1.00  0.00           O
ATOM   3806  OE2 GLU A 450      40.176  19.533  73.984  1.00  0.00           O
ATOM   3807  C   GLU A 450      38.426  24.444  74.842  1.00  0.00           C
ATOM   3808  O   GLU A 450      37.962  24.448  75.972  1.00  0.00           O
ATOM   3809  N   ALA A 451      39.296  25.376  74.484  1.00  0.00           N
ATOM   3810  HN  ALA A 451      39.466  25.415  73.503  1.00  0.00           H
ATOM   3811  CA  ALA A 451      39.962  26.391  75.258  1.00  0.00           C
ATOM   3812  HA  ALA A 451      40.303  25.956  76.185  1.00  0.00           H
ATOM   3813  CB  ALA A 451      41.114  26.877  74.297  1.00  0.00           C
ATOM   3814  HB1 ALA A 451      40.624  27.553  73.564  1.00  0.00           H
ATOM   3815  HB2 ALA A 451      41.840  27.451  74.911  1.00  0.00           H
ATOM   3816  HB3 ALA A 451      41.538  25.929  73.904  1.00  0.00           H
ATOM   3817  C   ALA A 451      39.036  27.552  75.603  1.00  0.00           C
ATOM   3818  O   ALA A 451      39.182  28.227  76.635  1.00  0.00           O
ATOM   3819  N   LEU A 452      38.023  27.724  74.719  1.00  0.00           N
ATOM   3820  HN  LEU A 452      38.062  27.131  73.918  1.00  0.00           H
ATOM   3821  CA  LEU A 452      36.922  28.686  74.957  1.00  0.00           C
ATOM   3822  HA  LEU A 452      37.196  29.326  75.782  1.00  0.00           H
ATOM   3823  CB  LEU A 452      36.658  29.665  73.729  1.00  0.00           C
ATOM   3824  HB1 LEU A 452      36.345  29.097  72.827  1.00  0.00           H
ATOM   3825  HB2 LEU A 452      35.818  30.372  73.896  1.00  0.00           H
ATOM   3826  CG  LEU A 452      37.816  30.681  73.534  1.00  0.00           C
ATOM   3827  HG  LEU A 452      38.762  30.114  73.402  1.00  0.00           H
ATOM   3828  CD1 LEU A 452      37.540  31.360  72.186  1.00  0.00           C
ATOM   3829 1HD1 LEU A 452      38.178  32.262  72.069  1.00  0.00           H
ATOM   3830 2HD1 LEU A 452      37.818  30.740  71.307  1.00  0.00           H
ATOM   3831 3HD1 LEU A 452      36.469  31.637  72.079  1.00  0.00           H
ATOM   3832  CD2 LEU A 452      38.050  31.590  74.708  1.00  0.00           C
ATOM   3833 1HD2 LEU A 452      38.660  32.493  74.491  1.00  0.00           H
ATOM   3834 2HD2 LEU A 452      37.081  32.090  74.921  1.00  0.00           H
ATOM   3835 3HD2 LEU A 452      38.500  31.035  75.558  1.00  0.00           H
ATOM   3836  C   LEU A 452      35.627  28.025  75.369  1.00  0.00           C
ATOM   3837  O   LEU A 452      34.740  28.719  75.793  1.00  0.00           O
ATOM   3838  N   HIS A 453      35.530  26.662  75.409  1.00  0.00           N
ATOM   3839  HN  HIS A 453      36.199  26.123  74.902  1.00  0.00           H
ATOM   3840  CA  HIS A 453      34.411  25.902  76.033  1.00  0.00           C
ATOM   3841  HA  HIS A 453      33.540  26.201  75.469  1.00  0.00           H
ATOM   3842  CB  HIS A 453      34.424  24.375  75.866  1.00  0.00           C
ATOM   3843  HB1 HIS A 453      34.508  24.253  74.765  1.00  0.00           H
ATOM   3844  HB2 HIS A 453      35.368  24.062  76.361  1.00  0.00           H
ATOM   3845  ND1 HIS A 453      32.005  23.903  75.716  1.00  0.00           N
ATOM   3846  CG  HIS A 453      33.196  23.590  76.267  1.00  0.00           C
ATOM   3847  CE1 HIS A 453      31.145  23.091  76.148  1.00  0.00           C
ATOM   3848  HE1 HIS A 453      30.141  22.857  75.793  1.00  0.00           H
ATOM   3849  NE2 HIS A 453      31.723  22.302  77.134  1.00  0.00           N
ATOM   3850  HE2 HIS A 453      31.301  21.436  77.399  1.00  0.00           H
ATOM   3851  CD2 HIS A 453      33.046  22.684  77.235  1.00  0.00           C
ATOM   3852  HD2 HIS A 453      33.743  22.125  77.848  1.00  0.00           H
ATOM   3853  C   HIS A 453      34.079  26.326  77.480  1.00  0.00           C
ATOM   3854  O   HIS A 453      32.869  26.457  77.761  1.00  0.00           O
ATOM   3855  N   PRO A 454      34.988  26.634  78.426  1.00  0.00           N
ATOM   3856  CD  PRO A 454      36.325  25.961  78.505  1.00  0.00           C
ATOM   3857  HD1 PRO A 454      37.077  26.718  78.197  1.00  0.00           H
ATOM   3858  HD2 PRO A 454      36.348  25.032  77.896  1.00  0.00           H
ATOM   3859  CA  PRO A 454      34.522  26.976  79.810  1.00  0.00           C
ATOM   3860  HA  PRO A 454      33.803  26.233  80.123  1.00  0.00           H
ATOM   3861  CB  PRO A 454      35.761  26.844  80.745  1.00  0.00           C
ATOM   3862  HB1 PRO A 454      36.341  27.791  80.745  1.00  0.00           H
ATOM   3863  HB2 PRO A 454      35.494  26.583  81.792  1.00  0.00           H
ATOM   3864  CG  PRO A 454      36.567  25.768  80.051  1.00  0.00           C
ATOM   3865  HG1 PRO A 454      37.635  25.743  80.357  1.00  0.00           H
ATOM   3866  HG2 PRO A 454      36.101  24.796  80.320  1.00  0.00           H
ATOM   3867  C   PRO A 454      33.826  28.315  79.921  1.00  0.00           C
ATOM   3868  O   PRO A 454      33.243  28.587  81.004  1.00  0.00           O
ATOM   3869  N   LEU A 455      33.948  29.174  78.967  1.00  0.00           N
ATOM   3870  HN  LEU A 455      34.487  28.916  78.169  1.00  0.00           H
ATOM   3871  CA  LEU A 455      33.415  30.493  78.887  1.00  0.00           C
ATOM   3872  HA  LEU A 455      32.944  30.811  79.805  1.00  0.00           H
ATOM   3873  CB  LEU A 455      34.614  31.384  78.512  1.00  0.00           C
ATOM   3874  HB1 LEU A 455      34.918  31.216  77.457  1.00  0.00           H
ATOM   3875  HB2 LEU A 455      34.334  32.456  78.593  1.00  0.00           H
ATOM   3876  CG  LEU A 455      35.913  31.183  79.311  1.00  0.00           C
ATOM   3877  HG  LEU A 455      36.292  30.140  79.246  1.00  0.00           H
ATOM   3878  CD1 LEU A 455      36.983  32.070  78.649  1.00  0.00           C
ATOM   3879 1HD1 LEU A 455      36.606  33.113  78.584  1.00  0.00           H
ATOM   3880 2HD1 LEU A 455      37.939  31.885  79.185  1.00  0.00           H
ATOM   3881 3HD1 LEU A 455      37.099  31.839  77.569  1.00  0.00           H
ATOM   3882  CD2 LEU A 455      35.721  31.617  80.823  1.00  0.00           C
ATOM   3883 1HD2 LEU A 455      36.648  31.706  81.429  1.00  0.00           H
ATOM   3884 2HD2 LEU A 455      35.338  32.656  80.913  1.00  0.00           H
ATOM   3885 3HD2 LEU A 455      34.937  31.004  81.317  1.00  0.00           H
ATOM   3886  C   LEU A 455      32.353  30.703  77.788  1.00  0.00           C
ATOM   3887  O   LEU A 455      31.981  31.828  77.444  1.00  0.00           O
ATOM   3888  N   GLY A 456      31.841  29.577  77.243  1.00  0.00           N
ATOM   3889  HN  GLY A 456      32.108  28.713  77.663  1.00  0.00           H
ATOM   3890  CA  GLY A 456      30.952  29.612  76.079  1.00  0.00           C
ATOM   3891  HA1 GLY A 456      31.425  30.192  75.300  1.00  0.00           H
ATOM   3892  HA2 GLY A 456      30.712  28.575  75.898  1.00  0.00           H
ATOM   3893  C   GLY A 456      29.588  30.324  76.219  1.00  0.00           C
ATOM   3894  O   GLY A 456      29.024  30.382  77.317  1.00  0.00           O
ATOM   3895  N   MET A 457      28.970  30.804  75.080  1.00  0.00           N
ATOM   3896  HN  MET A 457      29.393  30.597  74.201  1.00  0.00           H
ATOM   3897  CA  MET A 457      27.675  31.579  75.006  1.00  0.00           C
ATOM   3898  HA  MET A 457      27.473  31.925  76.009  1.00  0.00           H
ATOM   3899  CB  MET A 457      27.866  32.747  74.059  1.00  0.00           C
ATOM   3900  HB1 MET A 457      26.881  33.074  73.663  1.00  0.00           H
ATOM   3901  HB2 MET A 457      28.074  33.643  74.682  1.00  0.00           H
ATOM   3902  CG  MET A 457      28.915  32.696  72.886  1.00  0.00           C
ATOM   3903  HG1 MET A 457      28.832  33.674  72.364  1.00  0.00           H
ATOM   3904  HG2 MET A 457      29.928  32.552  73.318  1.00  0.00           H
ATOM   3905  SD  MET A 457      28.596  31.479  71.559  1.00  0.00           S
ATOM   3906  CE  MET A 457      30.120  31.618  70.694  1.00  0.00           C
ATOM   3907  HE1 MET A 457      31.018  31.193  71.191  1.00  0.00           H
ATOM   3908  HE2 MET A 457      29.982  31.193  69.677  1.00  0.00           H
ATOM   3909  HE3 MET A 457      30.282  32.698  70.490  1.00  0.00           H
ATOM   3910  C   MET A 457      26.520  30.730  74.524  1.00  0.00           C
ATOM   3911  O   MET A 457      25.354  31.158  74.736  1.00  0.00           O
ATOM   3912  N   ALA A 458      26.758  29.536  73.938  1.00  0.00           N
ATOM   3913  HN  ALA A 458      27.720  29.318  73.797  1.00  0.00           H
ATOM   3914  CA  ALA A 458      25.701  28.681  73.478  1.00  0.00           C
ATOM   3915  HA  ALA A 458      24.809  28.876  74.055  1.00  0.00           H
ATOM   3916  CB  ALA A 458      25.542  28.972  71.953  1.00  0.00           C
ATOM   3917  HB1 ALA A 458      26.520  28.984  71.426  1.00  0.00           H
ATOM   3918  HB2 ALA A 458      24.848  28.240  71.487  1.00  0.00           H
ATOM   3919  HB3 ALA A 458      25.027  29.946  71.813  1.00  0.00           H
ATOM   3920  C   ALA A 458      26.135  27.230  73.654  1.00  0.00           C
ATOM   3921  O   ALA A 458      26.757  26.602  72.798  1.00  0.00           O
ATOM   3922  N   VAL A 459      25.778  26.574  74.799  1.00  0.00           N
ATOM   3923  HN  VAL A 459      25.317  27.030  75.556  1.00  0.00           H
ATOM   3924  CA  VAL A 459      26.108  25.202  75.045  1.00  0.00           C
ATOM   3925  HA  VAL A 459      26.639  24.772  74.208  1.00  0.00           H
ATOM   3926  CB  VAL A 459      26.928  24.998  76.342  1.00  0.00           C
ATOM   3927  HB  VAL A 459      26.584  25.682  77.147  1.00  0.00           H
ATOM   3928  CG1 VAL A 459      26.831  23.541  76.870  1.00  0.00           C
ATOM   3929 1HG1 VAL A 459      26.956  22.718  76.134  1.00  0.00           H
ATOM   3930 2HG1 VAL A 459      27.425  23.286  77.774  1.00  0.00           H
ATOM   3931 3HG1 VAL A 459      25.817  23.306  77.257  1.00  0.00           H
ATOM   3932  CG2 VAL A 459      28.375  25.358  76.056  1.00  0.00           C
ATOM   3933 1HG2 VAL A 459      28.859  24.836  75.202  1.00  0.00           H
ATOM   3934 2HG2 VAL A 459      28.460  26.365  75.596  1.00  0.00           H
ATOM   3935 3HG2 VAL A 459      29.123  25.205  76.863  1.00  0.00           H
ATOM   3936  C   VAL A 459      24.827  24.371  75.123  1.00  0.00           C
ATOM   3937  O   VAL A 459      23.963  24.851  75.843  1.00  0.00           O
ATOM   3938  N   LYS A 460      24.698  23.150  74.536  1.00  0.00           N
ATOM   3939  HN  LYS A 460      25.384  22.845  73.880  1.00  0.00           H
ATOM   3940  CA  LYS A 460      23.437  22.462  74.695  1.00  0.00           C
ATOM   3941  HA  LYS A 460      22.648  23.192  74.586  1.00  0.00           H
ATOM   3942  CB  LYS A 460      23.318  21.332  73.572  1.00  0.00           C
ATOM   3943  HB1 LYS A 460      23.994  20.507  73.882  1.00  0.00           H
ATOM   3944  HB2 LYS A 460      22.298  20.921  73.734  1.00  0.00           H
ATOM   3945  CG  LYS A 460      23.391  21.787  72.087  1.00  0.00           C
ATOM   3946  HG1 LYS A 460      24.276  22.403  71.818  1.00  0.00           H
ATOM   3947  HG2 LYS A 460      23.493  20.838  71.519  1.00  0.00           H
ATOM   3948  CD  LYS A 460      22.228  22.605  71.612  1.00  0.00           C
ATOM   3949  HD1 LYS A 460      21.288  22.024  71.731  1.00  0.00           H
ATOM   3950  HD2 LYS A 460      22.035  23.434  72.326  1.00  0.00           H
ATOM   3951  CE  LYS A 460      22.430  23.221  70.213  1.00  0.00           C
ATOM   3952  HE1 LYS A 460      23.390  23.781  70.193  1.00  0.00           H
ATOM   3953  HE2 LYS A 460      22.467  22.399  69.466  1.00  0.00           H
ATOM   3954  NZ  LYS A 460      21.337  24.150  69.832  1.00  0.00           N
ATOM   3955  HZ1 LYS A 460      20.454  23.727  70.182  1.00  0.00           H
ATOM   3956  HZ2 LYS A 460      21.495  25.075  70.279  1.00  0.00           H
ATOM   3957  HZ3 LYS A 460      21.316  24.254  68.798  1.00  0.00           H
ATOM   3958  C   LYS A 460      23.228  21.892  76.083  1.00  0.00           C
ATOM   3959  O   LYS A 460      24.136  21.367  76.708  1.00  0.00           O
ATOM   3960  N   SER A 461      21.968  21.965  76.614  1.00  0.00           N
ATOM   3961  HN  SER A 461      21.250  22.543  76.235  1.00  0.00           H
ATOM   3962  CA  SER A 461      21.498  21.375  77.845  1.00  0.00           C
ATOM   3963  HA  SER A 461      22.206  20.603  78.107  1.00  0.00           H
ATOM   3964  CB  SER A 461      21.683  22.393  78.994  1.00  0.00           C
ATOM   3965  HB1 SER A 461      22.754  22.655  78.860  1.00  0.00           H
ATOM   3966  HB2 SER A 461      21.100  23.314  78.777  1.00  0.00           H
ATOM   3967  OG  SER A 461      21.457  21.951  80.310  1.00  0.00           O
ATOM   3968  HG1 SER A 461      20.583  22.135  80.663  1.00  0.00           H
ATOM   3969  C   SER A 461      20.112  20.736  77.750  1.00  0.00           C
ATOM   3970  O   SER A 461      19.203  21.244  77.069  1.00  0.00           O
ATOM   3971  N   SER A 462      19.858  19.537  78.300  1.00  0.00           N
ATOM   3972  HN  SER A 462      20.667  19.085  78.668  1.00  0.00           H
ATOM   3973  CA  SER A 462      18.513  18.927  78.341  1.00  0.00           C
ATOM   3974  HA  SER A 462      17.893  19.265  77.523  1.00  0.00           H
ATOM   3975  CB  SER A 462      18.372  17.413  78.108  1.00  0.00           C
ATOM   3976  HB1 SER A 462      18.882  16.925  78.966  1.00  0.00           H
ATOM   3977  HB2 SER A 462      17.373  16.936  78.193  1.00  0.00           H
ATOM   3978  OG  SER A 462      19.077  16.979  76.991  1.00  0.00           O
ATOM   3979  HG1 SER A 462      20.005  17.221  77.040  1.00  0.00           H
ATOM   3980  C   SER A 462      17.819  19.358  79.666  1.00  0.00           C
ATOM   3981  OT1 SER A 462      18.197  18.736  80.734  1.00  0.00           O
ATOM   3982  OT2 SER A 462      17.000  20.285  79.707  1.00  0.00           O
ATOM   3983  C3  CHL1B 901      71.921  57.692 122.444  1.00  0.00           C
ATOM   3984  H3  CHL1B 901      72.653  56.887 122.220  1.00  0.00           H
ATOM   3985  O3  CHL1B 901      71.764  57.786 123.831  1.00  0.00           O
ATOM   3986  H3' CHL1B 901      72.681  57.827 124.112  1.00  0.00           H
ATOM   3987  C4  CHL1B 901      72.361  59.011 121.855  1.00  0.00           C
ATOM   3988  H4A CHL1B 901      71.671  59.810 122.202  1.00  0.00           H
ATOM   3989  H4B CHL1B 901      73.336  59.345 122.269  1.00  0.00           H
ATOM   3990  C5  CHL1B 901      72.328  58.964 120.368  1.00  0.00           C
ATOM   3991  C6  CHL1B 901      73.482  59.190 119.764  1.00  0.00           C
ATOM   3992  H6  CHL1B 901      74.369  59.486 120.344  1.00  0.00           H
ATOM   3993  C7  CHL1B 901      73.624  59.295 118.279  1.00  0.00           C
ATOM   3994  H7A CHL1B 901      74.029  60.320 118.141  1.00  0.00           H
ATOM   3995  H7B CHL1B 901      74.435  58.637 117.899  1.00  0.00           H
ATOM   3996  C8  CHL1B 901      72.323  59.097 117.507  1.00  0.00           C
ATOM   3997  H8  CHL1B 901      71.857  60.102 117.414  1.00  0.00           H
ATOM   3998  C14 CHL1B 901      72.623  58.525 116.115  1.00  0.00           C
ATOM   3999  H14 CHL1B 901      73.098  57.545 116.335  1.00  0.00           H
ATOM   4000  C15 CHL1B 901      73.702  59.229 115.257  1.00  0.00           C
ATOM   4001 H15A CHL1B 901      73.610  60.335 115.199  1.00  0.00           H
ATOM   4002 H15B CHL1B 901      74.736  58.960 115.561  1.00  0.00           H
ATOM   4003  C16 CHL1B 901      73.354  58.741 113.825  1.00  0.00           C
ATOM   4004 H16A CHL1B 901      73.036  59.648 113.269  1.00  0.00           H
ATOM   4005 H16B CHL1B 901      74.231  58.235 113.368  1.00  0.00           H
ATOM   4006  C17 CHL1B 901      72.119  57.811 113.913  1.00  0.00           C
ATOM   4007  H17 CHL1B 901      72.557  56.822 114.167  1.00  0.00           H
ATOM   4008  C13 CHL1B 901      71.420  58.218 115.259  1.00  0.00           C
ATOM   4009  C18 CHL1B 901      70.645  59.553 115.013  1.00  0.00           C
ATOM   4010 H18A CHL1B 901      69.879  59.459 114.213  1.00  0.00           H
ATOM   4011 H18B CHL1B 901      70.018  59.811 115.893  1.00  0.00           H
ATOM   4012 H18C CHL1B 901      71.342  60.382 114.767  1.00  0.00           H
ATOM   4013  C12 CHL1B 901      70.592  57.120 115.993  1.00  0.00           C
ATOM   4014 H12A CHL1B 901      69.717  56.826 115.375  1.00  0.00           H
ATOM   4015 H12B CHL1B 901      71.205  56.195 115.930  1.00  0.00           H
ATOM   4016  C11 CHL1B 901      70.216  57.503 117.419  1.00  0.00           C
ATOM   4017 H11A CHL1B 901      69.348  58.196 117.388  1.00  0.00           H
ATOM   4018 H11B CHL1B 901      69.787  56.645 117.979  1.00  0.00           H
ATOM   4019  C9  CHL1B 901      71.421  58.082 118.233  1.00  0.00           C
ATOM   4020  H9  CHL1B 901      72.053  57.173 118.328  1.00  0.00           H
ATOM   4021  C10 CHL1B 901      71.052  58.528 119.664  1.00  0.00           C
ATOM   4022  C19 CHL1B 901      69.997  59.688 119.716  1.00  0.00           C
ATOM   4023 H19A CHL1B 901      70.320  60.553 119.099  1.00  0.00           H
ATOM   4024 H19B CHL1B 901      69.026  59.221 119.443  1.00  0.00           H
ATOM   4025 H19C CHL1B 901      69.819  59.979 120.774  1.00  0.00           H
ATOM   4026  C1  CHL1B 901      70.559  57.284 120.453  1.00  0.00           C
ATOM   4027  H1A CHL1B 901      69.526  57.037 120.128  1.00  0.00           H
ATOM   4028  H1B CHL1B 901      71.203  56.395 120.278  1.00  0.00           H
ATOM   4029  C2  CHL1B 901      70.511  57.322 122.040  1.00  0.00           C
ATOM   4030  H2A CHL1B 901      70.198  56.343 122.461  1.00  0.00           H
ATOM   4031  H2B CHL1B 901      69.806  58.146 122.284  1.00  0.00           H
ATOM   4032  C20 CHL1B 901      71.388  57.871 112.554  1.00  0.00           C
ATOM   4033  H20 CHL1B 901      71.180  58.931 112.292  1.00  0.00           H
ATOM   4034  C21 CHL1B 901      70.039  57.182 112.646  1.00  0.00           C
ATOM   4035 H21A CHL1B 901      69.566  57.029 111.653  1.00  0.00           H
ATOM   4036 H21B CHL1B 901      69.344  57.858 113.189  1.00  0.00           H
ATOM   4037 H21C CHL1B 901      70.078  56.221 113.203  1.00  0.00           H
ATOM   4038  C22 CHL1B 901      72.199  57.412 111.251  1.00  0.00           C
ATOM   4039 H22A CHL1B 901      73.107  58.050 111.210  1.00  0.00           H
ATOM   4040 H22B CHL1B 901      72.547  56.369 111.408  1.00  0.00           H
ATOM   4041  C23 CHL1B 901      71.465  57.657 109.957  1.00  0.00           C
ATOM   4042 H23A CHL1B 901      70.714  56.868 109.738  1.00  0.00           H
ATOM   4043 H23B CHL1B 901      70.883  58.603 110.007  1.00  0.00           H
ATOM   4044  C24 CHL1B 901      72.387  57.715 108.728  1.00  0.00           C
ATOM   4045 H24A CHL1B 901      71.814  57.478 107.805  1.00  0.00           H
ATOM   4046 H24B CHL1B 901      72.712  58.777 108.749  1.00  0.00           H
ATOM   4047  C25 CHL1B 901      73.599  56.742 108.651  1.00  0.00           C
ATOM   4048  H25 CHL1B 901      74.094  56.658 109.642  1.00  0.00           H
ATOM   4049  C26 CHL1B 901      73.086  55.294 108.402  1.00  0.00           C
ATOM   4050 H26A CHL1B 901      72.799  55.157 107.337  1.00  0.00           H
ATOM   4051 H26B CHL1B 901      73.828  54.493 108.606  1.00  0.00           H
ATOM   4052 H26C CHL1B 901      72.224  55.090 109.073  1.00  0.00           H
ATOM   4053  C27 CHL1B 901      74.545  57.310 107.564  1.00  0.00           C
ATOM   4054 H27A CHL1B 901      74.943  58.337 107.709  1.00  0.00           H
ATOM   4055 H27B CHL1B 901      75.450  56.669 107.502  1.00  0.00           H
ATOM   4056 H27C CHL1B 901      74.065  57.357 106.563  1.00  0.00           H
ATOM   4057  C3  CHL1C 902      73.941   7.335 118.065  1.00  0.00           C
ATOM   4058  H3  CHL1C 902      74.757   6.594 117.923  1.00  0.00           H
ATOM   4059  O3  CHL1C 902      73.583   7.318 119.430  1.00  0.00           O
ATOM   4060  H3' CHL1C 902      72.950   8.026 119.571  1.00  0.00           H
ATOM   4061  C4  CHL1C 902      74.437   8.702 117.724  1.00  0.00           C
ATOM   4062  H4A CHL1C 902      73.572   9.394 117.811  1.00  0.00           H
ATOM   4063  H4B CHL1C 902      75.154   9.065 118.491  1.00  0.00           H
ATOM   4064  C5  CHL1C 902      74.972   8.877 116.367  1.00  0.00           C
ATOM   4065  C6  CHL1C 902      76.183   9.337 116.100  1.00  0.00           C
ATOM   4066  H6  CHL1C 902      76.709   9.798 116.949  1.00  0.00           H
ATOM   4067  C7  CHL1C 902      76.590   9.603 114.629  1.00  0.00           C
ATOM   4068  H7A CHL1C 902      76.945  10.643 114.461  1.00  0.00           H
ATOM   4069  H7B CHL1C 902      77.455   8.974 114.331  1.00  0.00           H
ATOM   4070  C8  CHL1C 902      75.525   9.354 113.558  1.00  0.00           C
ATOM   4071  H8  CHL1C 902      75.051  10.348 113.413  1.00  0.00           H
ATOM   4072  C14 CHL1C 902      76.200   8.971 112.267  1.00  0.00           C
ATOM   4073  H14 CHL1C 902      76.755   8.019 112.405  1.00  0.00           H
ATOM   4074  C15 CHL1C 902      77.240   9.891 111.702  1.00  0.00           C
ATOM   4075 H15A CHL1C 902      76.949  10.950 111.872  1.00  0.00           H
ATOM   4076 H15B CHL1C 902      78.245   9.716 112.143  1.00  0.00           H
ATOM   4077  C16 CHL1C 902      77.224   9.604 110.183  1.00  0.00           C
ATOM   4078 H16A CHL1C 902      76.969  10.552 109.662  1.00  0.00           H
ATOM   4079 H16B CHL1C 902      78.156   9.165 109.768  1.00  0.00           H
ATOM   4080  C17 CHL1C 902      76.176   8.531 109.939  1.00  0.00           C
ATOM   4081  H17 CHL1C 902      76.669   7.554 110.131  1.00  0.00           H
ATOM   4082  C13 CHL1C 902      75.195   8.755 111.101  1.00  0.00           C
ATOM   4083  C18 CHL1C 902      74.460  10.059 110.717  1.00  0.00           C
ATOM   4084 H18A CHL1C 902      73.613   9.813 110.041  1.00  0.00           H
ATOM   4085 H18B CHL1C 902      73.999  10.417 111.663  1.00  0.00           H
ATOM   4086 H18C CHL1C 902      74.977  10.908 110.221  1.00  0.00           H
ATOM   4087  C12 CHL1C 902      74.237   7.570 111.534  1.00  0.00           C
ATOM   4088 H12A CHL1C 902      73.486   7.449 110.725  1.00  0.00           H
ATOM   4089 H12B CHL1C 902      74.727   6.573 111.564  1.00  0.00           H
ATOM   4090  C11 CHL1C 902      73.537   7.952 112.802  1.00  0.00           C
ATOM   4091 H11A CHL1C 902      72.932   8.873 112.658  1.00  0.00           H
ATOM   4092 H11B CHL1C 902      72.880   7.117 113.128  1.00  0.00           H
ATOM   4093  C9  CHL1C 902      74.532   8.259 113.952  1.00  0.00           C
ATOM   4094  H9  CHL1C 902      75.127   7.321 113.946  1.00  0.00           H
ATOM   4095  C10 CHL1C 902      73.942   8.341 115.307  1.00  0.00           C
ATOM   4096  C19 CHL1C 902      72.795   9.407 115.174  1.00  0.00           C
ATOM   4097 H19A CHL1C 902      73.095  10.336 114.643  1.00  0.00           H
ATOM   4098 H19B CHL1C 902      72.011   8.953 114.530  1.00  0.00           H
ATOM   4099 H19C CHL1C 902      72.392   9.596 116.191  1.00  0.00           H
ATOM   4100  C1  CHL1C 902      73.284   6.981 115.676  1.00  0.00           C
ATOM   4101  H1A CHL1C 902      72.402   6.689 115.068  1.00  0.00           H
ATOM   4102  H1B CHL1C 902      73.942   6.101 115.515  1.00  0.00           H
ATOM   4103  C2  CHL1C 902      72.781   7.030 117.112  1.00  0.00           C
ATOM   4104  H2A CHL1C 902      72.316   6.079 117.449  1.00  0.00           H
ATOM   4105  H2B CHL1C 902      72.031   7.842 117.214  1.00  0.00           H
ATOM   4106  C20 CHL1C 902      75.730   8.663 108.513  1.00  0.00           C
ATOM   4107  H20 CHL1C 902      75.248   9.656 108.385  1.00  0.00           H
ATOM   4108  C21 CHL1C 902      74.667   7.553 108.270  1.00  0.00           C
ATOM   4109 H21A CHL1C 902      74.258   7.624 107.239  1.00  0.00           H
ATOM   4110 H21B CHL1C 902      73.852   7.814 108.979  1.00  0.00           H
ATOM   4111 H21C CHL1C 902      75.046   6.543 108.537  1.00  0.00           H
ATOM   4112  C22 CHL1C 902      76.896   8.597 107.429  1.00  0.00           C
ATOM   4113 H22A CHL1C 902      76.390   8.506 106.444  1.00  0.00           H
ATOM   4114 H22B CHL1C 902      77.432   9.570 107.412  1.00  0.00           H
ATOM   4115  C23 CHL1C 902      77.800   7.378 107.494  1.00  0.00           C
ATOM   4116 H23A CHL1C 902      78.561   7.355 108.303  1.00  0.00           H
ATOM   4117 H23B CHL1C 902      77.235   6.424 107.563  1.00  0.00           H
ATOM   4118  C24 CHL1C 902      78.542   7.151 106.085  1.00  0.00           C
ATOM   4119 H24A CHL1C 902      77.708   7.004 105.366  1.00  0.00           H
ATOM   4120 H24B CHL1C 902      79.074   8.123 106.005  1.00  0.00           H
ATOM   4121  C25 CHL1C 902      79.549   6.008 106.047  1.00  0.00           C
ATOM   4122  H25 CHL1C 902      79.068   5.022 106.226  1.00  0.00           H
ATOM   4123  C26 CHL1C 902      80.182   5.977 104.678  1.00  0.00           C
ATOM   4124 H26A CHL1C 902      80.714   5.007 104.574  1.00  0.00           H
ATOM   4125 H26B CHL1C 902      79.418   6.027 103.873  1.00  0.00           H
ATOM   4126 H26C CHL1C 902      80.854   6.852 104.547  1.00  0.00           H
ATOM   4127  C27 CHL1C 902      80.644   6.183 107.143  1.00  0.00           C
ATOM   4128 H27A CHL1C 902      81.496   5.510 106.910  1.00  0.00           H
ATOM   4129 H27B CHL1C 902      80.970   7.244 107.088  1.00  0.00           H
ATOM   4130 H27C CHL1C 902      80.147   6.054 108.128  1.00  0.00           H
ATOM   4131  C3  CHL1D 903       1.307  68.080 120.661  1.00  0.00           C
ATOM   4132  H3  CHL1D 903       0.323  67.605 120.463  1.00  0.00           H
ATOM   4133  O3  CHL1D 903       1.575  68.112 122.074  1.00  0.00           O
ATOM   4134  H3' CHL1D 903       2.278  68.748 122.225  1.00  0.00           H
ATOM   4135  C4  CHL1D 903       2.399  67.302 119.953  1.00  0.00           C
ATOM   4136  H4A CHL1D 903       3.296  67.941 120.104  1.00  0.00           H
ATOM   4137  H4B CHL1D 903       2.576  66.335 120.469  1.00  0.00           H
ATOM   4138  C5  CHL1D 903       2.117  67.236 118.442  1.00  0.00           C
ATOM   4139  C6  CHL1D 903       2.080  66.102 117.759  1.00  0.00           C
ATOM   4140  H6  CHL1D 903       2.417  65.195 118.282  1.00  0.00           H
ATOM   4141  C7  CHL1D 903       1.881  65.955 116.271  1.00  0.00           C
ATOM   4142  H7A CHL1D 903       2.558  65.183 115.847  1.00  0.00           H
ATOM   4143  H7B CHL1D 903       0.865  65.609 115.985  1.00  0.00           H
ATOM   4144  C8  CHL1D 903       1.987  67.305 115.522  1.00  0.00           C
ATOM   4145  H8  CHL1D 903       3.060  67.581 115.436  1.00  0.00           H
ATOM   4146  C14 CHL1D 903       1.277  67.174 114.151  1.00  0.00           C
ATOM   4147  H14 CHL1D 903       0.196  67.043 114.368  1.00  0.00           H
ATOM   4148  C15 CHL1D 903       1.619  65.920 113.287  1.00  0.00           C
ATOM   4149 H15A CHL1D 903       2.665  65.553 113.364  1.00  0.00           H
ATOM   4150 H15B CHL1D 903       0.950  65.084 113.584  1.00  0.00           H
ATOM   4151  C16 CHL1D 903       1.328  66.333 111.903  1.00  0.00           C
ATOM   4152 H16A CHL1D 903       2.355  66.420 111.488  1.00  0.00           H
ATOM   4153 H16B CHL1D 903       0.872  65.508 111.314  1.00  0.00           H
ATOM   4154  C17 CHL1D 903       0.764  67.753 111.999  1.00  0.00           C
ATOM   4155  H17 CHL1D 903      -0.274  67.565 112.347  1.00  0.00           H
ATOM   4156  C13 CHL1D 903       1.354  68.344 113.274  1.00  0.00           C
ATOM   4157  C18 CHL1D 903       2.833  68.787 113.086  1.00  0.00           C
ATOM   4158 H18A CHL1D 903       2.955  69.399 112.167  1.00  0.00           H
ATOM   4159 H18B CHL1D 903       3.323  69.452 113.829  1.00  0.00           H
ATOM   4160 H18C CHL1D 903       3.430  67.886 112.829  1.00  0.00           H
ATOM   4161  C12 CHL1D 903       0.504  69.463 113.972  1.00  0.00           C
ATOM   4162 H12A CHL1D 903       0.367  70.362 113.333  1.00  0.00           H
ATOM   4163 H12B CHL1D 903      -0.538  69.091 114.072  1.00  0.00           H
ATOM   4164  C11 CHL1D 903       1.192  69.719 115.405  1.00  0.00           C
ATOM   4165 H11A CHL1D 903       2.234  70.078 115.272  1.00  0.00           H
ATOM   4166 H11B CHL1D 903       0.587  70.481 115.941  1.00  0.00           H
ATOM   4167  C9  CHL1D 903       1.323  68.399 116.270  1.00  0.00           C
ATOM   4168  H9  CHL1D 903       0.277  68.062 116.434  1.00  0.00           H
ATOM   4169  C10 CHL1D 903       1.863  68.579 117.721  1.00  0.00           C
ATOM   4170  C19 CHL1D 903       3.190  69.396 117.649  1.00  0.00           C
ATOM   4171 H19A CHL1D 903       3.819  68.893 116.884  1.00  0.00           H
ATOM   4172 H19B CHL1D 903       3.050  70.479 117.446  1.00  0.00           H
ATOM   4173 H19C CHL1D 903       3.733  69.423 118.618  1.00  0.00           H
ATOM   4174  C1  CHL1D 903       0.804  69.414 118.591  1.00  0.00           C
ATOM   4175  H1A CHL1D 903       0.760  70.464 118.230  1.00  0.00           H
ATOM   4176  H1B CHL1D 903      -0.198  68.935 118.592  1.00  0.00           H
ATOM   4177  C2  CHL1D 903       1.243  69.471 120.104  1.00  0.00           C
ATOM   4178  H2A CHL1D 903       0.468  70.031 120.670  1.00  0.00           H
ATOM   4179  H2B CHL1D 903       2.234  69.968 120.174  1.00  0.00           H
ATOM   4180  C20 CHL1D 903       0.789  68.598 110.690  1.00  0.00           C
ATOM   4181  H20 CHL1D 903       1.668  69.267 110.812  1.00  0.00           H
ATOM   4182  C21 CHL1D 903      -0.505  69.457 110.647  1.00  0.00           C
ATOM   4183 H21A CHL1D 903      -1.351  68.773 110.423  1.00  0.00           H
ATOM   4184 H21B CHL1D 903      -0.384  70.322 109.960  1.00  0.00           H
ATOM   4185 H21C CHL1D 903      -0.673  69.914 111.645  1.00  0.00           H
ATOM   4186  C22 CHL1D 903       0.951  67.780 109.356  1.00  0.00           C
ATOM   4187 H22A CHL1D 903       1.879  67.171 109.409  1.00  0.00           H
ATOM   4188 H22B CHL1D 903       0.038  67.147 109.349  1.00  0.00           H
ATOM   4189  C23 CHL1D 903       1.022  68.665 108.083  1.00  0.00           C
ATOM   4190 H23A CHL1D 903       1.851  69.343 108.379  1.00  0.00           H
ATOM   4191 H23B CHL1D 903       0.066  69.209 107.927  1.00  0.00           H
ATOM   4192  C24 CHL1D 903       1.317  67.965 106.821  1.00  0.00           C
ATOM   4193 H24A CHL1D 903       2.057  67.154 106.990  1.00  0.00           H
ATOM   4194 H24B CHL1D 903       0.372  67.450 106.546  1.00  0.00           H
ATOM   4195  C25 CHL1D 903       1.775  68.858 105.671  1.00  0.00           C
ATOM   4196  H25 CHL1D 903       0.866  69.494 105.617  1.00  0.00           H
ATOM   4197  C26 CHL1D 903       3.084  69.745 106.025  1.00  0.00           C
ATOM   4198 H26A CHL1D 903       3.043  70.496 106.843  1.00  0.00           H
ATOM   4199 H26B CHL1D 903       3.894  69.105 106.435  1.00  0.00           H
ATOM   4200 H26C CHL1D 903       3.309  70.201 105.037  1.00  0.00           H
ATOM   4201  C27 CHL1D 903       1.813  68.013 104.329  1.00  0.00           C
ATOM   4202 H27A CHL1D 903       1.742  68.743 103.494  1.00  0.00           H
ATOM   4203 H27B CHL1D 903       2.756  67.432 104.243  1.00  0.00           H
ATOM   4204 H27C CHL1D 903       0.881  67.423 104.199  1.00  0.00           H
ATOM   4205  C3  CHL1E 904      34.403   7.876 123.956  1.00  0.00           C
ATOM   4206  H3  CHL1E 904      35.245   8.586 123.814  1.00  0.00           H
ATOM   4207  O3  CHL1E 904      33.913   7.818 125.243  1.00  0.00           O
ATOM   4208  H3' CHL1E 904      34.627   7.307 125.632  1.00  0.00           H
ATOM   4209  C4  CHL1E 904      33.346   8.445 123.048  1.00  0.00           C
ATOM   4210  H4A CHL1E 904      32.473   7.774 123.196  1.00  0.00           H
ATOM   4211  H4B CHL1E 904      33.068   9.443 123.449  1.00  0.00           H
ATOM   4212  C5  CHL1E 904      33.832   8.556 121.646  1.00  0.00           C
ATOM   4213  C6  CHL1E 904      34.003   9.743 121.011  1.00  0.00           C
ATOM   4214  H6  CHL1E 904      33.696  10.721 121.409  1.00  0.00           H
ATOM   4215  C7  CHL1E 904      34.459   9.837 119.579  1.00  0.00           C
ATOM   4216  H7A CHL1E 904      33.804  10.572 119.064  1.00  0.00           H
ATOM   4217  H7B CHL1E 904      35.447  10.345 119.557  1.00  0.00           H
ATOM   4218  C8  CHL1E 904      34.436   8.489 118.794  1.00  0.00           C
ATOM   4219  H8  CHL1E 904      33.362   8.240 118.657  1.00  0.00           H
ATOM   4220  C14 CHL1E 904      35.099   8.677 117.436  1.00  0.00           C
ATOM   4221  H14 CHL1E 904      36.138   8.961 117.705  1.00  0.00           H
ATOM   4222  C15 CHL1E 904      34.647   9.815 116.530  1.00  0.00           C
ATOM   4223 H15A CHL1E 904      33.538   9.873 116.494  1.00  0.00           H
ATOM   4224 H15B CHL1E 904      35.073  10.829 116.690  1.00  0.00           H
ATOM   4225  C16 CHL1E 904      35.023   9.381 115.108  1.00  0.00           C
ATOM   4226 H16A CHL1E 904      34.159   9.124 114.458  1.00  0.00           H
ATOM   4227 H16B CHL1E 904      35.655  10.119 114.568  1.00  0.00           H
ATOM   4228  C17 CHL1E 904      35.686   7.944 115.248  1.00  0.00           C
ATOM   4229  H17 CHL1E 904      36.748   8.223 115.416  1.00  0.00           H
ATOM   4230  C13 CHL1E 904      35.177   7.402 116.589  1.00  0.00           C
ATOM   4231  C18 CHL1E 904      33.737   6.901 116.376  1.00  0.00           C
ATOM   4232 H18A CHL1E 904      33.146   7.726 115.924  1.00  0.00           H
ATOM   4233 H18B CHL1E 904      33.665   6.013 115.711  1.00  0.00           H
ATOM   4234 H18C CHL1E 904      33.283   6.659 117.360  1.00  0.00           H
ATOM   4235  C12 CHL1E 904      36.123   6.507 117.461  1.00  0.00           C
ATOM   4236 H12A CHL1E 904      36.346   5.609 116.846  1.00  0.00           H
ATOM   4237 H12B CHL1E 904      37.063   7.057 117.681  1.00  0.00           H
ATOM   4238  C11 CHL1E 904      35.484   6.259 118.863  1.00  0.00           C
ATOM   4239 H11A CHL1E 904      34.646   5.546 118.711  1.00  0.00           H
ATOM   4240 H11B CHL1E 904      36.191   5.592 119.401  1.00  0.00           H
ATOM   4241  C9  CHL1E 904      35.127   7.518 119.655  1.00  0.00           C
ATOM   4242  H9  CHL1E 904      36.103   8.009 119.857  1.00  0.00           H
ATOM   4243  C10 CHL1E 904      34.386   7.203 121.015  1.00  0.00           C
ATOM   4244  C19 CHL1E 904      33.155   6.183 120.805  1.00  0.00           C
ATOM   4245 H19A CHL1E 904      32.673   5.956 121.780  1.00  0.00           H
ATOM   4246 H19B CHL1E 904      32.424   6.672 120.126  1.00  0.00           H
ATOM   4247 H19C CHL1E 904      33.345   5.222 120.282  1.00  0.00           H
ATOM   4248  C1  CHL1E 904      35.390   6.552 122.086  1.00  0.00           C
ATOM   4249  H1A CHL1E 904      35.698   5.544 121.733  1.00  0.00           H
ATOM   4250  H1B CHL1E 904      36.346   7.090 122.260  1.00  0.00           H
ATOM   4251  C2  CHL1E 904      34.790   6.486 123.530  1.00  0.00           C
ATOM   4252  H2A CHL1E 904      35.677   6.128 124.096  1.00  0.00           H
ATOM   4253  H2B CHL1E 904      33.983   5.741 123.700  1.00  0.00           H
ATOM   4254  C20 CHL1E 904      35.502   7.086 114.033  1.00  0.00           C
ATOM   4255  H20 CHL1E 904      34.431   6.988 113.754  1.00  0.00           H
ATOM   4256  C21 CHL1E 904      36.003   5.643 114.216  1.00  0.00           C
ATOM   4257 H21A CHL1E 904      35.742   5.114 113.275  1.00  0.00           H
ATOM   4258 H21B CHL1E 904      35.444   5.154 115.042  1.00  0.00           H
ATOM   4259 H21C CHL1E 904      37.080   5.679 114.488  1.00  0.00           H
ATOM   4260  C22 CHL1E 904      36.083   7.750 112.756  1.00  0.00           C
ATOM   4261 H22A CHL1E 904      37.105   8.123 112.982  1.00  0.00           H
ATOM   4262 H22B CHL1E 904      36.243   6.870 112.096  1.00  0.00           H
ATOM   4263  C23 CHL1E 904      35.225   8.745 111.962  1.00  0.00           C
ATOM   4264 H23A CHL1E 904      34.189   8.375 112.118  1.00  0.00           H
ATOM   4265 H23B CHL1E 904      35.121   9.769 112.381  1.00  0.00           H
ATOM   4266  C24 CHL1E 904      35.615   8.702 110.475  1.00  0.00           C
ATOM   4267 H24A CHL1E 904      36.671   9.016 110.336  1.00  0.00           H
ATOM   4268 H24B CHL1E 904      35.549   7.636 110.167  1.00  0.00           H
ATOM   4269  C25 CHL1E 904      34.759   9.623 109.527  1.00  0.00           C
ATOM   4270  H25 CHL1E 904      33.724   9.230 109.423  1.00  0.00           H
ATOM   4271  C26 CHL1E 904      34.617  11.070 110.087  1.00  0.00           C
ATOM   4272 H26A CHL1E 904      33.914  11.028 110.946  1.00  0.00           H
ATOM   4273 H26B CHL1E 904      35.583  11.398 110.526  1.00  0.00           H
ATOM   4274 H26C CHL1E 904      34.299  11.835 109.346  1.00  0.00           H
ATOM   4275  C27 CHL1E 904      35.473   9.527 108.148  1.00  0.00           C
ATOM   4276 H27A CHL1E 904      35.344   8.488 107.777  1.00  0.00           H
ATOM   4277 H27B CHL1E 904      34.869  10.172 107.475  1.00  0.00           H
ATOM   4278 H27C CHL1E 904      36.570   9.701 108.174  1.00  0.00           H
ATOM   4279  C3  CHL1F 905      41.390  27.013 117.736  1.00  0.00           C
ATOM   4280  H3  CHL1F 905      42.426  26.650 117.909  1.00  0.00           H
ATOM   4281  O3  CHL1F 905      40.712  26.952 119.002  1.00  0.00           O
ATOM   4282  H3' CHL1F 905      40.678  26.000 119.119  1.00  0.00           H
ATOM   4283  C4  CHL1F 905      41.435  28.520 117.324  1.00  0.00           C
ATOM   4284  H4A CHL1F 905      40.444  29.021 117.348  1.00  0.00           H
ATOM   4285  H4B CHL1F 905      42.018  29.085 118.083  1.00  0.00           H
ATOM   4286  C5  CHL1F 905      42.130  28.618 115.968  1.00  0.00           C
ATOM   4287  C6  CHL1F 905      43.350  29.155 115.833  1.00  0.00           C
ATOM   4288  H6  CHL1F 905      43.872  29.504 116.737  1.00  0.00           H
ATOM   4289  C7  CHL1F 905      43.991  29.406 114.540  1.00  0.00           C
ATOM   4290  H7A CHL1F 905      44.439  30.422 114.508  1.00  0.00           H
ATOM   4291  H7B CHL1F 905      44.874  28.731 114.523  1.00  0.00           H
ATOM   4292  C8  CHL1F 905      43.025  29.213 113.334  1.00  0.00           C
ATOM   4293  H8  CHL1F 905      42.303  30.048 113.452  1.00  0.00           H
ATOM   4294  C14 CHL1F 905      43.767  29.376 112.021  1.00  0.00           C
ATOM   4295  H14 CHL1F 905      44.464  28.535 112.221  1.00  0.00           H
ATOM   4296  C15 CHL1F 905      44.804  30.559 111.762  1.00  0.00           C
ATOM   4297 H15A CHL1F 905      44.206  31.482 111.922  1.00  0.00           H
ATOM   4298 H15B CHL1F 905      45.656  30.532 112.475  1.00  0.00           H
ATOM   4299  C16 CHL1F 905      45.214  30.404 110.364  1.00  0.00           C
ATOM   4300 H16A CHL1F 905      44.890  31.252 109.724  1.00  0.00           H
ATOM   4301 H16B CHL1F 905      46.298  30.298 110.145  1.00  0.00           H
ATOM   4302  C17 CHL1F 905      44.378  29.196 109.850  1.00  0.00           C
ATOM   4303  H17 CHL1F 905      44.994  28.290 110.033  1.00  0.00           H
ATOM   4304  C13 CHL1F 905      43.109  29.069 110.804  1.00  0.00           C
ATOM   4305  C18 CHL1F 905      41.990  30.069 110.585  1.00  0.00           C
ATOM   4306 H18A CHL1F 905      41.440  29.864 109.642  1.00  0.00           H
ATOM   4307 H18B CHL1F 905      41.226  29.868 111.366  1.00  0.00           H
ATOM   4308 H18C CHL1F 905      42.381  31.109 110.618  1.00  0.00           H
ATOM   4309  C12 CHL1F 905      42.550  27.612 110.920  1.00  0.00           C
ATOM   4310 H12A CHL1F 905      41.851  27.457 110.070  1.00  0.00           H
ATOM   4311 H12B CHL1F 905      43.341  26.833 110.901  1.00  0.00           H
ATOM   4312  C11 CHL1F 905      41.583  27.508 112.170  1.00  0.00           C
ATOM   4313 H11A CHL1F 905      40.694  28.156 112.018  1.00  0.00           H
ATOM   4314 H11B CHL1F 905      41.180  26.476 112.254  1.00  0.00           H
ATOM   4315  C9  CHL1F 905      42.269  27.893 113.498  1.00  0.00           C
ATOM   4316  H9  CHL1F 905      42.946  27.033 113.688  1.00  0.00           H
ATOM   4317  C10 CHL1F 905      41.396  27.966 114.776  1.00  0.00           C
ATOM   4318  C19 CHL1F 905      40.097  28.737 114.477  1.00  0.00           C
ATOM   4319 H19A CHL1F 905      40.413  29.663 113.952  1.00  0.00           H
ATOM   4320 H19B CHL1F 905      39.465  28.261 113.697  1.00  0.00           H
ATOM   4321 H19C CHL1F 905      39.381  28.956 115.298  1.00  0.00           H
ATOM   4322  C1  CHL1F 905      40.989  26.516 115.229  1.00  0.00           C
ATOM   4323  H1A CHL1F 905      40.262  26.235 114.438  1.00  0.00           H
ATOM   4324  H1B CHL1F 905      41.844  25.841 115.010  1.00  0.00           H
ATOM   4325  C2  CHL1F 905      40.553  26.380 116.686  1.00  0.00           C
ATOM   4326  H2A CHL1F 905      40.634  25.282 116.833  1.00  0.00           H
ATOM   4327  H2B CHL1F 905      39.478  26.627 116.821  1.00  0.00           H
ATOM   4328  C20 CHL1F 905      44.084  29.239 108.361  1.00  0.00           C
ATOM   4329  H20 CHL1F 905      43.583  30.219 108.208  1.00  0.00           H
ATOM   4330  C21 CHL1F 905      42.983  28.251 107.908  1.00  0.00           C
ATOM   4331 H21A CHL1F 905      42.061  28.347 108.520  1.00  0.00           H
ATOM   4332 H21B CHL1F 905      43.394  27.220 107.949  1.00  0.00           H
ATOM   4333 H21C CHL1F 905      42.750  28.549 106.863  1.00  0.00           H
ATOM   4334  C22 CHL1F 905      45.292  29.030 107.374  1.00  0.00           C
ATOM   4335 H22A CHL1F 905      46.283  29.434 107.674  1.00  0.00           H
ATOM   4336 H22B CHL1F 905      45.483  27.938 107.304  1.00  0.00           H
ATOM   4337  C23 CHL1F 905      45.112  29.744 105.944  1.00  0.00           C
ATOM   4338 H23A CHL1F 905      44.190  29.321 105.490  1.00  0.00           H
ATOM   4339 H23B CHL1F 905      44.983  30.847 105.989  1.00  0.00           H
ATOM   4340  C24 CHL1F 905      46.334  29.430 105.019  1.00  0.00           C
ATOM   4341 H24A CHL1F 905      47.274  29.912 105.362  1.00  0.00           H
ATOM   4342 H24B CHL1F 905      46.609  28.354 105.019  1.00  0.00           H
ATOM   4343  C25 CHL1F 905      46.030  29.897 103.552  1.00  0.00           C
ATOM   4344  H25 CHL1F 905      45.503  30.873 103.623  1.00  0.00           H
ATOM   4345  C26 CHL1F 905      47.310  30.216 102.813  1.00  0.00           C
ATOM   4346 H26A CHL1F 905      47.789  31.119 103.249  1.00  0.00           H
ATOM   4347 H26B CHL1F 905      48.056  29.395 102.868  1.00  0.00           H
ATOM   4348 H26C CHL1F 905      47.216  30.262 101.707  1.00  0.00           H
ATOM   4349  C27 CHL1F 905      45.147  28.982 102.734  1.00  0.00           C
ATOM   4350 H27A CHL1F 905      44.101  29.303 102.927  1.00  0.00           H
ATOM   4351 H27B CHL1F 905      45.479  29.087 101.679  1.00  0.00           H
ATOM   4352 H27C CHL1F 905      45.063  27.944 103.122  1.00  0.00           H
ATOM   4353  C3  CHL1G 906      34.281  35.774 116.441  1.00  0.00           C
ATOM   4354  H3  CHL1G 906      34.995  36.403 115.867  1.00  0.00           H
ATOM   4355  O3  CHL1G 906      34.390  35.994 117.874  1.00  0.00           O
ATOM   4356  H3' CHL1G 906      33.734  35.442 118.306  1.00  0.00           H
ATOM   4357  C4  CHL1G 906      32.769  35.925 116.058  1.00  0.00           C
ATOM   4358  H4A CHL1G 906      32.179  35.309 116.770  1.00  0.00           H
ATOM   4359  H4B CHL1G 906      32.503  36.978 116.292  1.00  0.00           H
ATOM   4360  C5  CHL1G 906      32.494  35.665 114.626  1.00  0.00           C
ATOM   4361  C6  CHL1G 906      31.922  36.516 113.797  1.00  0.00           C
ATOM   4362  H6  CHL1G 906      31.612  37.480 114.229  1.00  0.00           H
ATOM   4363  C7  CHL1G 906      31.663  36.225 112.334  1.00  0.00           C
ATOM   4364  H7A CHL1G 906      30.669  36.546 111.954  1.00  0.00           H
ATOM   4365  H7B CHL1G 906      32.513  36.644 111.754  1.00  0.00           H
ATOM   4366  C8  CHL1G 906      31.761  34.704 112.053  1.00  0.00           C
ATOM   4367  H8  CHL1G 906      30.846  34.195 112.424  1.00  0.00           H
ATOM   4368  C14 CHL1G 906      31.820  34.533 110.524  1.00  0.00           C
ATOM   4369  H14 CHL1G 906      32.825  34.918 110.251  1.00  0.00           H
ATOM   4370  C15 CHL1G 906      30.856  35.276 109.695  1.00  0.00           C
ATOM   4371 H15A CHL1G 906      29.891  35.234 110.244  1.00  0.00           H
ATOM   4372 H15B CHL1G 906      31.163  36.340 109.611  1.00  0.00           H
ATOM   4373  C16 CHL1G 906      30.795  34.492 108.380  1.00  0.00           C
ATOM   4374 H16A CHL1G 906      29.815  33.985 108.245  1.00  0.00           H
ATOM   4375 H16B CHL1G 906      30.817  35.217 107.539  1.00  0.00           H
ATOM   4376  C17 CHL1G 906      31.912  33.384 108.571  1.00  0.00           C
ATOM   4377  H17 CHL1G 906      32.891  33.853 108.333  1.00  0.00           H
ATOM   4378  C13 CHL1G 906      31.908  33.094 110.064  1.00  0.00           C
ATOM   4379  C18 CHL1G 906      30.701  32.267 110.446  1.00  0.00           C
ATOM   4380 H18A CHL1G 906      29.762  32.702 110.040  1.00  0.00           H
ATOM   4381 H18B CHL1G 906      30.923  31.207 110.197  1.00  0.00           H
ATOM   4382 H18C CHL1G 906      30.486  32.280 111.535  1.00  0.00           H
ATOM   4383  C12 CHL1G 906      33.159  32.396 110.748  1.00  0.00           C
ATOM   4384 H12A CHL1G 906      33.139  31.288 110.664  1.00  0.00           H
ATOM   4385 H12B CHL1G 906      34.118  32.760 110.321  1.00  0.00           H
ATOM   4386  C11 CHL1G 906      33.216  32.581 112.262  1.00  0.00           C
ATOM   4387 H11A CHL1G 906      32.421  31.925 112.677  1.00  0.00           H
ATOM   4388 H11B CHL1G 906      34.192  32.211 112.643  1.00  0.00           H
ATOM   4389  C9  CHL1G 906      33.055  34.063 112.673  1.00  0.00           C
ATOM   4390  H9  CHL1G 906      33.893  34.638 112.224  1.00  0.00           H
ATOM   4391  C10 CHL1G 906      33.145  34.301 114.181  1.00  0.00           C
ATOM   4392  C19 CHL1G 906      32.368  33.121 114.867  1.00  0.00           C
ATOM   4393 H19A CHL1G 906      32.136  33.288 115.941  1.00  0.00           H
ATOM   4394 H19B CHL1G 906      31.373  32.965 114.399  1.00  0.00           H
ATOM   4395 H19C CHL1G 906      33.096  32.286 114.793  1.00  0.00           H
ATOM   4396  C1  CHL1G 906      34.599  34.213 114.574  1.00  0.00           C
ATOM   4397  H1A CHL1G 906      34.978  33.197 114.328  1.00  0.00           H
ATOM   4398  H1B CHL1G 906      35.186  34.983 114.029  1.00  0.00           H
ATOM   4399  C2  CHL1G 906      34.798  34.462 116.103  1.00  0.00           C
ATOM   4400  H2A CHL1G 906      35.861  34.377 116.412  1.00  0.00           H
ATOM   4401  H2B CHL1G 906      34.307  33.677 116.716  1.00  0.00           H
ATOM   4402  C20 CHL1G 906      31.714  32.235 107.593  1.00  0.00           C
ATOM   4403  H20 CHL1G 906      30.657  31.985 107.360  1.00  0.00           H
ATOM   4404  C21 CHL1G 906      32.564  30.986 107.818  1.00  0.00           C
ATOM   4405 H21A CHL1G 906      32.600  30.351 106.908  1.00  0.00           H
ATOM   4406 H21B CHL1G 906      32.159  30.353 108.636  1.00  0.00           H
ATOM   4407 H21C CHL1G 906      33.601  31.139 108.188  1.00  0.00           H
ATOM   4408  C22 CHL1G 906      32.180  32.752 106.241  1.00  0.00           C
ATOM   4409 H22A CHL1G 906      32.041  33.851 106.154  1.00  0.00           H
ATOM   4410 H22B CHL1G 906      33.278  32.628 106.128  1.00  0.00           H
ATOM   4411  C23 CHL1G 906      31.487  32.134 105.001  1.00  0.00           C
ATOM   4412 H23A CHL1G 906      31.588  31.036 105.137  1.00  0.00           H
ATOM   4413 H23B CHL1G 906      30.393  32.324 104.974  1.00  0.00           H
ATOM   4414  C24 CHL1G 906      31.988  32.689 103.655  1.00  0.00           C
ATOM   4415 H24A CHL1G 906      31.745  33.765 103.526  1.00  0.00           H
ATOM   4416 H24B CHL1G 906      33.089  32.575 103.557  1.00  0.00           H
ATOM   4417  C25 CHL1G 906      31.287  31.943 102.541  1.00  0.00           C
ATOM   4418  H25 CHL1G 906      30.194  32.010 102.726  1.00  0.00           H
ATOM   4419  C26 CHL1G 906      31.624  32.494 101.201  1.00  0.00           C
ATOM   4420 H26A CHL1G 906      31.445  31.658 100.492  1.00  0.00           H
ATOM   4421 H26B CHL1G 906      31.054  33.439 101.069  1.00  0.00           H
ATOM   4422 H26C CHL1G 906      32.719  32.662 101.125  1.00  0.00           H
ATOM   4423  C27 CHL1G 906      31.679  30.424 102.493  1.00  0.00           C
ATOM   4424 H27A CHL1G 906      31.139  29.910 101.670  1.00  0.00           H
ATOM   4425 H27B CHL1G 906      31.521  30.051 103.528  1.00  0.00           H
ATOM   4426 H27C CHL1G 906      32.752  30.369 102.213  1.00  0.00           H
ATOM   4427  C3  CHL1H 907      51.753  29.108 118.590  1.00  0.00           C
ATOM   4428  H3  CHL1H 907      52.723  28.595 118.768  1.00  0.00           H
ATOM   4429  O3  CHL1H 907      50.942  29.151 119.716  1.00  0.00           O
ATOM   4430  H3' CHL1H 907      51.590  29.440 120.363  1.00  0.00           H
ATOM   4431  C4  CHL1H 907      52.022  30.567 118.145  1.00  0.00           C
ATOM   4432  H4A CHL1H 907      51.073  31.118 117.974  1.00  0.00           H
ATOM   4433  H4B CHL1H 907      52.543  31.027 119.012  1.00  0.00           H
ATOM   4434  C5  CHL1H 907      52.927  30.468 116.950  1.00  0.00           C
ATOM   4435  C6  CHL1H 907      54.136  31.021 116.904  1.00  0.00           C
ATOM   4436  H6  CHL1H 907      54.567  31.567 117.756  1.00  0.00           H
ATOM   4437  C7  CHL1H 907      55.028  31.088 115.688  1.00  0.00           C
ATOM   4438  H7A CHL1H 907      55.408  32.126 115.580  1.00  0.00           H
ATOM   4439  H7B CHL1H 907      55.984  30.527 115.763  1.00  0.00           H
ATOM   4440  C8  CHL1H 907      54.241  30.742 114.434  1.00  0.00           C
ATOM   4441  H8  CHL1H 907      53.625  31.603 114.098  1.00  0.00           H
ATOM   4442  C14 CHL1H 907      55.229  30.460 113.317  1.00  0.00           C
ATOM   4443  H14 CHL1H 907      55.897  29.642 113.662  1.00  0.00           H
ATOM   4444  C15 CHL1H 907      56.139  31.654 112.895  1.00  0.00           C
ATOM   4445 H15A CHL1H 907      55.578  32.567 112.602  1.00  0.00           H
ATOM   4446 H15B CHL1H 907      56.888  31.925 113.669  1.00  0.00           H
ATOM   4447  C16 CHL1H 907      56.933  31.055 111.784  1.00  0.00           C
ATOM   4448 H16A CHL1H 907      57.067  31.873 111.045  1.00  0.00           H
ATOM   4449 H16B CHL1H 907      57.912  30.713 112.184  1.00  0.00           H
ATOM   4450  C17 CHL1H 907      55.990  29.925 111.200  1.00  0.00           C
ATOM   4451  H17 CHL1H 907      56.400  28.963 111.574  1.00  0.00           H
ATOM   4452  C13 CHL1H 907      54.617  30.004 111.993  1.00  0.00           C
ATOM   4453  C18 CHL1H 907      53.553  31.003 111.359  1.00  0.00           C
ATOM   4454 H18A CHL1H 907      53.817  32.057 111.129  1.00  0.00           H
ATOM   4455 H18B CHL1H 907      53.128  30.538 110.443  1.00  0.00           H
ATOM   4456 H18C CHL1H 907      52.766  31.003 112.143  1.00  0.00           H
ATOM   4457  C12 CHL1H 907      53.938  28.643 112.380  1.00  0.00           C
ATOM   4458 H12A CHL1H 907      53.428  28.184 111.506  1.00  0.00           H
ATOM   4459 H12B CHL1H 907      54.657  27.918 112.817  1.00  0.00           H
ATOM   4460  C11 CHL1H 907      52.824  28.834 113.363  1.00  0.00           C
ATOM   4461 H11A CHL1H 907      51.978  29.395 112.911  1.00  0.00           H
ATOM   4462 H11B CHL1H 907      52.388  27.827 113.534  1.00  0.00           H
ATOM   4463  C9  CHL1H 907      53.396  29.494 114.655  1.00  0.00           C
ATOM   4464  H9  CHL1H 907      54.143  28.790 115.079  1.00  0.00           H
ATOM   4465  C10 CHL1H 907      52.336  29.665 115.743  1.00  0.00           C
ATOM   4466  C19 CHL1H 907      51.194  30.472 115.111  1.00  0.00           C
ATOM   4467 H19A CHL1H 907      50.490  30.885 115.864  1.00  0.00           H
ATOM   4468 H19B CHL1H 907      51.500  31.264 114.394  1.00  0.00           H
ATOM   4469 H19C CHL1H 907      50.542  29.785 114.531  1.00  0.00           H
ATOM   4470  C1  CHL1H 907      51.803  28.304 116.205  1.00  0.00           C
ATOM   4471  H1A CHL1H 907      51.100  27.966 115.413  1.00  0.00           H
ATOM   4472  H1B CHL1H 907      52.718  27.689 116.349  1.00  0.00           H
ATOM   4473  C2  CHL1H 907      50.973  28.413 117.478  1.00  0.00           C
ATOM   4474  H2A CHL1H 907      50.588  27.445 117.865  1.00  0.00           H
ATOM   4475  H2B CHL1H 907      50.090  29.047 117.251  1.00  0.00           H
ATOM   4476  C20 CHL1H 907      55.975  29.905 109.680  1.00  0.00           C
ATOM   4477  H20 CHL1H 907      55.588  30.897 109.362  1.00  0.00           H
ATOM   4478  C21 CHL1H 907      55.029  28.665 109.293  1.00  0.00           C
ATOM   4479 H21A CHL1H 907      54.949  28.536 108.193  1.00  0.00           H
ATOM   4480 H21B CHL1H 907      54.007  28.945 109.627  1.00  0.00           H
ATOM   4481 H21C CHL1H 907      55.344  27.726 109.796  1.00  0.00           H
ATOM   4482  C22 CHL1H 907      57.359  29.773 109.065  1.00  0.00           C
ATOM   4483 H22A CHL1H 907      57.975  30.676 109.268  1.00  0.00           H
ATOM   4484 H22B CHL1H 907      57.961  29.094 109.706  1.00  0.00           H
ATOM   4485  C23 CHL1H 907      57.518  29.459 107.548  1.00  0.00           C
ATOM   4486 H23A CHL1H 907      57.365  28.362 107.457  1.00  0.00           H
ATOM   4487 H23B CHL1H 907      56.658  29.987 107.083  1.00  0.00           H
ATOM   4488  C24 CHL1H 907      58.736  29.982 106.807  1.00  0.00           C
ATOM   4489 H24A CHL1H 907      58.795  31.090 106.872  1.00  0.00           H
ATOM   4490 H24B CHL1H 907      59.643  29.533 107.265  1.00  0.00           H
ATOM   4491  C25 CHL1H 907      58.768  29.624 105.265  1.00  0.00           C
ATOM   4492  H25 CHL1H 907      57.900  30.062 104.728  1.00  0.00           H
ATOM   4493  C26 CHL1H 907      59.968  30.337 104.554  1.00  0.00           C
ATOM   4494 H26A CHL1H 907      59.832  31.423 104.362  1.00  0.00           H
ATOM   4495 H26B CHL1H 907      60.820  30.097 105.225  1.00  0.00           H
ATOM   4496 H26C CHL1H 907      60.110  29.871 103.555  1.00  0.00           H
ATOM   4497  C27 CHL1H 907      58.841  28.110 105.102  1.00  0.00           C
ATOM   4498 H27A CHL1H 907      58.636  27.852 104.041  1.00  0.00           H
ATOM   4499 H27B CHL1H 907      59.706  27.591 105.567  1.00  0.00           H
ATOM   4500 H27C CHL1H 907      58.009  27.617 105.647  1.00  0.00           H
ATOM   4501  C3  CHL1I 908      71.670  38.451 121.968  1.00  0.00           C
ATOM   4502  H3  CHL1I 908      70.799  39.056 121.635  1.00  0.00           H
ATOM   4503  O3  CHL1I 908      71.639  38.648 123.441  1.00  0.00           O
ATOM   4504  H3' CHL1I 908      71.255  37.849 123.810  1.00  0.00           H
ATOM   4505  C4  CHL1I 908      71.609  36.955 121.548  1.00  0.00           C
ATOM   4506  H4A CHL1I 908      72.263  36.300 122.162  1.00  0.00           H
ATOM   4507  H4B CHL1I 908      70.562  36.633 121.732  1.00  0.00           H
ATOM   4508  C5  CHL1I 908      71.969  36.713 120.084  1.00  0.00           C
ATOM   4509  C6  CHL1I 908      71.143  35.929 119.407  1.00  0.00           C
ATOM   4510  H6  CHL1I 908      70.323  35.376 119.886  1.00  0.00           H
ATOM   4511  C7  CHL1I 908      71.285  35.572 117.954  1.00  0.00           C
ATOM   4512  H7A CHL1I 908      71.262  34.467 117.839  1.00  0.00           H
ATOM   4513  H7B CHL1I 908      70.464  35.965 117.318  1.00  0.00           H
ATOM   4514  C8  CHL1I 908      72.555  36.110 117.302  1.00  0.00           C
ATOM   4515  H8  CHL1I 908      73.327  35.344 117.529  1.00  0.00           H
ATOM   4516  C14 CHL1I 908      72.425  36.311 115.780  1.00  0.00           C
ATOM   4517  H14 CHL1I 908      71.673  37.120 115.658  1.00  0.00           H
ATOM   4518  C15 CHL1I 908      72.060  35.112 114.967  1.00  0.00           C
ATOM   4519 H15A CHL1I 908      72.708  34.230 115.163  1.00  0.00           H
ATOM   4520 H15B CHL1I 908      71.007  34.762 115.021  1.00  0.00           H
ATOM   4521  C16 CHL1I 908      72.312  35.545 113.496  1.00  0.00           C
ATOM   4522 H16A CHL1I 908      72.739  34.741 112.859  1.00  0.00           H
ATOM   4523 H16B CHL1I 908      71.428  35.901 112.924  1.00  0.00           H
ATOM   4524  C17 CHL1I 908      73.224  36.789 113.673  1.00  0.00           C
ATOM   4525  H17 CHL1I 908      72.634  37.718 113.520  1.00  0.00           H
ATOM   4526  C13 CHL1I 908      73.692  36.819 115.145  1.00  0.00           C
ATOM   4527  C18 CHL1I 908      74.921  35.885 115.343  1.00  0.00           C
ATOM   4528 H18A CHL1I 908      74.707  34.894 114.889  1.00  0.00           H
ATOM   4529 H18B CHL1I 908      75.828  36.302 114.855  1.00  0.00           H
ATOM   4530 H18C CHL1I 908      75.203  35.657 116.393  1.00  0.00           H
ATOM   4531  C12 CHL1I 908      73.959  38.208 115.695  1.00  0.00           C
ATOM   4532 H12A CHL1I 908      74.820  38.535 115.075  1.00  0.00           H
ATOM   4533 H12B CHL1I 908      73.098  38.845 115.401  1.00  0.00           H
ATOM   4534  C11 CHL1I 908      74.087  38.113 117.204  1.00  0.00           C
ATOM   4535 H11A CHL1I 908      75.039  37.629 117.510  1.00  0.00           H
ATOM   4536 H11B CHL1I 908      74.281  39.132 117.601  1.00  0.00           H
ATOM   4537  C9  CHL1I 908      72.911  37.458 117.923  1.00  0.00           C
ATOM   4538  H9  CHL1I 908      71.993  38.061 117.754  1.00  0.00           H
ATOM   4539  C10 CHL1I 908      73.142  37.461 119.442  1.00  0.00           C
ATOM   4540  C19 CHL1I 908      74.401  36.634 119.891  1.00  0.00           C
ATOM   4541 H19A CHL1I 908      75.339  37.152 119.600  1.00  0.00           H
ATOM   4542 H19B CHL1I 908      74.404  36.745 120.996  1.00  0.00           H
ATOM   4543 H19C CHL1I 908      74.454  35.587 119.522  1.00  0.00           H
ATOM   4544  C1  CHL1I 908      73.223  38.896 120.018  1.00  0.00           C
ATOM   4545  H1A CHL1I 908      74.223  39.296 119.745  1.00  0.00           H
ATOM   4546  H1B CHL1I 908      72.453  39.424 119.416  1.00  0.00           H
ATOM   4547  C2  CHL1I 908      73.005  39.066 121.504  1.00  0.00           C
ATOM   4548  H2A CHL1I 908      73.076  40.123 121.840  1.00  0.00           H
ATOM   4549  H2B CHL1I 908      73.763  38.490 122.077  1.00  0.00           H
ATOM   4550  C20 CHL1I 908      74.233  36.766 112.483  1.00  0.00           C
ATOM   4551  H20 CHL1I 908      74.810  35.824 112.599  1.00  0.00           H
ATOM   4552  C21 CHL1I 908      75.141  37.927 112.398  1.00  0.00           C
ATOM   4553 H21A CHL1I 908      75.976  37.811 111.675  1.00  0.00           H
ATOM   4554 H21B CHL1I 908      75.691  38.006 113.360  1.00  0.00           H
ATOM   4555 H21C CHL1I 908      74.510  38.798 112.118  1.00  0.00           H
ATOM   4556  C22 CHL1I 908      73.534  36.633 111.099  1.00  0.00           C
ATOM   4557 H22A CHL1I 908      73.017  35.651 111.059  1.00  0.00           H
ATOM   4558 H22B CHL1I 908      72.801  37.461 110.993  1.00  0.00           H
ATOM   4559  C23 CHL1I 908      74.334  36.785 109.848  1.00  0.00           C
ATOM   4560 H23A CHL1I 908      75.023  37.656 109.871  1.00  0.00           H
ATOM   4561 H23B CHL1I 908      75.037  35.928 109.771  1.00  0.00           H
ATOM   4562  C24 CHL1I 908      73.473  36.849 108.598  1.00  0.00           C
ATOM   4563 H24A CHL1I 908      72.732  36.021 108.640  1.00  0.00           H
ATOM   4564 H24B CHL1I 908      72.973  37.841 108.564  1.00  0.00           H
ATOM   4565  C25 CHL1I 908      74.316  36.694 107.324  1.00  0.00           C
ATOM   4566  H25 CHL1I 908      75.182  37.382 107.435  1.00  0.00           H
ATOM   4567  C26 CHL1I 908      74.761  35.216 107.067  1.00  0.00           C
ATOM   4568 H26A CHL1I 908      73.898  34.538 106.900  1.00  0.00           H
ATOM   4569 H26B CHL1I 908      75.508  35.144 106.248  1.00  0.00           H
ATOM   4570 H26C CHL1I 908      75.316  34.646 107.843  1.00  0.00           H
ATOM   4571  C27 CHL1I 908      73.486  37.125 106.084  1.00  0.00           C
ATOM   4572 H27A CHL1I 908      72.697  36.345 106.032  1.00  0.00           H
ATOM   4573 H27B CHL1I 908      72.955  38.099 106.148  1.00  0.00           H
ATOM   4574 H27C CHL1I 908      74.091  37.017 105.159  1.00  0.00           H
ATOM   4575  C3  CHL1J 909      73.960  65.252 120.792  1.00  0.00           C
ATOM   4576  H3  CHL1J 909      73.031  65.103 121.385  1.00  0.00           H
ATOM   4577  O3  CHL1J 909      74.963  65.185 121.787  1.00  0.00           O
ATOM   4578  H3' CHL1J 909      75.789  65.282 121.307  1.00  0.00           H
ATOM   4579  C4  CHL1J 909      74.105  64.089 119.868  1.00  0.00           C
ATOM   4580  H4A CHL1J 909      75.118  64.123 119.414  1.00  0.00           H
ATOM   4581  H4B CHL1J 909      74.079  63.172 120.494  1.00  0.00           H
ATOM   4582  C5  CHL1J 909      72.927  64.252 118.961  1.00  0.00           C
ATOM   4583  C6  CHL1J 909      71.926  63.354 118.945  1.00  0.00           C
ATOM   4584  H6  CHL1J 909      71.925  62.477 119.609  1.00  0.00           H
ATOM   4585  C7  CHL1J 909      70.797  63.530 117.897  1.00  0.00           C
ATOM   4586  H7A CHL1J 909      70.495  62.530 117.519  1.00  0.00           H
ATOM   4587  H7B CHL1J 909      69.869  63.867 118.407  1.00  0.00           H
ATOM   4588  C8  CHL1J 909      71.164  64.486 116.758  1.00  0.00           C
ATOM   4589  H8  CHL1J 909      71.867  63.911 116.119  1.00  0.00           H
ATOM   4590  C14 CHL1J 909      69.904  64.860 116.017  1.00  0.00           C
ATOM   4591  H14 CHL1J 909      69.273  65.475 116.694  1.00  0.00           H
ATOM   4592  C15 CHL1J 909      68.880  63.707 115.612  1.00  0.00           C
ATOM   4593 H15A CHL1J 909      69.458  62.855 115.195  1.00  0.00           H
ATOM   4594 H15B CHL1J 909      68.264  63.428 116.493  1.00  0.00           H
ATOM   4595  C16 CHL1J 909      68.024  64.335 114.518  1.00  0.00           C
ATOM   4596 H16A CHL1J 909      68.015  63.651 113.643  1.00  0.00           H
ATOM   4597 H16B CHL1J 909      66.967  64.523 114.803  1.00  0.00           H
ATOM   4598  C17 CHL1J 909      68.702  65.663 114.145  1.00  0.00           C
ATOM   4599  H17 CHL1J 909      68.142  66.430 114.720  1.00  0.00           H
ATOM   4600  C13 CHL1J 909      70.141  65.645 114.722  1.00  0.00           C
ATOM   4601  C18 CHL1J 909      71.041  64.751 113.681  1.00  0.00           C
ATOM   4602 H18A CHL1J 909      70.380  63.987 113.218  1.00  0.00           H
ATOM   4603 H18B CHL1J 909      71.309  65.297 112.751  1.00  0.00           H
ATOM   4604 H18C CHL1J 909      71.987  64.377 114.128  1.00  0.00           H
ATOM   4605  C12 CHL1J 909      70.685  67.051 115.145  1.00  0.00           C
ATOM   4606 H12A CHL1J 909      70.987  67.631 114.247  1.00  0.00           H
ATOM   4607 H12B CHL1J 909      69.906  67.548 115.762  1.00  0.00           H
ATOM   4608  C11 CHL1J 909      71.975  66.845 116.045  1.00  0.00           C
ATOM   4609 H11A CHL1J 909      72.749  66.488 115.333  1.00  0.00           H
ATOM   4610 H11B CHL1J 909      72.297  67.824 116.462  1.00  0.00           H
ATOM   4611  C9  CHL1J 909      71.813  65.793 117.253  1.00  0.00           C
ATOM   4612  H9  CHL1J 909      71.027  66.162 117.946  1.00  0.00           H
ATOM   4613  C10 CHL1J 909      73.067  65.531 118.100  1.00  0.00           C
ATOM   4614  C19 CHL1J 909      74.256  65.357 117.121  1.00  0.00           C
ATOM   4615 H19A CHL1J 909      74.376  66.339 116.616  1.00  0.00           H
ATOM   4616 H19B CHL1J 909      75.173  65.046 117.666  1.00  0.00           H
ATOM   4617 H19C CHL1J 909      74.029  64.563 116.378  1.00  0.00           H
ATOM   4618  C1  CHL1J 909      73.265  66.806 118.908  1.00  0.00           C
ATOM   4619  H1A CHL1J 909      73.533  67.645 118.231  1.00  0.00           H
ATOM   4620  H1B CHL1J 909      72.329  67.096 119.431  1.00  0.00           H
ATOM   4621  C2  CHL1J 909      74.229  66.573 120.054  1.00  0.00           C
ATOM   4622  H2A CHL1J 909      74.075  67.305 120.876  1.00  0.00           H
ATOM   4623  H2B CHL1J 909      75.267  66.680 119.675  1.00  0.00           H
ATOM   4624  C20 CHL1J 909      68.597  65.999 112.653  1.00  0.00           C
ATOM   4625  H20 CHL1J 909      69.309  65.345 112.105  1.00  0.00           H
ATOM   4626  C21 CHL1J 909      68.855  67.481 112.469  1.00  0.00           C
ATOM   4627 H21A CHL1J 909      68.273  68.187 113.100  1.00  0.00           H
ATOM   4628 H21B CHL1J 909      68.675  67.826 111.429  1.00  0.00           H
ATOM   4629 H21C CHL1J 909      69.961  67.542 112.556  1.00  0.00           H
ATOM   4630  C22 CHL1J 909      67.234  65.710 112.041  1.00  0.00           C
ATOM   4631 H22A CHL1J 909      66.704  64.903 112.591  1.00  0.00           H
ATOM   4632 H22B CHL1J 909      66.601  66.622 112.092  1.00  0.00           H
ATOM   4633  C23 CHL1J 909      67.346  65.461 110.539  1.00  0.00           C
ATOM   4634 H23A CHL1J 909      67.620  66.409 110.029  1.00  0.00           H
ATOM   4635 H23B CHL1J 909      68.174  64.730 110.420  1.00  0.00           H
ATOM   4636  C24 CHL1J 909      66.022  64.879 109.941  1.00  0.00           C
ATOM   4637 H24A CHL1J 909      65.998  63.791 110.161  1.00  0.00           H
ATOM   4638 H24B CHL1J 909      65.101  65.315 110.383  1.00  0.00           H
ATOM   4639  C25 CHL1J 909      65.834  65.046 108.417  1.00  0.00           C
ATOM   4640  H25 CHL1J 909      65.789  66.130 108.179  1.00  0.00           H
ATOM   4641  C26 CHL1J 909      67.066  64.438 107.646  1.00  0.00           C
ATOM   4642 H26A CHL1J 909      67.975  64.911 108.074  1.00  0.00           H
ATOM   4643 H26B CHL1J 909      67.243  63.362 107.859  1.00  0.00           H
ATOM   4644 H26C CHL1J 909      66.983  64.421 106.538  1.00  0.00           H
ATOM   4645  C27 CHL1J 909      64.527  64.436 107.895  1.00  0.00           C
ATOM   4646 H27A CHL1J 909      63.665  64.891 108.428  1.00  0.00           H
ATOM   4647 H27B CHL1J 909      64.550  64.563 106.792  1.00  0.00           H
ATOM   4648 H27C CHL1J 909      64.607  63.368 108.189  1.00  0.00           H
ATOM   4649  C3  CHL1K 910      19.110  24.922 120.460  1.00  0.00           C
ATOM   4650  H3  CHL1K 910      18.344  24.130 120.600  1.00  0.00           H
ATOM   4651  O3  CHL1K 910      19.307  25.624 121.680  1.00  0.00           O
ATOM   4652  H3' CHL1K 910      19.054  26.519 121.443  1.00  0.00           H
ATOM   4653  C4  CHL1K 910      20.466  24.416 120.152  1.00  0.00           C
ATOM   4654  H4A CHL1K 910      21.187  25.260 120.202  1.00  0.00           H
ATOM   4655  H4B CHL1K 910      20.729  23.697 120.957  1.00  0.00           H
ATOM   4656  C5  CHL1K 910      20.477  23.872 118.754  1.00  0.00           C
ATOM   4657  C6  CHL1K 910      20.866  22.640 118.503  1.00  0.00           C
ATOM   4658  H6  CHL1K 910      21.124  21.977 119.342  1.00  0.00           H
ATOM   4659  C7  CHL1K 910      20.889  21.964 117.165  1.00  0.00           C
ATOM   4660  H7A CHL1K 910      21.643  21.151 117.112  1.00  0.00           H
ATOM   4661  H7B CHL1K 910      19.939  21.388 117.145  1.00  0.00           H
ATOM   4662  C8  CHL1K 910      20.995  23.022 116.011  1.00  0.00           C
ATOM   4663  H8  CHL1K 910      22.017  23.456 116.023  1.00  0.00           H
ATOM   4664  C14 CHL1K 910      20.818  22.347 114.632  1.00  0.00           C
ATOM   4665  H14 CHL1K 910      19.780  21.976 114.768  1.00  0.00           H
ATOM   4666  C15 CHL1K 910      21.786  21.242 114.287  1.00  0.00           C
ATOM   4667 H15A CHL1K 910      22.853  21.550 114.291  1.00  0.00           H
ATOM   4668 H15B CHL1K 910      21.599  20.314 114.868  1.00  0.00           H
ATOM   4669  C16 CHL1K 910      21.610  21.039 112.708  1.00  0.00           C
ATOM   4670 H16A CHL1K 910      22.631  20.888 112.296  1.00  0.00           H
ATOM   4671 H16B CHL1K 910      21.035  20.114 112.488  1.00  0.00           H
ATOM   4672  C17 CHL1K 910      20.798  22.286 112.176  1.00  0.00           C
ATOM   4673  H17 CHL1K 910      19.748  21.946 112.054  1.00  0.00           H
ATOM   4674  C13 CHL1K 910      20.870  23.241 113.392  1.00  0.00           C
ATOM   4675  C18 CHL1K 910      22.222  24.063 113.398  1.00  0.00           C
ATOM   4676 H18A CHL1K 910      22.187  24.847 112.612  1.00  0.00           H
ATOM   4677 H18B CHL1K 910      22.325  24.551 114.391  1.00  0.00           H
ATOM   4678 H18C CHL1K 910      23.082  23.404 113.149  1.00  0.00           H
ATOM   4679  C12 CHL1K 910      19.666  24.124 113.578  1.00  0.00           C
ATOM   4680 H12A CHL1K 910      19.719  24.766 112.674  1.00  0.00           H
ATOM   4681 H12B CHL1K 910      18.769  23.468 113.583  1.00  0.00           H
ATOM   4682  C11 CHL1K 910      19.807  24.939 114.889  1.00  0.00           C
ATOM   4683 H11A CHL1K 910      20.646  25.655 114.756  1.00  0.00           H
ATOM   4684 H11B CHL1K 910      18.911  25.591 114.975  1.00  0.00           H
ATOM   4685  C9  CHL1K 910      19.940  24.089 116.184  1.00  0.00           C
ATOM   4686  H9  CHL1K 910      19.034  23.455 116.287  1.00  0.00           H
ATOM   4687  C10 CHL1K 910      20.030  24.801 117.624  1.00  0.00           C
ATOM   4688  C19 CHL1K 910      20.972  25.988 117.440  1.00  0.00           C
ATOM   4689 H19A CHL1K 910      20.464  26.764 116.829  1.00  0.00           H
ATOM   4690 H19B CHL1K 910      21.206  26.380 118.453  1.00  0.00           H
ATOM   4691 H19C CHL1K 910      21.893  25.878 116.829  1.00  0.00           H
ATOM   4692  C1  CHL1K 910      18.598  25.147 118.027  1.00  0.00           C
ATOM   4693  H1A CHL1K 910      18.189  25.901 117.322  1.00  0.00           H
ATOM   4694  H1B CHL1K 910      18.022  24.199 117.959  1.00  0.00           H
ATOM   4695  C2  CHL1K 910      18.534  25.798 119.405  1.00  0.00           C
ATOM   4696  H2A CHL1K 910      17.475  26.106 119.540  1.00  0.00           H
ATOM   4697  H2B CHL1K 910      19.099  26.750 119.312  1.00  0.00           H
ATOM   4698  C20 CHL1K 910      21.342  22.736 110.842  1.00  0.00           C
ATOM   4699  H20 CHL1K 910      22.400  23.072 110.892  1.00  0.00           H
ATOM   4700  C21 CHL1K 910      20.454  23.907 110.260  1.00  0.00           C
ATOM   4701 H21A CHL1K 910      19.422  23.502 110.185  1.00  0.00           H
ATOM   4702 H21B CHL1K 910      20.719  23.995 109.185  1.00  0.00           H
ATOM   4703 H21C CHL1K 910      20.498  24.866 110.819  1.00  0.00           H
ATOM   4704  C22 CHL1K 910      21.259  21.612 109.805  1.00  0.00           C
ATOM   4705 H22A CHL1K 910      21.894  20.776 110.170  1.00  0.00           H
ATOM   4706 H22B CHL1K 910      20.254  21.144 109.733  1.00  0.00           H
ATOM   4707  C23 CHL1K 910      21.815  21.835 108.383  1.00  0.00           C
ATOM   4708 H23A CHL1K 910      21.098  22.395 107.746  1.00  0.00           H
ATOM   4709 H23B CHL1K 910      22.749  22.434 108.434  1.00  0.00           H
ATOM   4710  C24 CHL1K 910      22.206  20.551 107.682  1.00  0.00           C
ATOM   4711 H24A CHL1K 910      23.037  20.022 108.197  1.00  0.00           H
ATOM   4712 H24B CHL1K 910      21.262  19.990 107.516  1.00  0.00           H
ATOM   4713  C25 CHL1K 910      22.638  20.763 106.267  1.00  0.00           C
ATOM   4714  H25 CHL1K 910      22.035  21.607 105.869  1.00  0.00           H
ATOM   4715  C26 CHL1K 910      24.078  21.294 106.184  1.00  0.00           C
ATOM   4716 H26A CHL1K 910      24.451  21.640 105.197  1.00  0.00           H
ATOM   4717 H26B CHL1K 910      24.131  22.158 106.882  1.00  0.00           H
ATOM   4718 H26C CHL1K 910      24.831  20.577 106.575  1.00  0.00           H
ATOM   4719  C27 CHL1K 910      22.422  19.568 105.340  1.00  0.00           C
ATOM   4720 H27A CHL1K 910      22.641  19.919 104.309  1.00  0.00           H
ATOM   4721 H27B CHL1K 910      23.105  18.781 105.726  1.00  0.00           H
ATOM   4722 H27C CHL1K 910      21.401  19.131 105.383  1.00  0.00           H
ATOM   4723  C3  CHL1L 911      72.844  -0.667 118.728  1.00  0.00           C
ATOM   4724  H3  CHL1L 911      73.883  -0.755 118.343  1.00  0.00           H
ATOM   4725  O3  CHL1L 911      72.614  -1.101 120.080  1.00  0.00           O
ATOM   4726  H3' CHL1L 911      72.170  -1.946 119.977  1.00  0.00           H
ATOM   4727  C4  CHL1L 911      72.298   0.802 118.736  1.00  0.00           C
ATOM   4728  H4A CHL1L 911      71.368   0.910 119.334  1.00  0.00           H
ATOM   4729  H4B CHL1L 911      73.093   1.338 119.298  1.00  0.00           H
ATOM   4730  C5  CHL1L 911      72.201   1.394 117.327  1.00  0.00           C
ATOM   4731  C6  CHL1L 911      72.850   2.500 116.946  1.00  0.00           C
ATOM   4732  H6  CHL1L 911      73.400   3.115 117.674  1.00  0.00           H
ATOM   4733  C7  CHL1L 911      72.661   3.096 115.569  1.00  0.00           C
ATOM   4734  H7A CHL1L 911      72.516   4.195 115.637  1.00  0.00           H
ATOM   4735  H7B CHL1L 911      73.563   2.999 114.927  1.00  0.00           H
ATOM   4736  C8  CHL1L 911      71.448   2.557 114.748  1.00  0.00           C
ATOM   4737  H8  CHL1L 911      70.518   2.943 115.218  1.00  0.00           H
ATOM   4738  C14 CHL1L 911      71.459   2.901 113.279  1.00  0.00           C
ATOM   4739  H14 CHL1L 911      72.443   2.502 112.954  1.00  0.00           H
ATOM   4740  C15 CHL1L 911      71.537   4.427 112.966  1.00  0.00           C
ATOM   4741 H15A CHL1L 911      70.791   4.871 113.659  1.00  0.00           H
ATOM   4742 H15B CHL1L 911      72.552   4.869 113.054  1.00  0.00           H
ATOM   4743  C16 CHL1L 911      71.044   4.598 111.471  1.00  0.00           C
ATOM   4744 H16A CHL1L 911      70.000   4.976 111.437  1.00  0.00           H
ATOM   4745 H16B CHL1L 911      71.461   5.275 110.696  1.00  0.00           H
ATOM   4746  C17 CHL1L 911      70.863   3.130 111.051  1.00  0.00           C
ATOM   4747  H17 CHL1L 911      71.924   2.838 110.903  1.00  0.00           H
ATOM   4748  C13 CHL1L 911      70.460   2.377 112.332  1.00  0.00           C
ATOM   4749  C18 CHL1L 911      69.026   2.757 112.751  1.00  0.00           C
ATOM   4750 H18A CHL1L 911      68.786   3.840 112.801  1.00  0.00           H
ATOM   4751 H18B CHL1L 911      68.348   2.325 111.984  1.00  0.00           H
ATOM   4752 H18C CHL1L 911      68.743   2.437 113.777  1.00  0.00           H
ATOM   4753  C12 CHL1L 911      70.565   0.824 112.415  1.00  0.00           C
ATOM   4754 H12A CHL1L 911      69.779   0.336 111.799  1.00  0.00           H
ATOM   4755 H12B CHL1L 911      71.564   0.518 112.038  1.00  0.00           H
ATOM   4756  C11 CHL1L 911      70.468   0.255 113.831  1.00  0.00           C
ATOM   4757 H11A CHL1L 911      69.401   0.235 114.140  1.00  0.00           H
ATOM   4758 H11B CHL1L 911      70.770  -0.814 113.821  1.00  0.00           H
ATOM   4759  C9  CHL1L 911      71.449   0.986 114.827  1.00  0.00           C
ATOM   4760  H9  CHL1L 911      72.448   0.649 114.477  1.00  0.00           H
ATOM   4761  C10 CHL1L 911      71.403   0.554 116.314  1.00  0.00           C
ATOM   4762  C19 CHL1L 911      69.905   0.562 116.708  1.00  0.00           C
ATOM   4763 H19A CHL1L 911      69.500   1.591 116.602  1.00  0.00           H
ATOM   4764 H19B CHL1L 911      69.267  -0.164 116.160  1.00  0.00           H
ATOM   4765 H19C CHL1L 911      69.868   0.284 117.783  1.00  0.00           H
ATOM   4766  C1  CHL1L 911      71.963  -0.932 116.371  1.00  0.00           C
ATOM   4767  H1A CHL1L 911      71.290  -1.554 115.743  1.00  0.00           H
ATOM   4768  H1B CHL1L 911      72.981  -0.864 115.931  1.00  0.00           H
ATOM   4769  C2  CHL1L 911      71.968  -1.546 117.805  1.00  0.00           C
ATOM   4770  H2A CHL1L 911      72.440  -2.546 117.694  1.00  0.00           H
ATOM   4771  H2B CHL1L 911      70.947  -1.700 118.215  1.00  0.00           H
ATOM   4772  C20 CHL1L 911      70.205   2.850 109.698  1.00  0.00           C
ATOM   4773  H20 CHL1L 911      70.022   1.760 109.576  1.00  0.00           H
ATOM   4774  C21 CHL1L 911      71.386   3.126 108.600  1.00  0.00           C
ATOM   4775 H21A CHL1L 911      72.086   2.290 108.813  1.00  0.00           H
ATOM   4776 H21B CHL1L 911      71.774   4.148 108.798  1.00  0.00           H
ATOM   4777 H21C CHL1L 911      70.855   2.976 107.636  1.00  0.00           H
ATOM   4778  C22 CHL1L 911      68.998   3.696 109.372  1.00  0.00           C
ATOM   4779 H22A CHL1L 911      68.421   3.796 110.316  1.00  0.00           H
ATOM   4780 H22B CHL1L 911      69.308   4.724 109.087  1.00  0.00           H
ATOM   4781  C23 CHL1L 911      68.027   3.111 108.393  1.00  0.00           C
ATOM   4782 H23A CHL1L 911      68.595   2.903 107.462  1.00  0.00           H
ATOM   4783 H23B CHL1L 911      67.684   2.146 108.824  1.00  0.00           H
ATOM   4784  C24 CHL1L 911      66.914   4.115 108.119  1.00  0.00           C
ATOM   4785 H24A CHL1L 911      66.154   4.169 108.927  1.00  0.00           H
ATOM   4786 H24B CHL1L 911      67.459   5.083 108.095  1.00  0.00           H
ATOM   4787  C25 CHL1L 911      66.127   3.812 106.761  1.00  0.00           C
ATOM   4788  H25 CHL1L 911      65.628   2.819 106.767  1.00  0.00           H
ATOM   4789  C26 CHL1L 911      65.071   4.903 106.679  1.00  0.00           C
ATOM   4790 H26A CHL1L 911      64.563   4.909 105.691  1.00  0.00           H
ATOM   4791 H26B CHL1L 911      64.382   4.516 107.460  1.00  0.00           H
ATOM   4792 H26C CHL1L 911      65.452   5.911 106.947  1.00  0.00           H
ATOM   4793  C27 CHL1L 911      67.057   3.867 105.550  1.00  0.00           C
ATOM   4794 H27A CHL1L 911      67.874   3.120 105.645  1.00  0.00           H
ATOM   4795 H27B CHL1L 911      66.539   3.588 104.608  1.00  0.00           H
ATOM   4796 H27C CHL1L 911      67.613   4.828 105.531  1.00  0.00           H
ATOM   4797  C3  CHL1M 912      55.334  18.519 120.855  1.00  0.00           C
ATOM   4798  H3  CHL1M 912      54.810  17.541 120.802  1.00  0.00           H
ATOM   4799  O3  CHL1M 912      55.253  19.095 122.151  1.00  0.00           O
ATOM   4800  H3' CHL1M 912      54.318  19.241 122.310  1.00  0.00           H
ATOM   4801  C4  CHL1M 912      56.836  18.295 120.623  1.00  0.00           C
ATOM   4802  H4A CHL1M 912      57.399  19.197 120.946  1.00  0.00           H
ATOM   4803  H4B CHL1M 912      57.220  17.564 121.366  1.00  0.00           H
ATOM   4804  C5  CHL1M 912      57.159  17.990 119.156  1.00  0.00           C
ATOM   4805  C6  CHL1M 912      57.922  16.984 118.793  1.00  0.00           C
ATOM   4806  H6  CHL1M 912      58.400  16.400 119.592  1.00  0.00           H
ATOM   4807  C7  CHL1M 912      58.347  16.678 117.403  1.00  0.00           C
ATOM   4808  H7A CHL1M 912      59.443  16.533 117.288  1.00  0.00           H
ATOM   4809  H7B CHL1M 912      57.911  15.708 117.079  1.00  0.00           H
ATOM   4810  C8  CHL1M 912      57.944  17.713 116.312  1.00  0.00           C
ATOM   4811  H8  CHL1M 912      58.725  18.501 116.258  1.00  0.00           H
ATOM   4812  C14 CHL1M 912      57.863  17.110 114.836  1.00  0.00           C
ATOM   4813  H14 CHL1M 912      57.057  16.346 114.845  1.00  0.00           H
ATOM   4814  C15 CHL1M 912      59.035  16.300 114.263  1.00  0.00           C
ATOM   4815 H15A CHL1M 912      60.036  16.679 114.561  1.00  0.00           H
ATOM   4816 H15B CHL1M 912      58.947  15.226 114.533  1.00  0.00           H
ATOM   4817  C16 CHL1M 912      58.817  16.455 112.756  1.00  0.00           C
ATOM   4818 H16A CHL1M 912      59.754  16.963 112.442  1.00  0.00           H
ATOM   4819 H16B CHL1M 912      58.683  15.511 112.186  1.00  0.00           H
ATOM   4820  C17 CHL1M 912      57.597  17.388 112.499  1.00  0.00           C
ATOM   4821  H17 CHL1M 912      56.666  16.782 112.497  1.00  0.00           H
ATOM   4822  C13 CHL1M 912      57.540  18.156 113.796  1.00  0.00           C
ATOM   4823  C18 CHL1M 912      58.552  19.367 113.754  1.00  0.00           C
ATOM   4824 H18A CHL1M 912      58.373  20.134 112.970  1.00  0.00           H
ATOM   4825 H18B CHL1M 912      58.540  19.929 114.712  1.00  0.00           H
ATOM   4826 H18C CHL1M 912      59.592  19.041 113.537  1.00  0.00           H
ATOM   4827  C12 CHL1M 912      56.118  18.649 114.129  1.00  0.00           C
ATOM   4828 H12A CHL1M 912      55.633  19.417 113.490  1.00  0.00           H
ATOM   4829 H12B CHL1M 912      55.473  17.746 114.163  1.00  0.00           H
ATOM   4830  C11 CHL1M 912      56.116  19.330 115.481  1.00  0.00           C
ATOM   4831 H11A CHL1M 912      56.644  20.307 115.471  1.00  0.00           H
ATOM   4832 H11B CHL1M 912      55.080  19.587 115.788  1.00  0.00           H
ATOM   4833  C9  CHL1M 912      56.611  18.393 116.647  1.00  0.00           C
ATOM   4834  H9  CHL1M 912      55.913  17.529 116.646  1.00  0.00           H
ATOM   4835  C10 CHL1M 912      56.529  18.990 118.120  1.00  0.00           C
ATOM   4836  C19 CHL1M 912      57.259  20.335 118.157  1.00  0.00           C
ATOM   4837 H19A CHL1M 912      57.807  20.447 119.117  1.00  0.00           H
ATOM   4838 H19B CHL1M 912      58.096  20.348 117.426  1.00  0.00           H
ATOM   4839 H19C CHL1M 912      56.601  21.172 117.837  1.00  0.00           H
ATOM   4840  C1  CHL1M 912      55.000  19.186 118.495  1.00  0.00           C
ATOM   4841  H1A CHL1M 912      54.467  19.941 117.878  1.00  0.00           H
ATOM   4842  H1B CHL1M 912      54.597  18.162 118.344  1.00  0.00           H
ATOM   4843  C2  CHL1M 912      54.761  19.575 119.898  1.00  0.00           C
ATOM   4844  H2A CHL1M 912      53.690  19.808 120.078  1.00  0.00           H
ATOM   4845  H2B CHL1M 912      55.315  20.526 120.051  1.00  0.00           H
ATOM   4846  C20 CHL1M 912      57.572  18.115 111.187  1.00  0.00           C
ATOM   4847  H20 CHL1M 912      58.502  18.711 111.312  1.00  0.00           H
ATOM   4848  C21 CHL1M 912      56.397  19.083 110.868  1.00  0.00           C
ATOM   4849 H21A CHL1M 912      56.526  19.448 109.827  1.00  0.00           H
ATOM   4850 H21B CHL1M 912      56.359  20.024 111.458  1.00  0.00           H
ATOM   4851 H21C CHL1M 912      55.427  18.554 110.984  1.00  0.00           H
ATOM   4852  C22 CHL1M 912      57.705  17.097 109.993  1.00  0.00           C
ATOM   4853 H22A CHL1M 912      57.950  17.718 109.105  1.00  0.00           H
ATOM   4854 H22B CHL1M 912      58.644  16.544 110.211  1.00  0.00           H
ATOM   4855  C23 CHL1M 912      56.543  16.090 109.788  1.00  0.00           C
ATOM   4856 H23A CHL1M 912      56.340  15.586 110.757  1.00  0.00           H
ATOM   4857 H23B CHL1M 912      55.570  16.607 109.644  1.00  0.00           H
ATOM   4858  C24 CHL1M 912      56.879  15.015 108.658  1.00  0.00           C
ATOM   4859 H24A CHL1M 912      57.021  15.558 107.700  1.00  0.00           H
ATOM   4860 H24B CHL1M 912      57.783  14.466 108.999  1.00  0.00           H
ATOM   4861  C25 CHL1M 912      55.803  14.005 108.396  1.00  0.00           C
ATOM   4862  H25 CHL1M 912      54.850  14.572 108.319  1.00  0.00           H
ATOM   4863  C26 CHL1M 912      56.116  13.241 107.119  1.00  0.00           C
ATOM   4864 H26A CHL1M 912      55.338  12.474 106.922  1.00  0.00           H
ATOM   4865 H26B CHL1M 912      56.166  13.885 106.215  1.00  0.00           H
ATOM   4866 H26C CHL1M 912      57.050  12.641 107.150  1.00  0.00           H
ATOM   4867  C27 CHL1M 912      55.805  13.057 109.551  1.00  0.00           C
ATOM   4868 H27A CHL1M 912      56.816  12.642 109.755  1.00  0.00           H
ATOM   4869 H27B CHL1M 912      55.528  13.586 110.489  1.00  0.00           H
ATOM   4870 H27C CHL1M 912      55.251  12.101 109.433  1.00  0.00           H
ATOM   4871  C3  CHL1N 913      45.823  24.357 116.803  1.00  0.00           C
ATOM   4872  H3  CHL1N 913      45.909  23.286 116.518  1.00  0.00           H
ATOM   4873  O3  CHL1N 913      45.229  24.420 118.068  1.00  0.00           O
ATOM   4874  H3' CHL1N 913      45.464  25.319 118.307  1.00  0.00           H
ATOM   4875  C4  CHL1N 913      47.256  24.866 116.861  1.00  0.00           C
ATOM   4876  H4A CHL1N 913      47.297  25.810 117.446  1.00  0.00           H
ATOM   4877  H4B CHL1N 913      47.785  24.123 117.496  1.00  0.00           H
ATOM   4878  C5  CHL1N 913      47.831  25.079 115.494  1.00  0.00           C
ATOM   4879  C6  CHL1N 913      49.065  24.618 115.199  1.00  0.00           C
ATOM   4880  H6  CHL1N 913      49.658  24.034 115.918  1.00  0.00           H
ATOM   4881  C7  CHL1N 913      49.803  24.879 113.871  1.00  0.00           C
ATOM   4882  H7A CHL1N 913      50.859  25.189 114.018  1.00  0.00           H
ATOM   4883  H7B CHL1N 913      49.917  23.862 113.439  1.00  0.00           H
ATOM   4884  C8  CHL1N 913      49.158  25.934 112.923  1.00  0.00           C
ATOM   4885  H8  CHL1N 913      49.511  26.940 113.236  1.00  0.00           H
ATOM   4886  C14 CHL1N 913      49.660  25.754 111.477  1.00  0.00           C
ATOM   4887  H14 CHL1N 913      49.138  24.935 110.937  1.00  0.00           H
ATOM   4888  C15 CHL1N 913      51.118  25.686 111.288  1.00  0.00           C
ATOM   4889 H15A CHL1N 913      51.470  26.405 112.059  1.00  0.00           H
ATOM   4890 H15B CHL1N 913      51.547  24.668 111.410  1.00  0.00           H
ATOM   4891  C16 CHL1N 913      51.352  26.127 109.871  1.00  0.00           C
ATOM   4892 H16A CHL1N 913      52.107  26.939 109.793  1.00  0.00           H
ATOM   4893 H16B CHL1N 913      51.791  25.407 109.147  1.00  0.00           H
ATOM   4894  C17 CHL1N 913      50.020  26.603 109.276  1.00  0.00           C
ATOM   4895  H17 CHL1N 913      49.524  25.739 108.783  1.00  0.00           H
ATOM   4896  C13 CHL1N 913      49.245  26.953 110.520  1.00  0.00           C
ATOM   4897  C18 CHL1N 913      49.678  28.348 111.114  1.00  0.00           C
ATOM   4898 H18A CHL1N 913      49.118  28.524 112.056  1.00  0.00           H
ATOM   4899 H18B CHL1N 913      50.758  28.326 111.375  1.00  0.00           H
ATOM   4900 H18C CHL1N 913      49.488  29.154 110.372  1.00  0.00           H
ATOM   4901  C12 CHL1N 913      47.666  26.811 110.430  1.00  0.00           C
ATOM   4902 H12A CHL1N 913      47.202  27.669 109.898  1.00  0.00           H
ATOM   4903 H12B CHL1N 913      47.410  25.947 109.781  1.00  0.00           H
ATOM   4904  C11 CHL1N 913      47.001  26.736 111.885  1.00  0.00           C
ATOM   4905 H11A CHL1N 913      47.033  27.800 112.202  1.00  0.00           H
ATOM   4906 H11B CHL1N 913      45.908  26.589 111.748  1.00  0.00           H
ATOM   4907  C9  CHL1N 913      47.684  25.760 112.935  1.00  0.00           C
ATOM   4908  H9  CHL1N 913      47.363  24.729 112.675  1.00  0.00           H
ATOM   4909  C10 CHL1N 913      47.096  25.913 114.410  1.00  0.00           C
ATOM   4910  C19 CHL1N 913      47.178  27.364 114.942  1.00  0.00           C
ATOM   4911 H19A CHL1N 913      46.664  28.141 114.336  1.00  0.00           H
ATOM   4912 H19B CHL1N 913      46.747  27.422 115.964  1.00  0.00           H
ATOM   4913 H19C CHL1N 913      48.259  27.621 114.944  1.00  0.00           H
ATOM   4914  C1  CHL1N 913      45.614  25.354 114.401  1.00  0.00           C
ATOM   4915  H1A CHL1N 913      45.038  26.068 113.774  1.00  0.00           H
ATOM   4916  H1B CHL1N 913      45.539  24.355 113.920  1.00  0.00           H
ATOM   4917  C2  CHL1N 913      44.967  25.123 115.797  1.00  0.00           C
ATOM   4918  H2A CHL1N 913      44.010  24.563 115.729  1.00  0.00           H
ATOM   4919  H2B CHL1N 913      44.635  26.075 116.263  1.00  0.00           H
ATOM   4920  C20 CHL1N 913      50.140  27.720 108.127  1.00  0.00           C
ATOM   4921  H20 CHL1N 913      50.731  28.544 108.580  1.00  0.00           H
ATOM   4922  C21 CHL1N 913      48.748  28.232 107.708  1.00  0.00           C
ATOM   4923 H21A CHL1N 913      48.439  28.965 108.483  1.00  0.00           H
ATOM   4924 H21B CHL1N 913      48.054  27.365 107.695  1.00  0.00           H
ATOM   4925 H21C CHL1N 913      48.810  28.629 106.672  1.00  0.00           H
ATOM   4926  C22 CHL1N 913      50.954  27.195 106.829  1.00  0.00           C
ATOM   4927 H22A CHL1N 913      51.789  26.557 107.191  1.00  0.00           H
ATOM   4928 H22B CHL1N 913      50.336  26.615 106.111  1.00  0.00           H
ATOM   4929  C23 CHL1N 913      51.553  28.416 106.096  1.00  0.00           C
ATOM   4930 H23A CHL1N 913      50.678  28.812 105.536  1.00  0.00           H
ATOM   4931 H23B CHL1N 913      51.895  29.162 106.844  1.00  0.00           H
ATOM   4932  C24 CHL1N 913      52.571  27.948 104.996  1.00  0.00           C
ATOM   4933 H24A CHL1N 913      53.210  27.147 105.426  1.00  0.00           H
ATOM   4934 H24B CHL1N 913      51.930  27.492 104.212  1.00  0.00           H
ATOM   4935  C25 CHL1N 913      53.435  29.053 104.448  1.00  0.00           C
ATOM   4936  H25 CHL1N 913      52.903  29.952 104.069  1.00  0.00           H
ATOM   4937  C26 CHL1N 913      54.413  29.624 105.513  1.00  0.00           C
ATOM   4938 H26A CHL1N 913      55.180  28.846 105.713  1.00  0.00           H
ATOM   4939 H26B CHL1N 913      54.956  30.518 105.139  1.00  0.00           H
ATOM   4940 H26C CHL1N 913      54.046  29.898 106.525  1.00  0.00           H
ATOM   4941  C27 CHL1N 913      54.237  28.547 103.189  1.00  0.00           C
ATOM   4942 H27A CHL1N 913      55.196  29.107 103.234  1.00  0.00           H
ATOM   4943 H27B CHL1N 913      54.507  27.498 103.433  1.00  0.00           H
ATOM   4944 H27C CHL1N 913      53.661  28.561 102.239  1.00  0.00           H
ATOM   4945  C3  CHL1O 914      20.850  11.484 122.356  1.00  0.00           C
ATOM   4946  H3  CHL1O 914      20.664  10.391 122.278  1.00  0.00           H
ATOM   4947  O3  CHL1O 914      20.533  11.959 123.622  1.00  0.00           O
ATOM   4948  H3' CHL1O 914      21.175  12.657 123.773  1.00  0.00           H
ATOM   4949  C4  CHL1O 914      22.324  11.725 122.009  1.00  0.00           C
ATOM   4950  H4A CHL1O 914      22.563  12.774 122.286  1.00  0.00           H
ATOM   4951  H4B CHL1O 914      22.908  11.082 122.702  1.00  0.00           H
ATOM   4952  C5  CHL1O 914      22.742  11.667 120.578  1.00  0.00           C
ATOM   4953  C6  CHL1O 914      23.729  10.886 120.092  1.00  0.00           C
ATOM   4954  H6  CHL1O 914      24.340  10.195 120.690  1.00  0.00           H
ATOM   4955  C7  CHL1O 914      24.174  10.871 118.665  1.00  0.00           C
ATOM   4956  H7A CHL1O 914      25.281  10.842 118.579  1.00  0.00           H
ATOM   4957  H7B CHL1O 914      23.823   9.887 118.287  1.00  0.00           H
ATOM   4958  C8  CHL1O 914      23.607  12.044 117.790  1.00  0.00           C
ATOM   4959  H8  CHL1O 914      24.148  12.970 118.080  1.00  0.00           H
ATOM   4960  C14 CHL1O 914      23.812  11.644 116.356  1.00  0.00           C
ATOM   4961  H14 CHL1O 914      23.294  10.676 116.186  1.00  0.00           H
ATOM   4962  C15 CHL1O 914      25.289  11.368 115.843  1.00  0.00           C
ATOM   4963 H15A CHL1O 914      25.928  12.117 116.359  1.00  0.00           H
ATOM   4964 H15B CHL1O 914      25.592  10.321 116.055  1.00  0.00           H
ATOM   4965  C16 CHL1O 914      25.105  11.525 114.326  1.00  0.00           C
ATOM   4966 H16A CHL1O 914      25.810  12.316 113.994  1.00  0.00           H
ATOM   4967 H16B CHL1O 914      25.267  10.529 113.861  1.00  0.00           H
ATOM   4968  C17 CHL1O 914      23.650  11.964 113.962  1.00  0.00           C
ATOM   4969  H17 CHL1O 914      22.920  11.131 113.878  1.00  0.00           H
ATOM   4970  C13 CHL1O 914      23.159  12.635 115.333  1.00  0.00           C
ATOM   4971  C18 CHL1O 914      23.752  14.056 115.382  1.00  0.00           C
ATOM   4972 H18A CHL1O 914      23.089  14.734 114.802  1.00  0.00           H
ATOM   4973 H18B CHL1O 914      23.846  14.625 116.331  1.00  0.00           H
ATOM   4974 H18C CHL1O 914      24.787  14.077 114.978  1.00  0.00           H
ATOM   4975  C12 CHL1O 914      21.658  12.696 115.627  1.00  0.00           C
ATOM   4976 H12A CHL1O 914      21.146  13.441 114.982  1.00  0.00           H
ATOM   4977 H12B CHL1O 914      21.199  11.702 115.437  1.00  0.00           H
ATOM   4978  C11 CHL1O 914      21.433  13.121 117.035  1.00  0.00           C
ATOM   4979 H11A CHL1O 914      21.878  14.137 117.101  1.00  0.00           H
ATOM   4980 H11B CHL1O 914      20.336  13.198 117.191  1.00  0.00           H
ATOM   4981  C9  CHL1O 914      22.079  12.130 118.077  1.00  0.00           C
ATOM   4982  H9  CHL1O 914      21.728  11.085 117.934  1.00  0.00           H
ATOM   4983  C10 CHL1O 914      21.817  12.428 119.520  1.00  0.00           C
ATOM   4984  C19 CHL1O 914      22.132  13.903 119.756  1.00  0.00           C
ATOM   4985 H19A CHL1O 914      21.258  14.405 119.288  1.00  0.00           H
ATOM   4986 H19B CHL1O 914      22.232  14.268 120.801  1.00  0.00           H
ATOM   4987 H19C CHL1O 914      23.072  14.204 119.246  1.00  0.00           H
ATOM   4988  C1  CHL1O 914      20.381  12.067 119.993  1.00  0.00           C
ATOM   4989  H1A CHL1O 914      19.654  12.538 119.298  1.00  0.00           H
ATOM   4990  H1B CHL1O 914      20.213  10.977 119.862  1.00  0.00           H
ATOM   4991  C2  CHL1O 914      19.963  12.310 121.437  1.00  0.00           C
ATOM   4992  H2A CHL1O 914      18.883  12.212 121.679  1.00  0.00           H
ATOM   4993  H2B CHL1O 914      20.170  13.391 121.585  1.00  0.00           H
ATOM   4994  C20 CHL1O 914      23.608  12.713 112.600  1.00  0.00           C
ATOM   4995  H20 CHL1O 914      24.036  13.737 112.649  1.00  0.00           H
ATOM   4996  C21 CHL1O 914      22.107  12.739 112.200  1.00  0.00           C
ATOM   4997 H21A CHL1O 914      21.388  13.346 112.790  1.00  0.00           H
ATOM   4998 H21B CHL1O 914      21.582  11.760 112.229  1.00  0.00           H
ATOM   4999 H21C CHL1O 914      22.110  13.065 111.138  1.00  0.00           H
ATOM   5000  C22 CHL1O 914      24.432  11.854 111.548  1.00  0.00           C
ATOM   5001 H22A CHL1O 914      25.521  11.975 111.733  1.00  0.00           H
ATOM   5002 H22B CHL1O 914      24.081  10.800 111.580  1.00  0.00           H
ATOM   5003  C23 CHL1O 914      24.376  12.205 110.029  1.00  0.00           C
ATOM   5004 H23A CHL1O 914      23.329  12.100 109.672  1.00  0.00           H
ATOM   5005 H23B CHL1O 914      24.612  13.282 109.892  1.00  0.00           H
ATOM   5006  C24 CHL1O 914      25.351  11.396 109.178  1.00  0.00           C
ATOM   5007 H24A CHL1O 914      26.358  11.798 109.421  1.00  0.00           H
ATOM   5008 H24B CHL1O 914      25.324  10.391 109.651  1.00  0.00           H
ATOM   5009  C25 CHL1O 914      25.213  11.532 107.625  1.00  0.00           C
ATOM   5010  H25 CHL1O 914      24.284  10.961 107.412  1.00  0.00           H
ATOM   5011  C26 CHL1O 914      25.257  12.980 107.184  1.00  0.00           C
ATOM   5012 H26A CHL1O 914      24.413  13.625 107.510  1.00  0.00           H
ATOM   5013 H26B CHL1O 914      26.196  13.428 107.573  1.00  0.00           H
ATOM   5014 H26C CHL1O 914      25.169  13.089 106.082  1.00  0.00           H
ATOM   5015  C27 CHL1O 914      26.392  10.844 106.980  1.00  0.00           C
ATOM   5016 H27A CHL1O 914      26.206  11.008 105.897  1.00  0.00           H
ATOM   5017 H27B CHL1O 914      27.321  11.373 107.285  1.00  0.00           H
ATOM   5018 H27C CHL1O 914      26.399   9.803 107.369  1.00  0.00           H
ATOM   5019  C3  CHL1P 915      31.706  15.479 121.821  1.00  0.00           C
ATOM   5020  H3  CHL1P 915      31.194  14.496 121.892  1.00  0.00           H
ATOM   5021  O3  CHL1P 915      31.688  15.885 123.154  1.00  0.00           O
ATOM   5022  H3' CHL1P 915      32.306  16.611 123.264  1.00  0.00           H
ATOM   5023  C4  CHL1P 915      33.124  15.409 121.441  1.00  0.00           C
ATOM   5024  H4A CHL1P 915      33.631  16.381 121.619  1.00  0.00           H
ATOM   5025  H4B CHL1P 915      33.624  14.655 122.084  1.00  0.00           H
ATOM   5026  C5  CHL1P 915      33.331  15.151 120.025  1.00  0.00           C
ATOM   5027  C6  CHL1P 915      34.003  14.053 119.625  1.00  0.00           C
ATOM   5028  H6  CHL1P 915      34.423  13.371 120.379  1.00  0.00           H
ATOM   5029  C7  CHL1P 915      34.257  13.808 118.139  1.00  0.00           C
ATOM   5030  H7A CHL1P 915      35.234  13.326 117.922  1.00  0.00           H
ATOM   5031  H7B CHL1P 915      33.497  13.066 117.813  1.00  0.00           H
ATOM   5032  C8  CHL1P 915      33.919  14.991 117.225  1.00  0.00           C
ATOM   5033  H8  CHL1P 915      34.607  15.834 117.449  1.00  0.00           H
ATOM   5034  C14 CHL1P 915      34.008  14.536 115.775  1.00  0.00           C
ATOM   5035  H14 CHL1P 915      33.153  13.842 115.623  1.00  0.00           H
ATOM   5036  C15 CHL1P 915      35.177  13.797 115.246  1.00  0.00           C
ATOM   5037 H15A CHL1P 915      36.149  14.277 115.490  1.00  0.00           H
ATOM   5038 H15B CHL1P 915      35.103  12.792 115.715  1.00  0.00           H
ATOM   5039  C16 CHL1P 915      35.003  13.771 113.755  1.00  0.00           C
ATOM   5040 H16A CHL1P 915      35.946  13.917 113.186  1.00  0.00           H
ATOM   5041 H16B CHL1P 915      34.592  12.829 113.333  1.00  0.00           H
ATOM   5042  C17 CHL1P 915      33.898  14.834 113.384  1.00  0.00           C
ATOM   5043  H17 CHL1P 915      32.958  14.293 113.142  1.00  0.00           H
ATOM   5044  C13 CHL1P 915      33.709  15.680 114.734  1.00  0.00           C
ATOM   5045  C18 CHL1P 915      34.815  16.676 114.848  1.00  0.00           C
ATOM   5046 H18A CHL1P 915      35.805  16.263 114.557  1.00  0.00           H
ATOM   5047 H18B CHL1P 915      34.552  17.556 114.222  1.00  0.00           H
ATOM   5048 H18C CHL1P 915      34.884  17.066 115.886  1.00  0.00           H
ATOM   5049  C12 CHL1P 915      32.302  16.190 115.045  1.00  0.00           C
ATOM   5050 H12A CHL1P 915      31.955  16.995 114.362  1.00  0.00           H
ATOM   5051 H12B CHL1P 915      31.532  15.395 114.944  1.00  0.00           H
ATOM   5052  C11 CHL1P 915      32.183  16.705 116.458  1.00  0.00           C
ATOM   5053 H11A CHL1P 915      32.718  17.678 116.483  1.00  0.00           H
ATOM   5054 H11B CHL1P 915      31.153  17.004 116.746  1.00  0.00           H
ATOM   5055  C9  CHL1P 915      32.590  15.677 117.581  1.00  0.00           C
ATOM   5056  H9  CHL1P 915      31.824  14.873 117.547  1.00  0.00           H
ATOM   5057  C10 CHL1P 915      32.634  16.159 119.080  1.00  0.00           C
ATOM   5058  C19 CHL1P 915      33.322  17.562 119.143  1.00  0.00           C
ATOM   5059 H19A CHL1P 915      32.764  18.291 118.517  1.00  0.00           H
ATOM   5060 H19B CHL1P 915      33.491  17.946 120.171  1.00  0.00           H
[truncated: 7,047,049 more chars]
